# Supplementary material for: A bi-specific lectin from the mushroom Boletopsis grisea and its application in glycoanalytical workflows
Source: Sci Rep. 2021 Jan 8;11:160. doi: 10.1038/s41598-020-80488-7 (PMC7794217; doi:10.1038/s41598-020-80488-7)
Supplement: Supplementary file 2 — Supplementary Information 2. [file 41598_2020_80488_MOESM2_ESM.xlsx]

## Sheet: Supplementary Table 1
Supplementary Table 1. Glycan microarray analysis using 200 ug recombinant wild-type BGL
Glycan ID	Structure on Masterlist	AvgMeanS-B w/o MIN/MAX	StDev	%CV																								Glycan ID	BgLectin-Dy488 (200ug/ml) Slide#17231 rRequest#3174-FFS Dy488 GenePix PMT 493 1/23/14 MA	AvgMeanS-B w/o MIN/MAX	StDev	%CV
1	Gala-Sp8	93	16.4924	17.7338																								242	Neu5Aca2-3Galb1-3(6S)GalNAca-Sp8	43002	1225.26	2.84932
2	Glca-Sp8	72	14.7196	20.4439																								432	GlcNAcb1-6(GlcNAcb1-2)Mana1-6(GlcNAcb1-4)(GlcNAcb1-2Mana1-3)Manb1-4GlcNAcb1-4GlcNAc-Sp21	27354.2	2433.51	8.89629
3	Mana-Sp8	66.75	10.9962	16.4737																								474	GlcNAcb1-6(GlcNAcb1-2)Mana1-6(GlcNAcb1-2Mana1-3)Manb1-4GlcNAcb1-4(Fuca1-6)GlcNAcb-Sp24	22459.8	534.731	2.38084
4	GalNAca-Sp8	36	2.44949	6.80414																								88	GlcNAcb1-3Galb1-3GalNAca-Sp8	22355.2	1510.37	6.75621
5	GalNAca-Sp15	64.5	20.2896	31.4567																								529	GlcNAcb1-2 Mana1-6(GlcNAcb1-4)(GlcNAcb1-2Mana1-3)Manb1-4GlcNAcb1-4(Fuca1-6)GlcNAc-Sp21	21294.5	1444.83	6.78498
6	Fuca-Sp8	55.5	4.50925	8.12477																								431	GlcNAcb1-2Mana1-6(GlcNAcb1-4)(GlcNAcb1-4(GlcNAcb1-2)Mana1-3)Manb1-4GlcNAcb1-4GlcNAc-Sp21	21222.2	1341.08	6.31923
7	Fuca-Sp9	54	2.44949	4.53609																								53	GlcNAcb1-2Mana1-6(GlcNAcb1-2Mana1-3)Manb1-4GlcNAcb1-4GlcNAcb-Sp13	20666.8	4678.24	22.6366
8	Rhaa-Sp8	41.25	4.78714	11.6052																								243	Neu5Aca2-6(Neu5Aca2-3Galb1-3)GalNAca-Sp8	19965	302.006	1.51267
9	Neu5Aca-Sp8	48.5	6.95222	14.3345																								420	GlcNAcb1-2(GlcNAcb1-6)Mana1-6(GlcNAcb1-2Mana1-3)Manb1-4GlcNAcb1-4GlcNAcb-Sp19	16499.2	1401.46	8.49408
10	Neu5Aca-Sp11	25.75	22.7358	88.2944																								135	Neu5Aca2-6(Galb1-3)GalNAca-Sp8	16301.8	869.846	5.33591
11	Neu5Acb-Sp8	14	2.82843	20.2031																								387	GlcNAcb1-2Mana1-6(GlcNAcb1-4(GlcNAcb1-2)Mana1-3)Manb1-4GlcNAcb1-4GlcNAc-Sp21	15982.2	1003.98	6.28186
12	Galb-Sp8	90.25	11.5866	12.8384																								244	Neu5Aca2-6(Neu5Aca2-3Galb1-3)GalNAca-Sp14	14888.2	229.98	1.54471
13	Glcb-Sp8	63	16.9115	26.8437																								430	GlcNAcb1-2Mana1-6(GlcNAcb1-4)(GlcNAcb1-2Mana1-3)Manb1-4GlcNAcb1-4GlcNAc-Sp21	14805	1065.11	7.19422
14	Manb-Sp8	63.5	7.37111	11.6081																								433	GlcNAcb1-6(GlcNAcb1-2)Mana1-6(GlcNAcb1-4)(GlcNAcb1-4(GlcNAcb1-2)Mana1-3)Manb1-4GlcNAcb1-4GlcNAc-Sp21	14782	1626.28	11.0017
15	GalNAcb-Sp8	42	4.69042	11.1677																								380	Galb1-3GalNAca1-3(Fuca1-2)Galb1-4GlcNAc-Sp0	13446.5	379.653	2.82343
16	GlcNAcb-Sp0	184.75	19.8053	10.7201																								52	GlcNAcb1-2Mana1-6(GlcNAcb1-2Mana1-3)Manb1-4GlcNAcb1-4GlcNAcb-Sp12	12438.8	1159.61	9.32258
17	GlcNAcb-Sp8	114.75	35.5938	31.0185																								379	Galb1-3GalNAca1-3(Fuca1-2)Galb1-4Glc-Sp0	12161.8	1182.34	9.72181
18	GlcN(Gc)b-Sp8	276.5	53.8052	19.4594																								397	Galb1-4GlcNAcb1-2Mana1-6(GlcNAcb1-2Mana1-3)Manb1-4GlcNAcb1-4GlcNAc-Sp12	12086.8	2719.18	22.4972
19	Galb1-4GlcNAcb1-6(Galb1-4GlcNAcb1-3)GalNAca-Sp8	25.25	1.70783	6.76366																								136	Neu5Aca2-6(Galb1-3)GalNAca-Sp14	10118	421.939	4.17018
20	Galb1-4GlcNAcb1-6(Galb1-4GlcNAcb1-3)GalNAc-Sp14	133	50.774	38.1759																								396	GlcNAcb1-2Mana1-6(Galb1-4GlcNAcb1-2Mana1-3)Manb1-4GlcNAcb1-4GlcNAc-Sp12	9613.5	166.168	1.72848
21	GlcNAcb1-6(GlcNAcb1-4)(GlcNAcb1-3)GlcNAc-Sp8	183.75	19.4658	10.5936																								51	Mana1-6(Mana1-3)Manb1-4GlcNAcb1-4GlcNAcb-Sp13	9573.25	1316.17	13.7484
22	6S(3S)Galb1-4(6S)GlcNAcb-Sp0	45.75	34.3839	75.156																								560	GlcNAcb1-3Galb1-4GlcNAcb1-6(GlcNAcb1-3Galb1-3)GalNAca-Sp14	8815.75	2791.06	31.6599
23	6S(3S)Galb1-4GlcNAcb-Sp0	16.5	10.6615	64.6149																								506	GlcNAcb1-6(GlcNAcb1-2)Mana1-6(GlcNAcb1-4)(GlcNAcb1-4(GlcNAcb1-2)Mana1-3)Manb1-4GlcNAcb1-4(Fuca1-6)GlcNAc-Sp21	7951.75	495.611	6.23273
24	(3S)Galb1-4(Fuca1-3)(6S)Glc-Sp0	44.25	10.6575	24.0849																								557	GlcNAcb1-3Galb1-4GlcNAcb1-6(GlcNAcb1-3Galb1-4GlcNAcb1-2)Mana1-6(GlcNAcb1-3Galb1-4GlcNAcb1-2Man a1-3)Manb1-4GlcNAcb1-4GlcNAc-Sp24	7448.75	710.93	9.54428
25	(3S)Galb1-4Glcb-Sp8	64.75	11.6154	17.9388																								29	(3S)Galb1-3GalNAca-Sp8	6715.5	624.257	9.29577
26	(3S)Galb1-4(6S)Glcb-Sp0	32.5	4.04145	12.4352																								351	GlcNAcb1-2Mana1-6(GlcNAcb1-2Mana1-3)Manb1-4GlcNAcb1-4(Fuca1-6)GlcNAcb-Sp22	5783	407.519	7.04685
27	(3S)Galb1-4(6S)Glcb-Sp8	40.5	1.91485	4.72804																								308	Neu5Aca2-6Galb1-4GlcNAcb1-2Mana1-6(GlcNAcb1-2Mana1-3)Manb1-4GlcNAcb1-4GlcNAcb-Sp12	5205.25	478.91	9.20052
28	(3S)Galb1-3(Fuca1-4)GlcNAcb-Sp8	54	5.22813	9.68172																								223	Neu5Aca2-3Galb1-3GalNAca-Sp8	5135.25	98.456	1.91726
29	(3S)Galb1-3GalNAca-Sp8	6715.5	624.257	9.29577																								139	Galb1-3GalNAca-Sp8	4916	526.298	10.7058
30	(3S)Galb1-3GlcNAcb-Sp0	29.25	4.03113	13.7816																								573	GlcNAcb1-3Galb1-4GlcNAcb1-2Mana1-6(GlcNAcb1-3Galb1-4GlcNAcb1-2Mana1-3)Manb1-4GlcNAcb1-4(Fuca1-6)GlcNAcb-Sp24	4903.5	490.414	10.0013
31	(3S)Galb1-3GlcNAcb-Sp8	27.5	2.38048	8.65628																								140	Galb1-3GalNAca-Sp14	4426.25	193.488	4.37137
32	(3S)Galb1-4(Fuca1-3)GlcNAc-Sp0	28.75	4.78714	16.6509																								598	Galb1-4GlcNAcb1-3Galb1-3GalNAca-Sp14	4371.25	518.8	11.8685
33	(3S)Galb1-4(Fuca1-3)GlcNAc-Sp8	24	5.59762	23.3234																								565	GlcNAb1-3Galb1-3GalNAc-Sp14	4180.25	263.47	6.30272
34	(3S)Galb1-4(6S)GlcNAcb-Sp0	26.5	2.38048	8.98293																								584	GlcNAcb1-3Galb1-4GlcNAcb1-3Galb1-4GlcNAcb1-3Galb1-4GlcNAcb1-6(GlcNAcb1-3Galb1-4GlcNAcb1-3Galb1-4GlcNAcb1-3Galb1-4GlcNAb1-2)Mana1-6(GlcNAcb1-3Galb1-4GlcNAcb1-3Galb1-4GlcNAcb1-3Galb1-4GlcNAcb1-2Mana1-3)Manb1-4GlcNAcb1-4(Fuca1-6)GlcNAcb-Sp24	4125.25	153.797	3.72819
35	(3S)Galb1-4(6S)GlcNAcb-Sp8	23.25	2.21736	9.53701																								582	GlcNAcb1-3Galb1-4GlcNAcb1-3Galb1-4GlcNAcb1-6(GlcNAcb1-3Galb1-4GlcNAcb1-3Galb1-4GlcNAb1-2)Mana1-6(GlcNAcb1-3Galb1-4GlcNAcb1-3Galb1-4GlcNAcb1-2Mana1-3)Manb1-4GlcNAcb1-4(Fuca1-6)GlcNAcb-Sp24	4023.5	145.606	3.61888
36	(3S)Galb1-4GlcNAcb-Sp0	34.25	3.30404	9.64683																								545	GlcNAcb1-3Galb1-4GlcNAcb1-3Galb1-4GlcNAcb1-2Mana1-6(GlcNAcb1-3Galb1-4GlcNAcb1-3Galb1-4GlcNAcb1-2Mana1-3)Manb1-4GlcNAcb1-4GlcNAcb-Sp25	3907.25	100.805	2.57994
37	(3S)Galb1-4GlcNAcb-Sp8	27.25	17.576	64.4992																								539	GlcNAcb1-3Galb1-4GlcNAcb1-2Mana1-6(GlcNAcb1-3Galb1-4GlcNAcb1-2Mana1-3)Manb1-4GlcNAcb1-4GlcNAcb-Sp25	3858.25	630.254	16.3352
38	(3S)Galb-Sp8	55	4.08248	7.4227																								586	GlcNAcb1-3Galb1-4GlcNAcb1-3Galb1-4GlcNAcb1-3Galb1-4GlcNAcb1-3Galb1-4GlcNAcb1-6(GlcNAcb1-3Galb1-4GlcNAcb1-3Galb1-4GlcNAcb1-3Galb1-4GlcNAcb1-3Galb1-4GlcNAb1-2)Mana1-6(GlcNAcb1-3Galb1-4GlcNAcb1-3Galb1-4GlcNAcb1-3Galb1-4GlcNAcb1-3Galb1-4GlcNAcb1-2Mana1-3)Manb1-4GlcNAcb1-4(Fuca1-6)GlcNAcb-Sp24	3630.75	39.4071	1.08537
39	(6S)(4S)Galb1-4GlcNAcb-Sp0	21.75	1.5	6.89655																								575	GlcNAcb1-3Galb1-4GlcNAcb1-3Galb1-4GlcNAcb1-2Mana1-6(GlcNAcb1-3Galb1-4GlcNAcb1-3Galb1-4GlcNAcb1-2Mana1-3)Manb1-4GlcNAcb1-4(Fuca1-6)GlcNAcb-Sp24	3403.25	485.308	14.2601
40	(4S)Galb1-4GlcNAcb-Sp8	29.25	2.06155	7.04804																								579	GlcNAcb1-3Galb1-4GlcNAcb1-3Galb1-4GlcNAcb1-3Galb1-4GlcNAcb1-3Galb1-4GlcNAcb1-2Mana1-6(GlcNAcb1-3Galb1-4GlcNAcb1-3Galb1-4GlcNAcb1-3Galb1-4GlcNAcb1-3Galb1-4GlcNAcb1-2Mana1-3)Manb1-4GlcNAcb1-4(Fuca1-6)GlcNAcb-Sp19	3264.75	60.3345	1.84806
41	(6P)Mana-Sp8	159	34.0686	21.4268																								563	GlcNAcb1-3Galb1-4GlcNAcb1-3Galb1-4GlcNAcb1-3Galb1-4GlcNAcb1-3Galb1-4GlcNAcb1-2Mana1-6(GlcNAcb1-3Galb1-4GlcNAcb1-3Galb1-4GlcNAcb1-3Galb1-4GlcNAcb1-3Galb1-4GlcNAcb1-2Mana1-3)Manb1-4GlcNAcb1-4GlcNAcb-Sp25	2990.75	174.714	5.84181
42	(6S)Galb1-4Glcb-Sp0	83.25	16.9779	20.3939																								133	GlcNAcb1-6(Galb1-3)GalNAca-Sp8	2933.25	492.801	16.8005
43	(6S)Galb1-4Glcb-Sp8	44.25	8.53913	19.2975																								577	GlcNAcb1-3Galb1-4GlcNAcb1-3Galb1-4GlcNAcb1-3Galb1-4GlcNAcb1-2Mana1-6(GlcNAcb1-3Galb1-4GlcNAcb1-3Galb1-4GlcNAcb1-3Galb1-4GlcNAcb1-2Mana1-3)Manb1-4GlcNAcb1-4(Fuca1-6)GlcNAcb-Sp24	2894.75	283.103	9.77989
44	(6S)Galb1-4GlcNAcb-Sp8	26.75	3.94757	14.7573																								337	GlcNAca1-4Galb1-4GlcNAcb1-3Galb1-4GlcNAcb1-3Galb1-4GlcNAcb-Sp0	2554.25	150.396	5.88806
45	(6S)Galb1-4(6S)Glcb-Sp8	37.5	3.78594	10.0958																								341	GlcNAca1-4Galb1-4GlcNAcb1-3Galb1-4(Fuca1-3)GlcNAcb1-3Galb1-4(Fuca1-3)GlcNAcb-Sp0	2534.75	190.97	7.53408
46	Neu5Aca2-3(6S)Galb1-4GlcNAcb-Sp8	15.25	0.5	3.27869																								593	GlcNAcb1-3Galb1-4GlcNAcb1-6(Galb1-3)GalNAca-Sp14	2512.75	324.163	12.9007
47	(6S)GlcNAcb-Sp8	62	26.064	42.0387																								548	GlcNAcb1-3Galb1-4GlcNAcb1-3Galb1-4GlcNAcb1-3Galb1-4GlcNAcb1-2Mana1-6(GlcNAcb1-3Galb1-4GlcNAcb1-3Galb1-4GlcNAcb1-3Galb1-4GlcNAcb1-2Mana1-3)Manb1-4GlcNAcb1-4GlcNAcb-Sp25	2452	130.637	5.32777
48	Neu5,9Ac2a-Sp8	25.25	12.6326	50.0302																								534	GlcNAcb1-3Galb1-4GlcNAcb1-6(GlcNAcb1-3)Galb1-4GlcNAc-Sp0	2318.25	463.646	19.9998
49	Neu5,9Ac2a2-6Galb1-4GlcNAcb-Sp8	22.25	0.957427	4.30304																								141	Galb1-3GalNAca-Sp16	2302.5	164.092	7.12671
50	Mana1-6(Mana1-3)Manb1-4GlcNAcb1-4GlcNAcb-Sp12	49.25	7.63217	15.4968																								179	GlcNAcb1-3GalNAca-Sp8	1959.5	247.826	12.6474
51	Mana1-6(Mana1-3)Manb1-4GlcNAcb1-4GlcNAcb-Sp13	9573.25	1316.17	13.7484																								358	KDNa2-3Galb1-3GalNAca-Sp14	1790.75	273.089	15.25
52	GlcNAcb1-2Mana1-6(GlcNAcb1-2Mana1-3)Manb1-4GlcNAcb1-4GlcNAcb-Sp12	12438.8	1159.61	9.32258																								338	GlcNAca1-4Galb1-4GlcNAcb-Sp0	1632.25	84.0967	5.15219
53	GlcNAcb1-2Mana1-6(GlcNAcb1-2Mana1-3)Manb1-4GlcNAcb1-4GlcNAcb-Sp13	20666.8	4678.24	22.6366																								340	GlcNAca1-4Galb1-4GlcNAcb1-3Galb1-4Glcb-Sp0	1602.25	60.6046	3.78247
54	Galb1-4GlcNAcb1-2Mana1-6(Galb1-4GlcNAcb1-2Mana1-3)Manb1-4GlcNAcb1-4GlcNAcb-Sp12	113.25	5.12348	4.52404																								538	GlcNAcb1-3Galb1-4GlcNAcb1-2Mana1-6(GlcNAcb1-3Galb1-4GlcNAcb1-2Mana1-3)Manb1-4GlcNAcb1-4GlcNAcb-Sp12	1579	84.4393	5.34765
55	Neu5Aca2-6Galb1-4GlcNAcb1-2Mana1-6(Neu5Aca2-6Galb1-4GlcNAcb1-2Mana1-3)Manb1-4GlcNAcb1-4GlcNAcb-Sp12	75.25	1.89297	2.51557																								94	GalNAcb1-3GalNAca-Sp8	1469	179.114	12.193
56	Neu5Aca2-6Galb1-4GlcNAcb1-2Mana1-6(Neu5Aca2-6Galb1-4GlcNAcb1-2Man-a1-3)Manb1-4GlcNAcb1-4GlcNAcb-Sp21	30	1.41421	4.71405																								342	GlcNAca1-4Galb1-4GlcNAcb1-3Galb1-4GlcNAcb-Sp0	1463	46.2385	3.16053
57	Neu5Aca2-6Galb1-4GlcNAcb1-2Mana1-6(Neu5Aca2-6Galb1-4GlcNAcb1-2Mana1-3)Manb1-4GlcNAcb1-4GlcNAcb-Sp24	27.75	0.957427	3.45019																								339	GlcNAca1-4Galb1-3GlcNAcb-Sp0	1329.75	78.2278	5.88289
58	Fuca1-2Galb1-3GalNAcb1-3Gala-Sp9	43.75	3.59398	8.2148																								594	GlcNAcb1-3Galb1-4GlcNAcb1-6(GlcNAcb1-3Galb1-4GlcNAcb1-3)GalNAca-Sp14	996.5	128.853	12.9305
59	Fuca1-2Galb1-3GalNAcb1-3Gala1-4Galb1-4Glcb-Sp9	39.5	3.69685	9.3591																								192	GlcNAcb1-6GalNAca-Sp8	970.5	148.678	15.3197
60	Fuca1-2Galb1-3(Fuca1-4)GlcNAcb-Sp8	75	44.053	58.7373																								137	Neu5Acb2-6(Galb1-3)GalNAca-Sp8	961.25	237.201	24.6763
61	Fuca1-2Galb1-3GalNAca-Sp8	49.75	6.55108	13.168																								558	Galb1-4GlcNAcb1-3Galb1-4GlcNAcb1-6(Galb1-4GlcNAcb1-3Galb1-4GlcNAcb1-2)Mana1-6(Galb1-4GlcNAcb1-3Galb1-4GlcNAcb1-2Mana1-3)Mana1-4GlcNAcb1-4GlcNAc-Sp24	914.75	44.9175	4.91036
62	Fuca1-2Galb1-3GalNAca-Sp14	168.5	11.3871	6.75794																								176	GlcNAcb1-6(GlcNAcb1-3)GalNAca-Sp8	881.75	47.6751	5.40687
63	Fuca1-2Galb1-3GalNAcb1-4(Neu5Aca2-3)Galb1-4Glcb-Sp0	38.75	3.86221	9.96699																								180	GlcNAcb1-3GalNAca-Sp14	810.25	4.19325	0.517525
64	Fuca1-2Galb1-3GalNAcb1-4(Neu5Aca2-3)Galb1-4Glcb-Sp9	23.25	11.8708	51.0573																								184	GlcNAcb1-3Galb1-4GlcNAcb1-3Galb1-4GlcNAcb-Sp0	807	358.912	44.4749
65	Fuca1-2Galb1-3GlcNAcb1-3Galb1-4Glcb-Sp8	42.75	4.64579	10.8673																								475	Galb1-3GlcNAcb1-2Mana1-6(GlcNAcb1-4)(Galb1-3GlcNAcb1-2Mana1-3)Manb1-4GlcNAcb1-4GlcNAcb-Sp21	739.25	63.9238	8.64711
66	Fuca1-2Galb1-3GlcNAcb1-3Galb1-4Glcb-Sp10	53.5	4.12311	7.70674																								389	Fuca1-2Galb1-3GalNAca1-3(Fuca1-2)Galb1-4GlcNAcb-Sp0	723.75	24.2539	3.35114
67	Fuca1-2Galb1-3GlcNAcb-Sp0	36.5	3	8.21918																								134	GlcNAcb1-6(Galb1-3)GalNAca-Sp14	691.5	48.7613	7.05153
68	Fuca1-2Galb1-3GlcNAcb-Sp8	36.25	4.03113	11.1204																								183	GlcNAcb1-3Galb1-4GlcNAcb-Sp8	684.75	97.0374	14.1712
69	Fuca1-2Galb1-4(Fuca1-3)GlcNAcb1-3Galb1-4(Fuca1-3)GlcNAcb-Sp0	27	5.22813	19.3634																								173	GlcNAca1-3Galb1-4GlcNAcb-Sp8	679	82.3812	12.1327
70	Fuca1-2Galb1-4(Fuca1-3)GlcNAcb1-3Galb1-4(Fuca1-3)GlcNAcb1-3Galb1-4(Fuca1-3)GlcNAcb-Sp0	30.75	4.11299	13.3756																								603	GlcNAcb1-6(Neu5Aca2-3Galb1-3)GalNAca-Sp14	587	645.654	109.992
71	Fuca1-2Galb1-4(Fuca1-3)GlcNAcb-Sp0	49.5	19.0175	38.4193																								182	GlcNAcb1-3Galb1-4GlcNAcb-Sp0	458	39.0043	8.51622
72	Fuca1-2Galb1-4(Fuca1-3)GlcNAcb-Sp8	43.75	2.98608	6.82532																								376	Neu5Aca2-6Galb1-4GlcNAcb1-3GalNAc-Sp14	430.25	16.5806	3.85372
73	Fuca1-2Galb1-4GlcNAcb1-3Galb1-4GlcNAcb-Sp0	34.5	11.4455	33.1754																								570	Galb1-3GlcNAcb1-3Galb1-4GlcNAcb1-3Galb1-4GlcNAcb1-6(Galb1-3GlcNAcb1-3Galb1-4GlcNAcb1-3Galb1-4GlcNAb1-2)Mana1-6(Galb1-3GlcNAcb1-3Galb1-4GlcNAcb1-3Galb1-4GlcNAcb1-2Mana1-3)Manb1-4GlcNAcb1-4(Fuca1-6)GlcNAcb-Sp24	407.5	11.3578	2.78719
74	Fuca1-2Galb1-4GlcNAcb1-3Galb1-4GlcNAcb1-3Galb1-4GlcNAcb-Sp0	23.5	1.73205	7.37043																								571	Galb1-3GlcNAcb1-3Galb1-4GlcNAcb1-6(Galb1-3GlcNAcb1-3Galb1-4GlcNAb1-2)Mana1-6(Galb1-3GlcNAcb1-3Galb1-4GlcNAcb1-2Mana1-3)Manb1-4GlcNAcb1-4(Fuca1-6)GlcNAcb-Sp24	387.5	38.3014	9.88424
75	Fuca1-2Galb1-4GlcNAcb-Sp0	21.25	15.5644	73.2442																								167	Galb1-4GlcNAcb1-6(Galb1-3)GalNAc-Sp14	368	144.062	39.1474
76	Fuca1-2Galb1-4GlcNAcb-Sp8	56.75	56.9759	100.398																								343	GlcNAca1-4Galb1-3GalNAc-Sp14	359.75	27.8014	7.72797
77	Fuca1-2Galb1-4Glcb-Sp0	74.75	4.99166	6.67781																								187	GlcNAcb1-6(GlcNAcb1-4)GalNAca-Sp8	359.5	19.5533	5.43904
78	Fuca1-2Galb-Sp8	41.25	1.25831	3.05044																								477	Neu5Aca2-3Galb1-4GlcNAcb1-2Mana-Sp0	335.5	20.7284	6.17836
79	Fuca1-3GlcNAcb-Sp8	39.25	2.62996	6.70052																								110	Gala1-3GalNAca-Sp8	310	21.8021	7.03295
80	Fuca1-4GlcNAcb-Sp8	21	13.6382	64.9437																								314	Mana1-6(Mana1-3)Mana1-6(Mana1-3)Manb-Sp10	304	446.695	146.939
81	Fucb1-3GlcNAcb-Sp8	43.25	0.957427	2.2137																								566	Galb1-3GlcNAcb1-6(Galb1-3)GalNAc-Sp14	290.25	24.2264	8.34672
82	GalNAca1-3(Fuca1-2)Galb1-3GlcNAcb-Sp0	31	3.3665	10.8597																								18	GlcN(Gc)b-Sp8	276.5	53.8052	19.4594
83	GalNAca1-3(Fuca1-2)Galb1-4(Fuca1-3)GlcNAcb-Sp0	45.75	3.86221	8.44199																								185	GlcNAcb1-3Galb1-4Glcb-Sp0	267.5	17.4452	6.52155
84	(3S)Galb1-4(Fuca1-3)Glcb-Sp0	51	2.70801	5.30983																								456	GalNAca1-3(Fuca1-2)Galb1-3GlcNAcb1-2Mana1-6(GalNAca1-3(Fuca1-2)Galb1-3GlcNAcb1-2Mana1-3)Manb1-4GlcNAcb1-4(Fuca1-6)GlcNAcb-Sp22	264.25	139.693	52.8641
85	GalNAca1-3(Fuca1-2)Galb1-4GlcNAcb-Sp0	48	6.27163	13.0659																								323	Galb1-3GlcNAcb1-2Mana1-6(Galb1-3GlcNAcb1-2Mana1-3)Manb1-4GlcNAcb1-4GlcNAcb-Sp19	258.5	19.9416	7.71434
86	GalNAca1-3(Fuca1-2)Galb1-4GlcNAcb-Sp8	34	1.82574	5.36983																								504	Fuca1-2Galb1-3GlcNAcb1-6(Fuca1-2Galb1-3GlcNAcb1-3)GalNAca-Sp14	251.75	65.6119	26.0623
87	GalNAca1-3(Fuca1-2)Galb1-4Glcb-Sp0	38.75	2.98608	7.70601																								240	Neu5Aca2-3Galb1-3(Fuca1-4)GlcNAcb1-3Galb1-4(Fuca1-3)GlcNAcb-Sp0	211.75	42.6488	20.1411
88	GlcNAcb1-3Galb1-3GalNAca-Sp8	22355.2	1510.37	6.75621																								359	Fuca1-2Galb1-3GlcNAcb1-2Mana1-6(Fuca1-2Galb1-3GlcNAcb1-2Mana1-3)Manb1-4GlcNAcb1-4GlcNAcb-Sp20	206.25	29.2731	14.193
89	GalNAca1-3(Fuca1-2)Galb-Sp8	53.25	4.99166	9.37401																								608	GlcNAcb1-3Fuca-Sp21	201.75	182.326	90.3724
90	GalNAca1-3(Fuca1-2)Galb-Sp18	30.25	1.70783	5.6457																								481	Neu5Aca2-6Galb1-4GlcNAcb1-2Mana1-6(Neu5Aca2-6Galb1-4GlcNAcb1-2Mana1-3)Manb1-4GlcNAcb1-4(Fuca1-6)GlcNAcb-Sp24	193.75	204.03	105.306
91	GalNAca1-3GalNAcb-Sp8	52.5	7.18795	13.6913																								605	Neu5Aca2-6Galb1-4GlcNAcb1-3Galb1-4GlcNAcb1-3Galb1-4GlcNAcb1-2Mana1-6(Neu5Aca2-6Galb1-4GlcNAcb1-3Galb1-4GlcNAcb1-3Galb1-4GlcNAcb1-2Mana1-3)Manb1-4GlcNAcb1-4GlcNAcb-Sp12	191	32.28	16.9005
92	GalNAca1-3Galb-Sp8	41	4.54606	11.088																								580	Galb1-4GlcNAcb1-3Galb1-4GlcNAcb1-3Galb1-4GlcNAcb1-3Galb1-4GlcNAcb1-3Galb1-4GlcNAcb1-2Mana1-6(Galb1-4GlcNAcb1-3Galb1-4GlcNAcb1-3Galb1-4GlcNAcb1-3Galb1-4GlcNAcb1-3Galb1-4GlcNAcb1-2Mana1-3)Manb1-4GlcNAcb1-4(Fuca1-6)GlcNAcb-Sp19	186.75	89.2651	47.7992
93	GalNAca1-4(Fuca1-2)Galb1-4GlcNAcb-Sp8	27.5	1.29099	4.69453																								194	GlcNAcb1-6Galb1-4GlcNAcb-Sp8	185	24.6035	13.2992
94	GalNAcb1-3GalNAca-Sp8	1469	179.114	12.193																								16	GlcNAcb-Sp0	184.75	19.8053	10.7201
95	GalNAcb1-3(Fuca1-2)Galb-Sp8	43.25	25.1711	58.199																								21	GlcNAcb1-6(GlcNAcb1-4)(GlcNAcb1-3)GlcNAc-Sp8	183.75	19.4658	10.5936
96	GalNAcb1-3Gala1-4Galb1-4GlcNAcb-Sp0	55.25	4.34933	7.87209																								181	GlcNAcb1-3Galb-Sp8	181	7.07107	3.90667
97	GalNAcb1-4(Fuca1-3)GlcNAcb-Sp0	31	2.58199	8.329																								378	GalNAcb1-4GlcNAcb1-2Mana1-6(GalNAcb1-4GlcNAcb1-2Mana1-3)Manb1-4GlcNAcb1-4GlcNAc-Sp12	178.25	47.745	26.7854
98	GalNAcb1-4GlcNAcb-Sp0	81.5	18.6994	22.944																								394	Gala1-3Galb1-3(Fuca1-4)GlcNAcb1-2Mana1-6(Gala1-3Galb1-3(Fuca1-4)GlcNAcb1-2Mana1-3)Manb1-4GlcNAcb1-4GlcNAc-Sp19	176.75	13.326	7.53948
99	GalNAcb1-4GlcNAcb-Sp8	23.5	30.8167	131.135																								448	Fuca1-2Galb1-4GlcNAcb1-6(Fuca1-2Galb1-4GlcNAcb1-3)GalNAc-Sp14	174.75	43.3926	24.8312
100	Gala1-2Galb-Sp8	-35.5	170.453	-480.15																								177	GlcNAcb1-6(GlcNAcb1-3)GalNAca-Sp14	172.5	21.7025	12.5812
101	Gala1-3(Fuca1-2)Galb1-3GlcNAcb-Sp0	8.5	13.2288	155.632																								336	Neu5Aca2-3Galb1-4(Fuca1-3)GlcNAcb1-6(Neu5Aca2-3Galb1-3)GalNAc-Sp14	171.75	19.2765	11.2236
102	Gala1-3(Fuca1-2)Galb1-3GlcNAcb-Sp8	31.5	2.64575	8.39921																								62	Fuca1-2Galb1-3GalNAca-Sp14	168.5	11.3871	6.75794
103	Gala1-3(Fuca1-2)Galb1-4(Fuca1-3)GlcNAcb-Sp0	34.25	2.87228	8.38622																								473	Neu5Aca2-3Galb1-3GlcNAcb1-6(Neu5Aca2-3Galb1-3GlcNAcb1-2)Mana1-6(Neu5Aca2-3Galb1-3GlcNAcb1-2Mana1-3)Manb1-4GlcNAcb1-4GlcNAcb-Sp19	160.75	16.0078	9.9582
104	Gala1-3(Fuca1-2)Galb1-4(Fuca1-3)GlcNAcb-Sp8	35.5	2.64575	7.45282																								479	Neu5Aca2-6Galb1-4GlcNAcb1-6GalNAca-Sp14	160.25	20.5649	12.833
105	Gala1-3(Fuca1-2)Galb1-4GlcNAc-Sp0	29.5	1.91485	6.49103																								499	Fuca1-2Galb1-3(6S)GlcNAcb-Sp0	160.25	16.1529	10.0798
106	Gala1-3(Fuca1-2)Galb1-4Glcb-Sp0	71.5	6.40312	8.95542																								485	Neu5Aca2-3Galb1-3GlcNAcb1-2Mana1-6(GlcNAcb1-4)(Neu5Aca2-3Galb1-3GlcNAcb1-2Mana1-3)Manb1-4GlcNAcb1-4GlcNAc-Sp21	159.5	12.2338	7.67011
107	Gala1-3(Fuca1-2)Galb-Sp8	49.75	1.70783	3.43281																								41	(6P)Mana-Sp8	159	34.0686	21.4268
108	Gala1-3(Fuca1-2)Galb-Sp18	20.25	2.06155	10.1805																								597	GlcNAcb1-3Galb1-4GlcNAcb1-3Galb1-4GlcNAcb1-3GalNAca-Sp14	158.5	9.25563	5.83951
109	Gala1-4(Gala1-3)Galb1-4GlcNAcb-Sp8	30.5	1.29099	4.23277																								601	Neu5Aca2-6Galb1-4GlcNAcb1-6(Galb1-3)GalNAca-Sp14	157.5	31.7648	20.1681
110	Gala1-3GalNAca-Sp8	310	21.8021	7.03295																								427	Galb1-3GlcNAcb1-6(Galb1-3GlcNAcb1-2)Mana1-6(Galb1-3GlcNAcb1-2Mana1-3)Manb1-4GlcNAcb1-4GlcNAcb-Sp19	157	6.21825	3.96067
111	Gala1-3GalNAca-Sp16	24.75	2.98608	12.065																								500	Fuca1-2(6S)Galb1-3(6S)GlcNAcb-Sp0	155.25	20.1225	12.9614
112	Gala1-3GalNAcb-Sp8	47.25	0.957427	2.0263																								371	Gala1-3Galb1-4(Fuca1-3)GlcNAcb1-2Mana1-6(Gala1-3Galb1-4(Fuca1-3)GlcNAcb1-2Mana1-3)Manb1-4GlcNAcb1-4GlcNAcb-Sp20	154.25	6.34429	4.11299
113	Gala1-3Galb1-4(Fuca1-3)GlcNAcb-Sp8	1	3.3665	336.65																								483	Mana1-6(Mana1-3)Manb1-4GlcNAcb1-4(Fuca1-6)GlcNAcb-Sp19	150	19.3907	12.9271
114	Gala1-3Galb1-3GlcNAcb-Sp0	33	1.82574	5.53255																								218	Neu5Aca2-3Galb1-4GlcNAcb1-3Galb1-4(Fuca1-3)GlcNAcb-Sp0	147	111.574	75.9004
115	Gala1-3Galb1-4GlcNAcb-Sp8	28.75	0.5	1.73913																								581	Galb1-4GlcNAcb1-3Galb1-4GlcNAcb1-6(Galb1-4GlcNAcb1-3Galb1-4GlcNAb1-2)Mana1-6(Galb1-4GlcNAcb1-3Galb1-4GlcNAcb1-2Mana1-3)Manb1-4GlcNAcb1-4(Fuca1-6)GlcNAcb-Sp24	144	6.48074	4.50051
116	Gala1-3Galb1-4Glcb-Sp0	45	5.22813	11.6181																								549	Galb1-4GlcNAcb1-3Galb1-4GlcNAcb1-3Galb1-4GlcNAcb1-3Galb1-4GlcNAcb1-2Mana1-6(Galb1-4GlcNAcb1-3Galb1-4GlcNAcb1-3Galb1-4GlcNAcb1-3Galb1-4GlcNAcb1-2Mana1-3)Manb1-4GlcNAcb1-4GlcNAcb-Sp25	141.5	81.2588	57.4267
117	Gala1-3Galb1-4Glc-Sp10	92	25.4689	27.6836																								469	Glca1-4Glca1-4Glca1-4Glcb-Sp10	140.25	33.9841	24.2311
118	Gala1-3Galb-Sp8	46.5	1.29099	2.77633																								392	GalNAca1-3(Fuca1-2)Galb1-3GalNAca1-3(Fuca1-2)Galb1-4GlcNAcb-Sp0	138.5	12.0692	8.71426
119	Gala1-4(Fuca1-2)Galb1-4GlcNAcb-Sp8	36.25	4.5	12.4138																								362	Gala1-3Galb1-4GlcNAcb1-2Mana1-6(Gala1-3Galb1-4GlcNAcb1-2Mana1-3)Manb1-4GlcNAcb1-4GlcNAcb-Sp20	135.75	8.92095	6.5716
120	Gala1-4Galb1-4GlcNAcb-Sp0	28.25	3.77492	13.3625																								543	Fuca1-2Galb1-4GlcNAcb1-3Galb1-4GlcNAcb1-2Mana1-6(Fuca1-2Galb1-4GlcNAcb1-3Galb1-4GlcNAcb1-2Mana1-3)Manb1-4GlcNAcb1-4GlcNAcb-Sp24	134	3.55903	2.65599
121	Gala1-4Galb1-4GlcNAcb-Sp8	81.25	13.9374	17.1537																								451	Neu5Aca2-8Neu5Aca2-3Galb1-3GalNAcb1-4(Neu5Aca2-8Neu5Aca2-3)Galb1-4Glcb-Sp0	133.25	22.4704	16.8633
122	Gala1-4Galb1-4Glcb-Sp0	32	36.7151	114.735																								20	Galb1-4GlcNAcb1-6(Galb1-4GlcNAcb1-3)GalNAc-Sp14	133	50.774	38.1759
123	Gala1-4GlcNAcb-Sp8	34.5	7.93725	23.0065																								564	Galb1-4GlcNAcb1-3Galb1-4GlcNAcb1-3Galb1-4GlcNAcb1-3Galb1-4GlcNAcb1-3Galb1-4GlcNAcb1-2Mana1-6(Galb1-4GlcNAcb1-3Galb1-4GlcNAcb1-3Galb1-4GlcNAcb1-3Galb1-4GlcNAcb1-3Galb1-4GlcNAcb1-2Mana1-3)Manb1-4GlcNAcb1-4GlcNAcb-Sp25	132.5	60.2799	45.4943
124	Gala1-6Glcb-Sp8	61	22.5241	36.9247																								567	Galb1-4GlcNAcb1-3Galb1-4GlcNAcb1-3Galb1-4GlcNAcb1-3Galb1-4GlcNAcb1-3Galb1-4GlcNAcb1-3Galb1-4GlcNAcb1-2Mana1-6(Galb1-4GlcNAcb1-3Galb1-4GlcNAcb1-3Galb1-4GlcNAcb1-3Galb1-4GlcNAcb1-3Galb1-4GlcNAcb1-3Galb1-4GlcNAcb1-2Mana1-3)Manb1-4GlcNAcb1-4GlcNAcb-Sp25	131.75	5.31507	4.03421
125	Galb1-2Galb-Sp8	49	0.816497	1.66632																								361	Fuca1-2Galb1-4(Fuca1-3)GlcNAcb1-2Mana1-6(Fuca1-2Galb1-4(Fuca1-3)GlcNAcb1-2Mana1-3)Manb1-4GlcNAcb1-4GlcNAb-Sp20	128	22.1058	17.2702
126	Galb1-3(Fuca1-4)GlcNAcb1-3Galb1-4(Fuca1-3)GlcNAcb-Sp0	24.75	1.5	6.06061																								544	GlcNAcb1-3Galb1-4GlcNAcb1-3Galb1-4GlcNAcb1-2Mana1-6(GlcNAcb1-3Galb1-4GlcNAcb1-3Galb1-4GlcNAcb1-2Mana1-3)Manb1-4GlcNAcb1-4GlcNAcb-Sp12	125.25	13.4009	10.6993
127	Galb1-3GlcNAcb1-3Galb1-4(Fuca1-3)GlcNAcb-Sp0	22.25	0.957427	4.30304																								550	Galb1-3GlcNAcb1-3Galb1-4GlcNAcb1-2Mana1-6(Galb1-3GlcNAcb1-3Galb1-4GlcNAcb1-2Mana1-3)Manb1-4GlcNAcb1-4GlcNAc-Sp25	123.5	11.1206	9.0045
128	Galb1-3(Fuca1-4)GlcNAc-Sp0	33.25	5.67891	17.0794																								547	Galb1-4GlcNAcb1-3Galb1-4GlcNAcb1-3Galb1-4GlcNAcb1-2Mana1-6(Galb1-4GlcNAcb1-3Galb1-4GlcNAcb1-3Galb1-4GlcNAcb1-2Mana1-3)Manb1-4GlcNAcb1-4GlcNAcb-Sp24	122.25	8.57807	7.01683
129	Galb1-3(Fuca1-4)GlcNAc-Sp8	31.75	3.77492	11.8895																								583	Galb1-4GlcNAcb1-3Galb1-4GlcNAcb1-3Galb1-4GlcNAcb1-6(Galb1-4GlcNAcb1-3Galb1-4GlcNAcb1-3Galb1-4GlcNAb1-2)Mana1-6(Galb1-4GlcNAcb1-3Galb1-4GlcNAcb1-3Galb1-4GlcNAcb1-2Mana1-3)Manb1-4GlcNAcb1-4(Fuca1-6)GlcNAcb-Sp24	120	20.8966	17.4138
130	Fuca1-4(Galb1-3)GlcNAcb-Sp8	24.75	9.91211	40.0489																								377	Neu5Aca2-3Galb1-4(Fuca1-3)GlcNAcb1-3GalNAca-Sp14	119.5	7.32575	6.13034
131	Galb1-4GlcNAcb1-6GalNAca-Sp8	27.25	3.0957	11.3604																								523	Galb1-3GlcNAcb1-2Mana-Sp0	119.5	8.34666	6.98465
132	Galb1-4GlcNAcb1-6GalNAc-Sp14	34	2.82843	8.3189																								290	Galb1-4(Fuca1-3)(6S)GlcNAcb-Sp0	119.25	131.256	110.068
133	GlcNAcb1-6(Galb1-3)GalNAca-Sp8	2933.25	492.801	16.8005																								17	GlcNAcb-Sp8	114.75	35.5938	31.0185
134	GlcNAcb1-6(Galb1-3)GalNAca-Sp14	691.5	48.7613	7.05153																								592	GlcNAcb1-3Galb1-4GlcNAcb1-3GalNAca-Sp14	114.25	4.57347	4.00304
135	Neu5Aca2-6(Galb1-3)GalNAca-Sp8	16301.8	869.846	5.33591																								277	Galb1-3(Fuca1-4)GlcNAcb1-3Galb1-3(Fuca1-4)GlcNAcb-Sp0	113.75	4.57347	4.02064
136	Neu5Aca2-6(Galb1-3)GalNAca-Sp14	10118	421.939	4.17018																								200	G-ol-Sp8	113.5	9.03696	7.96208
137	Neu5Acb2-6(Galb1-3)GalNAca-Sp8	961.25	237.201	24.6763																								54	Galb1-4GlcNAcb1-2Mana1-6(Galb1-4GlcNAcb1-2Mana1-3)Manb1-4GlcNAcb1-4GlcNAcb-Sp12	113.25	5.12348	4.52404
138	Neu5Aca2-6(Galb1-3)GlcNAcb1-4Galb1-4Glcb-Sp10	27	1.41421	5.23783																								360	Fuca1-2Galb1-4GlcNAcb1-2Mana1-6(Fuca1-2Galb1-4GlcNAcb1-2Mana1-3)Manb1-4GlcNAcb1-4GlcNAcb-Sp20	111.25	15.8824	14.2763
139	Galb1-3GalNAca-Sp8	4916	526.298	10.7058																								589	Galb1-4GlcNAcb1-3Galb1-4GlcNAcb1-6(Galb1-3)GalNAca-Sp14	108.5	6.19139	5.70635
140	Galb1-3GalNAca-Sp14	4426.25	193.488	4.37137																								330	Neu5Aca2-3Galb1-3(Fuca1-4)GlcNAcb1-3Galb1-3(Fuca1-4)GlcNAcb-Sp0	108	4.24264	3.92837
141	Galb1-3GalNAca-Sp16	2302.5	164.092	7.12671																								178	GlcNAcb1-6(GlcNAcb1-3)Galb1-4GlcNAcb-Sp8	107.75	16.9386	15.7203
142	Galb1-3GalNAcb-Sp8	60	3.65148	6.08581																								587	Galb1-4GlcNAcb1-3Galb1-4GlcNAcb1-3Galb1-4GlcNAcb1-3Galb1-4GlcNAcb1-3Galb1-4GlcNAcb1-6(Galb1-4GlcNAcb1-3Galb1-4GlcNAcb1-3Galb1-4GlcNAcb1-3Galb1-4GlcNAcb1-3Galb1-4GlcNAb1-2)Mana1-6(Galb1-4GlcNAcb1-3Galb1-4GlcNAcb1-3Galb1-4GlcNAcb1-3Galb1-4GlcNAcb1-3Galb1-4GlcNAcb1-2Mana1-3)Manb1-4GlcNAcb1-4(Fuca1-6)GlcNAcb-Sp24	107.5	40.8697	38.0183
143	Galb1-3GalNAcb1-3Gala1-4Galb1-4Glcb-Sp0	31.75	3.0957	9.75022																								363	Galb1-4GlcNAcb1-2Mana1-6(Mana1-3)Manb1-4GlcNAcb1-4GlcNAcb-Sp12	107	6.0553	5.65916
144	Galb1-3GalNAcb1-4(Neu5Aca2-3)Galb1-4Glcb-Sp0	44	54.8695	124.704																								527	GalNAcb1-4GlcNAcb1-2Mana-Sp0	104.25	127.482	122.285
145	Galb1-3GalNAcb1-4Galb1-4Glcb-Sp8	67.25	46.27	68.803																								445	Fuca1-2Galb1-4(Fuca1-3)GlcNAcb1-2Mana1-6(Fuca1-2Galb1-4(Fuca1-3)GlcNAcb1-4(Fuca1-2Galb1-4(Fuca1-3)GlcNAcb1-2)Mana1-3)Manb1-4GlcNAcb1-4GlcNAcb-Sp12	101.5	6.55744	6.46053
146	Galb1-3Galb-Sp8	52.5	7.04746	13.4237																								493	Fuca1-2Galb1-4GlcNAcb1-6GalNAca-Sp14	100.5	29.8273	29.6789
147	Galb1-3GlcNAcb1-3Galb1-4GlcNAcb-Sp0	30	26.0128	86.7094																								559	Gala1-3Galb1-4GlcNAcb1-2Mana1-6(Gala1-3Galb1-4GlcNAcb1-2Mana1-3)Manb1-4GlcNAcb1-4GlcNAc-Sp24	100.25	11.5	11.4713
148	Galb1-3GlcNAcb1-3Galb1-4Glcb-Sp10	22.75	1.25831	5.53101																								574	Galb1-4GlcNAcb1-3Galb1-4GlcNAcb1-2Mana1-6(Galb1-4GlcNAcb1-3Galb1-4GlcNAcb1-2Mana1-3)Manb1-4GlcNAcb1-4(Fuca1-6)GlcNAcb-Sp24	95.5	3.10913	3.25563
149	Galb1-3GlcNAcb-Sp0	31.75	3.77492	11.8895																								168	Galb1-4GlcNAcb-Sp0	94	57.9137	61.6103
150	Galb1-3GlcNAcb-Sp8	33.75	2.06155	6.1083																								393	Gala1-3Galb1-3GlcNAcb1-2Mana1-6(Gala1-3Galb1-3GlcNAcb1-2Mana1-3)Manb1-4GlcNAcb1-4GlcNAc-Sp19	93.75	2.62996	2.80529
151	Galb1-4(Fuca1-3)GlcNAcb-Sp0	35.25	6.99405	19.8413																								1	Gala-Sp8	93	16.4924	17.7338
152	Galb1-4(Fuca1-3)GlcNAcb-Sp8	35.75	3.86221	10.8034																								117	Gala1-3Galb1-4Glc-Sp10	92	25.4689	27.6836
153	Galb1-4(Fuca1-3)GlcNAcb1-3Galb1-4(Fuca1-3)GlcNAcb-Sp0	42.25	4.11299	9.73488																								156	Galb1-4(6S)Glcb-Sp8	91.5	38.1794	41.7261
154	Galb1-4(Fuca1-3)GlcNAcb1-3Galb1-4(Fuca1-3)GlcNAcb1-3Galb1-4(Fuca1-3)GlcNAcb-Sp0	12.5	11.7047	93.6376																								472	Fuca1-2Galb1-3(Fuca1-4)GlcNAcb1-2Mana1-6(Fuca1-2Galb1-3(Fuca1-4)GlcNAcb1-2Mana1-3)Manb1-4GlcNAcb1-4(Fuca1-6)GlcNAcb1-4(Fuca1-6)GlcNAcb-Sp19	90.5	8.34666	9.22282
155	Galb1-4(6S)Glcb-Sp0	36.5	1	2.73973																								12	Galb-Sp8	90.25	11.5866	12.8384
156	Galb1-4(6S)Glcb-Sp8	91.5	38.1794	41.7261																								408	Gala1-3(Fuca1-2)Galb1-4(Fuca1-3)Glcb-Sp21	90	2.94392	3.27102
157	Galb1-4GalNAca1-3(Fuca1-2)Galb1-4GlcNAcb-Sp8	24.25	0.957427	3.94815																								364	Fuca1-4(Galb1-3)GlcNAcb1-2Mana1-6(Fuca1-4(Galb1-3)GlcNAcb1-2Mana1-3)Manb1-4GlcNAcb1-4(Fuca1-6)GlcNAcb-Sp22	89.75	10.3401	11.5209
158	Galb1-4GalNAcb1-3(Fuca1-2)Galb1-4GlcNAcb-Sp8	23.5	0.57735	2.45681																								480	Neu5Aca2-6Galb1-4 GlcNAcb1-6(Neu5Aca2-6Galb1-4GlcNAcb1-3)GalNAca-Sp14	88.5	5.06623	5.72455
159	Galb1-4GlcNAcb1-3GalNAca-Sp8	34.5	2.88675	8.3674																								403	Gala1-4Galb1-4GlcNAcb1-2Mana1-6(Gala1-4Galb1-4GlcNAcb1-2Mana1-3)Manb1-4GlcNAcb1-4GlcNAcb-Sp24	88	0.816497	0.927837
160	Galb1-4GlcNAcb1-3GalNAc-Sp14	27.25	4.78714	17.5675																								263	Neu5Aca2-3Galb1-4Glcb-Sp0	86.5	25.1595	29.0861
161	Galb1-4GlcNAcb1-3Galb1-4(Fuca1-3)GlcNAcb1-3Galb1-4(Fuca1-3)GlcNAcb-Sp0	43.75	2.21736	5.06824																								350	Mana1-6(Galb1-4GlcNAcb1-2Mana1-3)Manb1-4GlcNAcb1-4GlcNAcb-Sp12	86.25	3.30404	3.83077
162	Galb1-4GlcNAcb1-3Galb1-4GlcNAcb1-3Galb1-4GlcNAcb-Sp0	20.25	0.5	2.46914																								454	Gala1-3(Fuca1-2)Galb1-3GlcNAcb1-2Mana1-6(Gala1-3(Fuca1-2)Galb1-3GlcNAcb1-2Mana1-3)Manb1-4GlcNAcb1-4(Fuca1-6)GlcNAcb-Sp22	86	2.94392	3.42316
163	Galb1-4GlcNAcb1-3Galb1-4GlcNAcb-Sp0	25	9.20145	36.8058																								355	KDNa2-3Galb1-4(Fuca1-3)GlcNAc-Sp0	85	1.41421	1.66378
164	Galb1-4GlcNAcb1-3Galb1-4Glcb-Sp0	40	2.94392	7.3598																								411	Neu5Aca2-3Galb1-3GalNAcb1-4(Neu5Aca2-8Neu5Aca2-3)Galb1-4Glcb-Sp0	84.5	21.0634	24.9271
165	Galb1-4GlcNAcb1-3Galb1-4Glcb-Sp8	35.75	0.957427	2.67812																								42	(6S)Galb1-4Glcb-Sp0	83.25	16.9779	20.3939
166	Galb1-4GlcNAcb1-6(Galb1-3)GalNAca-Sp8	41	4.24264	10.3479																								353	Galb1-3GlcNAcb1-2Mana1-6(Galb1-3GlcNAcb1-2Mana1-3)Manb1-4GlcNAcb1-4(Fuca1-6)GlcNAcb-Sp22	83.25	6.70199	8.05044
167	Galb1-4GlcNAcb1-6(Galb1-3)GalNAc-Sp14	368	144.062	39.1474																								368	Galb1-4GlcNAcb1-2Mana1-6(Galb1-4GlcNAcb1-4(Galb1-4GlcNAcb1-2)Mana1-3)Manb1-4GlcNAcb1-4GlcNAc-Sp21	83	2.44949	2.95119
168	Galb1-4GlcNAcb-Sp0	94	57.9137	61.6103																								374	Fuca1-4(Fuca1-2Galb1-3)GlcNAcb1-2Mana1-3(Fuca1-4(Fuca1-2Galb1-3)GlcNAcb1-2Mana1-3)Manb1-4GlcNAcb1-4GlcNAcb-Sp19	83	6.58281	7.93109
169	Galb1-4GlcNAcb-Sp8	44.75	2.06155	4.60682																								419	Fuca1-2Galb1-4GlcNAcb1-2Mana1-6(Fuca1-2Galb1-4GlcNAcb1-2Mana1-3)Manb1-4GlcNAcb1-4(Fuca1-6)GlcNAcb-Sp22	82	7.30297	8.90606
170	Galb1-4GlcNAcb-Sp23	20.25	1.25831	6.21386																								98	GalNAcb1-4GlcNAcb-Sp0	81.5	18.6994	22.944
171	Galb1-4Glcb-Sp0	36.5	4.12311	11.2962																								121	Gala1-4Galb1-4GlcNAcb-Sp8	81.25	13.9374	17.1537
172	Galb1-4Glcb-Sp8	39	4.83046	12.3858																								233	GalNAcb1-4(Neu5Aca2-3)Galb1-4Glcb-Sp0	80.75	6.84957	8.48244
173	GlcNAca1-3Galb1-4GlcNAcb-Sp8	679	82.3812	12.1327																								222	Fuca1-2(6S)Galb1-4(6S)Glcb-Sp0	80.5	12.5033	15.5321
174	GlcNAca1-6Galb1-4GlcNAcb-Sp8	56.75	3.20156	5.64152																								253	Neu5Aca2-3Galb1-4(Fuca1-3)GlcNAcb1-3Galb1-4(Fuca1-3)GlcNAcb1-3Galb1-4(Fuca1-3)GlcNAcb-Sp0	80.25	7.932	9.88412
175	GlcNAcb1-2Galb1-3GalNAca-Sp8	34.25	0.5	1.45985																								595	Neu5Aca2-3Galb1-4GlcNAcb1-3Galb1-4GlcNAcb1-6(Neu5Aca2-3Galb1-4GlcNAcb1-3Galb1-4GlcNAcb1-3)GalNAca-Sp14	76.75	33.0593	43.074
176	GlcNAcb1-6(GlcNAcb1-3)GalNAca-Sp8	881.75	47.6751	5.40687																								55	Neu5Aca2-6Galb1-4GlcNAcb1-2Mana1-6(Neu5Aca2-6Galb1-4GlcNAcb1-2Mana1-3)Manb1-4GlcNAcb1-4GlcNAcb-Sp12	75.25	1.89297	2.51557
177	GlcNAcb1-6(GlcNAcb1-3)GalNAca-Sp14	172.5	21.7025	12.5812																								60	Fuca1-2Galb1-3(Fuca1-4)GlcNAcb-Sp8	75	44.053	58.7373
178	GlcNAcb1-6(GlcNAcb1-3)Galb1-4GlcNAcb-Sp8	107.75	16.9386	15.7203																								425	Fuca1-2Galb1-3GlcNAcb1-2Mana1-6(Fuca1-2Galb1-3GlcNAcb1-2Mana1-3)Manb1-4GlcNAcb1-4(Fuca1-6)GlcNAcb-Sp22	75	3.55903	4.74537
179	GlcNAcb1-3GalNAca-Sp8	1959.5	247.826	12.6474																								77	Fuca1-2Galb1-4Glcb-Sp0	74.75	4.99166	6.67781
180	GlcNAcb1-3GalNAca-Sp14	810.25	4.19325	0.517525																								292	Galb1-4(Fuca1-3)GlcNAcb1-3Galb1-3(Fuca1-4)GlcNAcb-Sp0	74.75	13.7689	18.42
181	GlcNAcb1-3Galb-Sp8	181	7.07107	3.90667																								370	Gala1-3(Fuca1-2)Galb1-4GlcNAcb1-2Mana1-6(Gala1-3(Fuca1-2)Galb1-4GlcNAcb1-2Mana1-3)Manb1-4GlcNAcb1-4GlcNAcb-Sp20	74.25	15.0859	20.3177
182	GlcNAcb1-3Galb1-4GlcNAcb-Sp0	458	39.0043	8.51622																								458	Neu5Aca2-3Galb1-4GlcNAcb1-2Mana1-6(GlcNAcb1-4)(Neu5Aca2-3Galb1-4GlcNAcb1-2Mana1-3)Manb1-4GlcNAcb1-4GlcNAcb-Sp21	73.75	6.55108	8.88282
183	GlcNAcb1-3Galb1-4GlcNAcb-Sp8	684.75	97.0374	14.1712																								606	Neu5Aca2-3Galb1-4GlcNAcb1-3Galb1-4GlcNAcb1-3Galb1-4GlcNAcb1-2Mana1-6(Neu5Aca2-3Galb1-4GlcNAcb1-3Galb1-4GlcNAcb1-3Galb1-4GlcNAcb1-2Mana1-3)Manb1-4GlcNAcb1-4GlcNAcb-Sp12	73.75	8.65544	11.7362
184	GlcNAcb1-3Galb1-4GlcNAcb1-3Galb1-4GlcNAcb-Sp0	807	358.912	44.4749																								452	GalNAcb1-4Galb1-4Glcb-Sp0	72.5	3.69685	5.0991
185	GlcNAcb1-3Galb1-4Glcb-Sp0	267.5	17.4452	6.52155																								2	Glca-Sp8	72	14.7196	20.4439
186	GlcNAcb1-4-MDPLys	17	2.16025	12.7073																								357	KDNa2-3Galb1-4Glc-Sp0	72	2.16025	3.00034
187	GlcNAcb1-6(GlcNAcb1-4)GalNAca-Sp8	359.5	19.5533	5.43904																								402	Gala1-4Galb1-3GlcNAcb1-2Mana1-6(Gala1-4Galb1-3GlcNAcb1-2Mana1-3)Manb1-4GlcNAcb1-4GlcNAcb-Sp19	72	2.82843	3.92837
188	GlcNAcb1-4Galb1-4GlcNAcb-Sp8	28.75	4.272	14.8591																								106	Gala1-3(Fuca1-2)Galb1-4Glcb-Sp0	71.5	6.40312	8.95542
189	GlcNAcb1-4GlcNAcb1-4GlcNAcb1-4GlcNAcb1-4GlcNAcb1-4GlcNAcb1-Sp8	36.75	3.77492	10.2719																								383	Galb1-4GlcNAcb1-6(Fuca1-4(Fuca1-2Galb1-3)GlcNAcb1-3)Galb1-4Glc-Sp21	71	2.94392	4.14637
190	GlcNAcb1-4GlcNAcb1-4GlcNAcb1-4GlcNAcb1-4GlcNAcb1-Sp8	32.5	1.73205	5.32939																								546	Galb1-4GlcNAcb1-3Galb1-4GlcNAcb1-3Galb1-4GlcNAcb1-2Mana1-6(Galb1-4GlcNAcb1-3Galb1-4GlcNAcb1-3Galb1-4GlcNAcb1-2Mana1-3)Manb1-4GlcNAcb1-4GlcNAcb-Sp12	70.5	7.32575	10.3911
191	GlcNAcb1-4GlcNAcb1-4GlcNAcb-Sp8	52.75	7.97392	15.1164																								291	Galb1-4(Fuca1-3)(6S)Glcb-Sp0	69	16.0208	23.2186
192	GlcNAcb1-6GalNAca-Sp8	970.5	148.678	15.3197																								366	Neu5Aca2-6GlcNAcb1-4GlcNAcb1-4GlcNAc-Sp21	69	23.6079	34.2144
193	GlcNAcb1-6GalNAca-Sp14	62.25	5.37742	8.63843																								415	Fuca1-2Galb1-4(Fuca1-3)GlcNAcb1-3GalNAca-Sp14	68.75	2.06155	2.99862
194	GlcNAcb1-6Galb1-4GlcNAcb-Sp8	185	24.6035	13.2992																								520	Gala1-3Galb1-4GlcNAcb1-2Mana-Sp0	68	3.3665	4.95074
195	Glca1-4Glcb-Sp8	48.25	33.4801	69.3888																								537	Galb1-3GalNAcb1-3Gal-Sp21	67.5	35	51.8519
196	Glca1-4Glca-Sp8	66.25	4.34933	6.56503																								145	Galb1-3GalNAcb1-4Galb1-4Glcb-Sp8	67.25	46.27	68.803
197	Glca1-6Glca1-6Glcb-Sp8	48.75	3.59398	7.37226																								303	GlcNAcb1-6(Galb1-4GlcNAcb1-3)Galb1-4GlcNAc-Sp0	67	15.8114	23.5991
198	Glcb1-4Glcb-Sp8	63	3.91578	6.21552																								3	Mana-Sp8	66.75	10.9962	16.4737
199	Glcb1-6Glcb-Sp8	46	14.9889	32.5845																								319	Galb1-4GlcNAcb1-2Mana1-6(Neu5Aca2-6Galb1-4GlcNAcb1-2Mana1-3)Manb1-4GlcNAcb1-4GlcNAcb-Sp12	66.75	8.92095	13.3647
200	G-ol-Sp8	113.5	9.03696	7.96208																								492	Galb1-4(Fuca1-3)GlcNAcb1-6(Neu5Aca2-6(Neu5Aca2-3Galb1-3)GlcNAcb1-3)Galb1-4Glc-Sp21	66.75	5.18813	7.77248
201	GlcAa-Sp8	44	2.70801	6.15457																								325	Neu5Aca2-3Galb1-4GlcNAcb1-2Mana1-6(Neu5Aca2-6Galb1-4GlcNAcb1-2Mana1-3)Manb1-4GlcNAcb1-4GlcNAcb-Sp12	66.5	3.69685	5.55917
202	GlcAb-Sp8	48	9.62635	20.0549																								196	Glca1-4Glca-Sp8	66.25	4.34933	6.56503
203	GlcAb1-3Galb-Sp8	29.5	2.08167	7.05649																								418	Galb1-4(Fuca1-3)GlcNAcb1-2Mana1-6(Galb1-4(Fuca1-3)GlcNAcb1-2Mana1-3)Manb1-4GlcNAcb1-4(Fuca1-6)GlcNAcb-Sp22	65.75	3.30404	5.02515
204	GlcAb1-6Galb-Sp8	35	6.48074	18.5164																								221	Fuca1-2Galb1-4(6S)GlcNAcb-Sp8	65.5	5.91608	9.03218
205	KDNa2-3Galb1-3GlcNAcb-Sp0	27	2.16025	8.00091																								585	Galb1-4GlcNAcb1-3Galb1-4GlcNAcb1-3Galb1-4GlcNAcb1-3Galb1-4GlcNAcb1-6(Galb1-4GlcNAcb1-3Galb1-4GlcNAcb1-3Galb1-4GlcNAcb1-3Galb1-4GlcNAb1-2)Mana1-6(Galb1-4GlcNAcb1-3Galb1-4GlcNAcb1-3Galb1-4GlcNAcb1-3Galb1-4GlcNAcb1-2Mana1-3)Manb1-4GlcNAcb1-4(Fuca1-6)GlcNAcb-Sp24	65.5	1	1.52672
206	KDNa2-3Galb1-4GlcNAcb-Sp0	27.25	6.84957	25.1361																								25	(3S)Galb1-4Glcb-Sp8	64.75	11.6154	17.9388
207	Mana1-2Mana1-2Mana1-3Mana-Sp9	49.75	3.30404	6.64128																								528	Neu5Aca2-3Galb1-3GalNAcb1-4Galb1-4Glcb-Sp0	64.75	4.272	6.59769
208	Mana1-2Mana1-6(Mana1-2Mana1-3)Mana-Sp9	37	4.69042	12.6768																								5	GalNAca-Sp15	64.5	20.2896	31.4567
209	Mana1-2Mana1-3Mana-Sp9	43.5	1.29099	2.9678																								14	Manb-Sp8	63.5	7.37111	11.6081
210	Mana1-6(Mana1-2Mana1-3)Mana1-6(Mana1-2Mana1-3)Manb1-4GlcNAcb1-4GlcNAcb-Sp12	11.5	11.0303	95.9153																								524	Gala1-3(Fuca1-2)Galb1-3GlcNAcb1-6GalNAc-Sp14	63.5	8.66025	13.6382
211	Mana1-2Mana1-6(Mana1-3)Mana1-6(Mana1-2Mana1-2Mana1-3)Manb1-4GlcNAcb1-4GlcNAcb-Sp12	53.75	3.77492	7.0231																								311	GlcNAcb1-4GlcNAcb-Sp12	63.25	2.87228	4.54116
212	Mana1-2Mana1-6(Mana1-2Mana1-3)Mana1-6(Mana1-2Mana1-2Mana1-3)Manb1-4GlcNAcb1-4GlcNAcb-Sp12	49.75	2.06155	4.14382																								13	Glcb-Sp8	63	16.9115	26.8437
213	Mana1-6(Mana1-3)Mana-Sp9	45.5	4.43471	9.74662																								198	Glcb1-4Glcb-Sp8	63	3.91578	6.21552
214	Mana1-2Mana1-2Mana1-6(Mana1-3)Mana-Sp9	27.75	1.70783	6.15432																								216	Mana1-6(Mana1-3)Mana1-6(Mana1-3)Manb1-4GlcNAcb1-4GlcNAcb-Sp12	62.5	3.31662	5.3066
215	Mana1-6(Mana1-3)Mana1-6(Mana1-2Mana1-3)Manb1-4GlcNAcb1-4GlcNAcb-Sp12	42.75	11.7863	27.5703																								193	GlcNAcb1-6GalNAca-Sp14	62.25	5.37742	8.63843
216	Mana1-6(Mana1-3)Mana1-6(Mana1-3)Manb1-4GlcNAcb1-4GlcNAcb-Sp12	62.5	3.31662	5.3066																								496	Fuca1-2(6S)Galb1-3GlcNAcb-Sp0	62.25	1.89297	3.04091
217	Manb1-4GlcNAcb-Sp0	57.75	17.3469	30.038																								47	(6S)GlcNAcb-Sp8	62	26.064	42.0387
218	Neu5Aca2-3Galb1-4GlcNAcb1-3Galb1-4(Fuca1-3)GlcNAcb-Sp0	147	111.574	75.9004																								257	Neu5Aca2-3Galb1-4(Fuca1-3)GlcNAcb1-3Galb1-4GlcNAcb-Sp8	62	0.816497	1.31693
219	(3S)Galb1-4(Fuca1-3)(6S)GlcNAcb-Sp8	5	38.3406	766.812																								310	GlcNAcb1-4GlcNAcb-Sp10	61.75	2.06155	3.33855
220	Fuca1-2(6S)Galb1-4GlcNAcb-Sp0	42	8.20569	19.5374																								124	Gala1-6Glcb-Sp8	61	22.5241	36.9247
221	Fuca1-2Galb1-4(6S)GlcNAcb-Sp8	65.5	5.91608	9.03218																								576	Galb1-4GlcNAcb1-3Galb1-4GlcNAcb1-3Galb1-4GlcNAcb1-2Mana1-6(Galb1-4GlcNAcb1-3Galb1-4GlcNAcb1-3Galb1-4GlcNAcb1-2Mana1-3)Manb1-4GlcNAcb1-4(Fuca1-6)GlcNAcb-Sp24	60.5	1.29099	2.13388
222	Fuca1-2(6S)Galb1-4(6S)Glcb-Sp0	80.5	12.5033	15.5321																								142	Galb1-3GalNAcb-Sp8	60	3.65148	6.08581
223	Neu5Aca2-3Galb1-3GalNAca-Sp8	5135.25	98.456	1.91726																								484	Galb1-4GlcNAcb1-6(Galb1-4GlcNAcb1-2)Mana1-6(Galb1-4GlcNAcb1-2Mana1-3)Manb1-4GlcNAcb1-4(Fuca1-6)GlcNAcb-Sp24	59.5	13.9164	23.3889
224	Neu5Aca2-3Galb1-3GalNAca-Sp14	45.5	4.72582	10.3864																								602	Neu5Aca2-3Galb1-4GlcNAcb1-3Galb1-4GlcNAcb1-2Mana1-6(Neu5Aca2-3Galb1-4GlcNAcb1-3Galb1-4GlcNAcb1-2Mana1-3)Manb1-4GlcNAcb1-4GlcNAcb-Sp12	59.25	1.5	2.53165
225	GalNAcb1-4(Neu5Aca2-8Neu5Aca2-8Neu5Aca2-8Neu5Aca2-3)Galb1-4Glcb-Sp0	31.25	8.18026	26.1768																								532	Fuca1-4(Galb1-3)GlcNAcb1-2 Mana-Sp0	58.5	5.91608	10.113
226	GalNAcb1-4(Neu5Aca2-8Neu5Aca2-8Neu5Aca2-3)Galb1-4Glcb-Sp0	15.5	1.73205	11.1745																								217	Manb1-4GlcNAcb-Sp0	57.75	17.3469	30.038
227	Neu5Aca2-8Neu5Aca2-8Neu5Aca2-3Galb1-4Glcb-Sp0	11	2.94392	26.7629																								315	Mana1-2Mana1-6(Mana1-3)Mana1-6(Mana1-2Mana1-2Mana1-3)Mana-Sp9	57.5	1.29099	2.24521
228	GalNAcb1-4(Neu5Aca2-8Neu5Aca2-3)Galb1-4Glcb-Sp0	15.5	1.29099	8.329																								76	Fuca1-2Galb1-4GlcNAcb-Sp8	56.75	56.9759	100.398
229	Neu5Aca2-8Neu5Aca2-8Neu5Aca-Sp8	17	5.35413	31.4949																								174	GlcNAca1-6Galb1-4GlcNAcb-Sp8	56.75	3.20156	5.64152
230	Neu5Aca2-3(6S)Galb1-4(Fuca1-3)GlcNAcb-Sp8	22.5	2.38048	10.5799																								561	GalNAcb1-3GlcNAcb-Sp0	56.5	2.64575	4.68275
231	GalNAcb1-4(Neu5Aca2-3)Galb1-4GlcNAcb-Sp0	15.5	1	6.45161																								235	Neu5Aca2-6(Neu5Aca2-3)GalNAca-Sp8	56.25	4.78714	8.51046
232	GalNAcb1-4(Neu5Aca2-3)Galb1-4GlcNAcb-Sp8	22	0.816497	3.71135																								264	Neu5Aca2-3Galb1-4Glcb-Sp8	56.25	5.18813	9.22334
233	GalNAcb1-4(Neu5Aca2-3)Galb1-4Glcb-Sp0	80.75	6.84957	8.48244																								444	Fuca1-2Galb1-4 GlcNAcb1-2Mana1-6(Fuca1-2Galb1-4GlcNAcb1-2(Fuca1-2Galb1-4GlcNAcb1-4)Mana1-3)Manb1-4GlcNAcb1-4GlcNAcb-Sp12	56.25	24.9983	44.4415
234	Neu5Aca2-3Galb1-3GalNAcb1-4(Neu5Aca2-3)Galb1-4Glcb-Sp0	15.25	1.70783	11.1989																								285	Neu5Gca2-6GalNAca-Sp0	56	2.70801	4.83574
235	Neu5Aca2-6(Neu5Aca2-3)GalNAca-Sp8	56.25	4.78714	8.51046																								439	Galb1-6Galb-Sp10	56	8.83176	15.771
236	Neu5Aca2-3GalNAca-Sp8	36.25	6.89807	19.0292																								6	Fuca-Sp8	55.5	4.50925	8.12477
237	Neu5Aca2-3GalNAcb1-4GlcNAcb-Sp0	14.75	1.70783	11.5785																								471	Fuca1-2Galb1-4(Fuca1-3)GlcNAcb1-2Mana1-6(Fuca1-2Galb1-4(Fuca1-3)GlcNAcb1-2Mana1-3)Manb1-4GlcNAcb1-4(Fuca1-6)GlcNAcb-Sp24	55.5	73.9301	133.207
238	Neu5Aca2-3Galb1-3(6S)GlcNAc-Sp8	24.5	3.69685	15.0892																								96	GalNAcb1-3Gala1-4Galb1-4GlcNAcb-Sp0	55.25	4.34933	7.87209
239	Neu5Aca2-3Galb1-3(Fuca1-4)GlcNAcb-Sp8	15.5	2.38048	15.3579																								313	Mana1-6Manb-Sp10	55.25	16.1529	29.236
240	Neu5Aca2-3Galb1-3(Fuca1-4)GlcNAcb1-3Galb1-4(Fuca1-3)GlcNAcb-Sp0	211.75	42.6488	20.1411																								578	Galb1-4GlcNAcb1-3Galb1-4GlcNAcb1-3Galb1-4GlcNAcb1-3Galb1-4GlcNAcb1-2Mana1-6(Galb1-4GlcNAcb1-3Galb1-4GlcNAcb1-3Galb1-4GlcNAcb1-3Galb1-4GlcNAcb1-2Mana1-3)Manb1-4GlcNAcb1-4(Fuca1-6)GlcNAcb-Sp24	55.25	1.70783	3.09109
241	Neu5Aca2-3Galb1-4(Neu5Aca2-3Galb1-3)GlcNAcb-Sp8	17	4.69042	27.5907																								38	(3S)Galb-Sp8	55	4.08248	7.4227
242	Neu5Aca2-3Galb1-3(6S)GalNAca-Sp8	43002	1225.26	2.84932																								298	(6P)Glcb-Sp10	54.75	15.6498	28.5841
243	Neu5Aca2-6(Neu5Aca2-3Galb1-3)GalNAca-Sp8	19965	302.006	1.51267																								412	Gala1-3(Fuca1-2)Galb1-4GlcNAcb1-3GalNAca-Sp14	54.75	4.57347	8.35338
244	Neu5Aca2-6(Neu5Aca2-3Galb1-3)GalNAca-Sp14	14888.2	229.98	1.54471																								449	Gala1-3(Fuca1-2)Galb1-4GlcNAcb1-6(Gala1-3(Fuca1-2)Galb1-4GlcNAcb1-3)GalNAc-Sp14	54.75	3.40343	6.21631
245	Neu5Aca2-3Galb-Sp8	38.25	2.87228	7.50923																								562	GalNAcb1-4GlcNAcb1-3GalNAcb1-4GlcNAcb-Sp0	54.25	14.0089	25.8229
246	Neu5Aca2-3Galb1-3GalNAcb1-3Gala1-4Galb1-4Glcb-Sp0	38	2.58199	6.79471																								7	Fuca-Sp9	54	2.44949	4.53609
247	Neu5Aca2-3Galb1-3GlcNAcb1-3Galb1-4GlcNAcb-Sp0	11	0.816497	7.4227																								28	(3S)Galb1-3(Fuca1-4)GlcNAcb-Sp8	54	5.22813	9.68172
248	Fuca1-2(6S)Galb1-4Glcb-Sp0	37.5	2.08167	5.55111																								211	Mana1-2Mana1-6(Mana1-3)Mana1-6(Mana1-2Mana1-2Mana1-3)Manb1-4GlcNAcb1-4GlcNAcb-Sp12	53.75	3.77492	7.0231
249	Neu5Aca2-3Galb1-3GlcNAcb-Sp0	20.5	3.41565	16.6617																								66	Fuca1-2Galb1-3GlcNAcb1-3Galb1-4Glcb-Sp10	53.5	4.12311	7.70674
250	Neu5Aca2-3Galb1-3GlcNAcb-Sp8	22.75	1.25831	5.53101																								89	GalNAca1-3(Fuca1-2)Galb-Sp8	53.25	4.99166	9.37401
251	Neu5Aca2-3Galb1-4(6S)GlcNAcb-Sp8	18.25	4.19325	22.9767																								388	Fuca1-2Galb1-3GalNAca1-3(Fuca1-2)Galb1-4Glcb-Sp0	53	0.816497	1.54056
252	Neu5Aca2-3Galb1-4(Fuca1-3)(6S)GlcNAcb-Sp8	30.5	6.13732	20.1224																								395	Neu5Aca2-3Galb1-3GlcNAcb1-2Mana1-6(Neu5Aca2-3Galb1-3GlcNAcb1-2Mana1-3)Manb1-4GlcNAcb1-4GlcNAc-Sp19	53	4.08248	7.7028
253	Neu5Aca2-3Galb1-4(Fuca1-3)GlcNAcb1-3Galb1-4(Fuca1-3)GlcNAcb1-3Galb1-4(Fuca1-3)GlcNAcb-Sp0	80.25	7.932	9.88412																								423	GalNAca1-3(Fuca1-2)Galb1-3GlcNAcb1-3GalNAc-Sp14	53	4.32049	8.15188
254	Neu5Aca2-3Galb1-4(Fuca1-3)GlcNAcb-Sp0	17.75	2.75379	15.5143																								531	Galb1-4GlcNAcb1-2 Mana1-6(Galb1-4GlcNAcb1-4)(Galb1-4GlcNAcb1-2Mana1-3)Manb1-4GlcNAcb1-4(Fuca1-6)GlcNAc-Sp21	53	12.7802	24.1136
255	Neu5Aca2-3Galb1-4(Fuca1-3)GlcNAcb-Sp8	17.5	2.38048	13.6027																								191	GlcNAcb1-4GlcNAcb1-4GlcNAcb-Sp8	52.75	7.97392	15.1164
256	Neu5Aca2-3Galb1-4(Fuca1-3)GlcNAcb1-3Galb-Sp8	19.5	3.10913	15.9442																								426	Gala1-3(Fuca1-2)Galb1-4GlcNAcb1-2Mana1-6(Gala1-3(Fuca1-2)Galb1-4GlcNAcb1-2Mana1-3)Manb1-4GlcNAcb1-4(Fuca1-6)GlcNAcb-Sp22	52.75	3.0957	5.86862
257	Neu5Aca2-3Galb1-4(Fuca1-3)GlcNAcb1-3Galb1-4GlcNAcb-Sp8	62	0.816497	1.31693																								91	GalNAca1-3GalNAcb-Sp8	52.5	7.18795	13.6913
258	Neu5Aca2-3Galb1-4GlcNAcb1-3Galb1-4GlcNAcb1-3Galb1-4GlcNAcb-Sp0	15.75	2.62996	16.6981																								146	Galb1-3Galb-Sp8	52.5	7.04746	13.4237
259	Neu5Aca2-3Galb1-4GlcNAcb-Sp0	17	2.16025	12.7073																								369	GalNAca1-3(Fuca1-2)Galb1-4GlcNAcb1-2Mana1-6(GalNAca1-3(Fuca1-2)Galb1-4GlcNAcb1-2Mana1-3)Manb1-4GlcNAcb1-4GlcNAcb-Sp20	52.5	2.38048	4.53424
260	Neu5Aca2-3Galb1-4GlcNAcb-Sp8	14.5	1.29099	8.90341																								521	Gala1-3(Fuca1-2)Galb1-4GlcNAcb1-2Mana-Sp0	52.25	13.1751	25.2155
261	Neu5Aca2-3Galb1-4GlcNAcb1-3Galb1-4GlcNAcb-Sp0	13.75	0.957427	6.96311																								284	Neu5Gca2-3Galb1-4Glcb-Sp0	51.75	7.32006	14.1451
262	Fuca1-2Galb1-4(6S)Glcb-Sp0	27	2.94392	10.9034																								536	Gala1-3(Fuca1-2)Galb1-3GalNAcb1-3Gala1-4Galb1-4Glc-Sp21	51.5	3.69685	7.17834
263	Neu5Aca2-3Galb1-4Glcb-Sp0	86.5	25.1595	29.0861																								535	GalNAca1-3(Fuca1-2)Galb1-3GalNAcb1-3Gala1-4Galb1-4Glc-Sp21	51.25	5.56028	10.8493
264	Neu5Aca2-3Galb1-4Glcb-Sp8	56.25	5.18813	9.22334																								84	(3S)Galb1-4(Fuca1-3)Glcb-Sp0	51	2.70801	5.30983
265	Neu5Aca2-6GalNAca-Sp8	-206.25	25.1446	-12.1913																								463	Neu5Aca2-6Galb1-4GlcNAcb1-4Mana1-6(GlcNAcb1-4)(Neu5Aca2-6Galb1-4GlcNAcb1-4(Neu5Aca2-6Galb1-4GlcNAcb1-2)Mana1-3)Manb1-4GlcNAcb1-4GlcNAcb-Sp21	50.75	15.1079	29.7693
266	Neu5Aca2-6GalNAcb1-4GlcNAcb-Sp0	4	8.90693	222.673																								270	Neu5Aca2-6Galb1-4GlcNAcb1-3Galb1-4(Fuca1-3)GlcNAcb1-3Galb1-4(Fuca1-3)GlcNAcb-Sp0	50.5	3.51188	6.95423
267	Neu5Aca2-6Galb1-4(6S)GlcNAcb-Sp8	-5	4.16333	-83.2666																								288	Neu5Aca2-3Galb1-4GlcNAcb1-6(Galb1-3)GalNAca-Sp14	50.5	1.29099	2.55642
268	Neu5Aca2-6Galb1-4GlcNAcb-Sp0	26.5	1.91485	7.22586																								61	Fuca1-2Galb1-3GalNAca-Sp8	49.75	6.55108	13.168
269	Neu5Aca2-6Galb1-4GlcNAcb-Sp8	20.25	10.0457	49.6085																								107	Gala1-3(Fuca1-2)Galb-Sp8	49.75	1.70783	3.43281
270	Neu5Aca2-6Galb1-4GlcNAcb1-3Galb1-4(Fuca1-3)GlcNAcb1-3Galb1-4(Fuca1-3)GlcNAcb-Sp0	50.5	3.51188	6.95423																								207	Mana1-2Mana1-2Mana1-3Mana-Sp9	49.75	3.30404	6.64128
271	Neu5Aca2-6Galb1-4GlcNAcb1-3Galb1-4GlcNAcb-Sp0	33.5	29.0345	86.67																								212	Mana1-2Mana1-6(Mana1-2Mana1-3)Mana1-6(Mana1-2Mana1-2Mana1-3)Manb1-4GlcNAcb1-4GlcNAcb-Sp12	49.75	2.06155	4.14382
272	Neu5Aca2-6Galb1-4Glcb-Sp0	18.5	1.29099	6.97835																								498	Fuca1-2Galb1-4GlcNAcb1-2Mana-Sp0	49.75	2.21736	4.457
273	Neu5Aca2-6Galb1-4Glcb-Sp8	31.75	1.5	4.72441																								71	Fuca1-2Galb1-4(Fuca1-3)GlcNAcb-Sp0	49.5	19.0175	38.4193
274	Neu5Aca2-6Galb-Sp8	29.25	0.957427	3.27326																								347	Neu5Aca2-6Galb1-4GlcNAcb1-2Mana1-3Manb1-4GlcNAcb1-4GlcNAc-Sp12	49.5	15.695	31.7071
275	Neu5Aca2-8Neu5Aca-Sp8	27.5	12.1518	44.1884																								50	Mana1-6(Mana1-3)Manb1-4GlcNAcb1-4GlcNAcb-Sp12	49.25	7.63217	15.4968
276	Neu5Aca2-8Neu5Aca2-3Galb1-4Glcb-Sp0	17.75	1.5	8.4507																								508	Galb1-3GlcNAca1-3Galb1-4GlcNAcb-Sp8	49.25	2.21736	4.50225
277	Galb1-3(Fuca1-4)GlcNAcb1-3Galb1-3(Fuca1-4)GlcNAcb-Sp0	113.75	4.57347	4.02064																								609	Galb1-3GalNAcb1-4(Neu5Aca2-8Neu5Aca2-8Neu5Aca2-3)Galb1-4Glcb-Sp21	49.25	14.7281	29.9048
278	Neu5Acb2-6GalNAca-Sp8	20.25	7.08872	35.006																								125	Galb1-2Galb-Sp8	49	0.816497	1.66632
279	Neu5Acb2-6Galb1-4GlcNAcb-Sp8	19.75	0.957427	4.84773																								197	Glca1-6Glca1-6Glcb-Sp8	48.75	3.59398	7.37226
280	Neu5Gca2-3Galb1-3(Fuca1-4)GlcNAcb-Sp0	35.25	2.87228	8.14832																								455	Neu5Aca2-6Galb1-4GlcNAcb1-6(Fuca1-2Galb1-3GlcNAcb1-3)Galb1-4Glc-Sp21	48.75	6.65207	13.6453
281	Neu5Gca2-3Galb1-3GlcNAcb-Sp0	39.75	2.21736	5.57825																								9	Neu5Aca-Sp8	48.5	6.95222	14.3345
282	Neu5Gca2-3Galb1-4(Fuca1-3)GlcNAcb-Sp0	42	4.16333	9.9127																								399	Fuca1-2Galb1-4GlcNAcb1-3GalNAca-Sp14	48.5	2.64575	5.45516
283	Neu5Gca2-3Galb1-4GlcNAcb-Sp0	24.5	2.64575	10.799																								195	Glca1-4Glcb-Sp8	48.25	33.4801	69.3888
284	Neu5Gca2-3Galb1-4Glcb-Sp0	51.75	7.32006	14.1451																								372	GalNAca1-3(Fuca1-2)Galb1-3GlcNAcb1-2Mana1-6(GalNAca1-3(Fuca1-2)Galb1-3GlcNAcb1-2Mana1-3)Manb1-4GlcNAcb1-4GlcNAcb-Sp20	48.25	1.70783	3.53953
285	Neu5Gca2-6GalNAca-Sp0	56	2.70801	4.83574																								85	GalNAca1-3(Fuca1-2)Galb1-4GlcNAcb-Sp0	48	6.27163	13.0659
286	Neu5Gca2-6Galb1-4GlcNAcb-Sp0	40.25	3.94757	9.80764																								202	GlcAb-Sp8	48	9.62635	20.0549
287	Neu5Gca-Sp8	46	2.94392	6.39983																								437	Galb1-4GlcNAcb1-6(Galb1-4GlcNAcb1-2)Mana1-6(GlcNAcb1-4)(Galb1-4GlcNAcb1-4(Galb1-4GlcNAcb1-2)Mana1-3)Manb1-4GlcNAcb1-4GlcNAc-Sp21	48	4.69042	9.7717
288	Neu5Aca2-3Galb1-4GlcNAcb1-6(Galb1-3)GalNAca-Sp14	50.5	1.29099	2.55642																								447	Galb1-4GlcNAcb1-2Mana-Sp0	47.75	4.19325	8.78167
289	Galb1-3GlcNAcb1-3Galb1-3GlcNAcb-Sp0	41	5.47723	13.3591																								457	Galb1-4GlcNAcb1-6(Galb1-4GlcNAcb1-2)Mana1-6(Galb1-4GlcNAcb1-2Mana1-3)Manb1-4GlcNAcb1-4GlcNAcb-Sp19	47.75	2.62996	5.50776
290	Galb1-4(Fuca1-3)(6S)GlcNAcb-Sp0	119.25	131.256	110.068																								318	Neu5Aca2-6Galb1-4GlcNAcb1-2Mana1-6(Neu5Aca2-3Galb1-4GlcNAcb1-2Mana1-3)Manb1-4GlcNAcb1-4GlcNAcb-Sp12	47.5	5.19615	10.9393
291	Galb1-4(Fuca1-3)(6S)Glcb-Sp0	69	16.0208	23.2186																								417	GalNAca1-3(Fuca1-2)Galb1-4(Fuca1-3)GlcNAcb1-3GalNAc-Sp14	47.5	5.56776	11.7216
292	Galb1-4(Fuca1-3)GlcNAcb1-3Galb1-3(Fuca1-4)GlcNAcb-Sp0	74.75	13.7689	18.42																								453	GalNAca1-3(Fuca1-2)Galb1-4GlcNAcb1-2Mana1-6(GalNAca1-3(Fuca1-2)Galb1-4GlcNAcb1-2Mana1-3)Manb1-4GlcNAcb1-4(Fuca1-6)GlcNAcb-Sp22	47.5	0.57735	1.21547
293	Galb1-4GlcNAcb1-3Galb1-3GlcNAcb-Sp0	46.75	2.21736	4.74301																								112	Gala1-3GalNAcb-Sp8	47.25	0.957427	2.0263
294	Neu5Aca2-3Galb1-3GlcNAcb1-3Galb1-3GlcNAcb-Sp0	15.5	1.29099	8.329																								416	Gala1-3(Fuca1-2)Galb1-4(Fuca1-3)GlcNAcb1-3GalNAc-Sp14	47.25	4.34933	9.20493
295	Neu5Aca2-3Galb1-4GlcNAcb1-3Galb1-3GlcNAcb-Sp0	14.5	1.73205	11.9452																								413	GalNAca1-3(Fuca1-2)Galb1-4GlcNAcb1-3GalNAca-Sp14	47	13.5892	28.9132
296	4S(3S)Galb1-4GlcNAcb-Sp0	46.5	14.4338	31.0403																								293	Galb1-4GlcNAcb1-3Galb1-3GlcNAcb-Sp0	46.75	2.21736	4.74301
297	(6S)Galb1-4(6S)GlcNAcb-Sp0	21.75	0.957427	4.40196																								407	GalNAcb1-3Gala1-6Galb1-4Glcb-Sp8	46.75	1.70783	3.6531
298	(6P)Glcb-Sp10	54.75	15.6498	28.5841																								118	Gala1-3Galb-Sp8	46.5	1.29099	2.77633
299	Neu5Aca2-3Galb1-4(Fuca1-3)GlcNAcb1-6(Galb1-3)GalNAca-Sp14	39.25	5.43906	13.8575																								296	4S(3S)Galb1-4GlcNAcb-Sp0	46.5	14.4338	31.0403
300	Galb1-3Galb1-4GlcNAcb-Sp8	40	16.3911	40.9776																								309	GlcNAcb1-3Man-Sp10	46.25	3.20156	6.9223
301	Neu5Aca2-6Galb1-4GlcNAcb1-2Mana1-6(Galb1-4GlcNAcb1-2Mana1-3)Manb1-4GlcNAcb1-4GlcNAcb-Sp12	21.25	0.957427	4.50554																								489	Galb1-3(Fuca1-4)GlcNAcb1-6GalNAca-Sp14	46.25	16.5202	35.7193
302	Galb1-4GlcNAcb1-6(Galb1-4GlcNAcb1-3)Galb1-4GlcNAc-Sp0	36.75	23.8659	64.9413																								199	Glcb1-6Glcb-Sp8	46	14.9889	32.5845
303	GlcNAcb1-6(Galb1-4GlcNAcb1-3)Galb1-4GlcNAc-Sp0	67	15.8114	23.5991																								287	Neu5Gca-Sp8	46	2.94392	6.39983
304	Galb1-4GlcNAca1-6Galb1-4GlcNAcb-Sp0	33.25	2.21736	6.66874																								22	6S(3S)Galb1-4(6S)GlcNAcb-Sp0	45.75	34.3839	75.156
305	Galb1-4GlcNAcb1-6Galb1-4GlcNAcb-Sp0	33	1.63299	4.94846																								83	GalNAca1-3(Fuca1-2)Galb1-4(Fuca1-3)GlcNAcb-Sp0	45.75	3.86221	8.44199
306	GalNAcb1-3Galb-Sp8	38.5	4.65475	12.0903																								568	(3S)GlcAb1-3Galb1-4GlcNAcb1-3Galb1-4Glc-Sp0	45.75	20.8866	45.6538
307	GlcAb1-3GlcNAcb-Sp8	24	0.816497	3.40207																								213	Mana1-6(Mana1-3)Mana-Sp9	45.5	4.43471	9.74662
308	Neu5Aca2-6Galb1-4GlcNAcb1-2Mana1-6(GlcNAcb1-2Mana1-3)Manb1-4GlcNAcb1-4GlcNAcb-Sp12	5205.25	478.91	9.20052																								224	Neu5Aca2-3Galb1-3GalNAca-Sp14	45.5	4.72582	10.3864
309	GlcNAcb1-3Man-Sp10	46.25	3.20156	6.9223																								410	Galb1-3GalNAcb1-4(Neu5Aca2-8Neu5Aca2-3)Galb1-4Glcb-Sp0	45.25	2.06155	4.55592
310	GlcNAcb1-4GlcNAcb-Sp10	61.75	2.06155	3.33855																								450	GalNAca1-3(Fuca1-2)Galb1-4GlcNAcb1-6(GalNAca1-3(Fuca1-2)Galb1-4GlcNAcb1-3)GalNAc-Sp14	45.25	0.957427	2.11586
311	GlcNAcb1-4GlcNAcb-Sp12	63.25	2.87228	4.54116																								116	Gala1-3Galb1-4Glcb-Sp0	45	5.22813	11.6181
312	MurNAcb1-4GlcNAcb-Sp10	15	1.1547	7.698																								344	Neu5Aca2-6Galb1-4GlcNAcb1-2Mana1-6(Mana1-3)Manb1-4GlcNAcb1-4GlcNAc-Sp12	45	4.76095	10.5799
313	Mana1-6Manb-Sp10	55.25	16.1529	29.236																								169	Galb1-4GlcNAcb-Sp8	44.75	2.06155	4.60682
314	Mana1-6(Mana1-3)Mana1-6(Mana1-3)Manb-Sp10	304	446.695	146.939																								604	Neu5Aca2-6Galb1-4GlcNAcb1-3Galb1-4GlcNAcb1-6(Neu5Aca2-6Galb1-4GlcNAcb1-3Galb1-4GlcNAcb1-3)GalNAca-Sp14	44.75	3.86221	8.63064
315	Mana1-2Mana1-6(Mana1-3)Mana1-6(Mana1-2Mana1-2Mana1-3)Mana-Sp9	57.5	1.29099	2.24521																								519	Neu5Aca2-6Galb1-4GlcNAcb1-2Man-Sp0	44.5	1.29099	2.90111
316	Mana1-2Mana1-6(Mana1-2Mana1-3)Mana1-6(Mana1-2Mana1-2Mana1-3)Mana-Sp9	34.25	0.5	1.45985																								24	(3S)Galb1-4(Fuca1-3)(6S)Glc-Sp0	44.25	10.6575	24.0849
317	Neu5Aca2-3Galb1-4GlcNAcb1-6(Neu5Aca2-3Galb1-3)GalNAca-Sp14	39.25	4.99166	12.7176																								43	(6S)Galb1-4Glcb-Sp8	44.25	8.53913	19.2975
318	Neu5Aca2-6Galb1-4GlcNAcb1-2Mana1-6(Neu5Aca2-3Galb1-4GlcNAcb1-2Mana1-3)Manb1-4GlcNAcb1-4GlcNAcb-Sp12	47.5	5.19615	10.9393																								144	Galb1-3GalNAcb1-4(Neu5Aca2-3)Galb1-4Glcb-Sp0	44	54.8695	124.704
319	Galb1-4GlcNAcb1-2Mana1-6(Neu5Aca2-6Galb1-4GlcNAcb1-2Mana1-3)Manb1-4GlcNAcb1-4GlcNAcb-Sp12	66.75	8.92095	13.3647																								201	GlcAa-Sp8	44	2.70801	6.15457
320	Neu5Aca2-8Neu5Acb-Sp17	40	8.83176	22.0794																								438	Galb1-4Galb-Sp10	44	2.94392	6.69073
321	Neu5Aca2-8Neu5Aca2-8Neu5Acb-Sp8	18.25	0.957427	5.24618																								495	Galb1-4(Fuca1-3)GlcNAcb1-2Mana-Sp0	44	8.12404	18.4637
322	Neu5Gcb2-6Galb1-4GlcNAc-Sp8	43	5.88784	13.6927																								58	Fuca1-2Galb1-3GalNAcb1-3Gala-Sp9	43.75	3.59398	8.2148
323	Galb1-3GlcNAcb1-2Mana1-6(Galb1-3GlcNAcb1-2Mana1-3)Manb1-4GlcNAcb1-4GlcNAcb-Sp19	258.5	19.9416	7.71434																								72	Fuca1-2Galb1-4(Fuca1-3)GlcNAcb-Sp8	43.75	2.98608	6.82532
324	Neu5Aca2-3Galb1-4GlcNAcb1-2Mana1-6(Neu5Aca2-3Galb1-4GlcNAcb1-2Mana1-3)Manb1-4GlcNAcb1-4GlcNAcb-Sp12	41	48.9217	119.321																								161	Galb1-4GlcNAcb1-3Galb1-4(Fuca1-3)GlcNAcb1-3Galb1-4(Fuca1-3)GlcNAcb-Sp0	43.75	2.21736	5.06824
325	Neu5Aca2-3Galb1-4GlcNAcb1-2Mana1-6(Neu5Aca2-6Galb1-4GlcNAcb1-2Mana1-3)Manb1-4GlcNAcb1-4GlcNAcb-Sp12	66.5	3.69685	5.55917																								209	Mana1-2Mana1-3Mana-Sp9	43.5	1.29099	2.9678
326	Galb1-4(Fuca1-3)GlcNAcb1-2Mana1-6(Galb1-4(Fuca1-3)GlcNAcb1-2Mana1-3)Manb1-4GlcNAcb1-4GlcNAcb-Sp20	32.5	2.08167	6.40513																								81	Fucb1-3GlcNAcb-Sp8	43.25	0.957427	2.2137
327	Neu5,9Ac2a2-3Galb1-4GlcNAcb-Sp0	15.5	1.29099	8.329																								95	GalNAcb1-3(Fuca1-2)Galb-Sp8	43.25	25.1711	58.199
328	Neu5,9Ac2a2-3Galb1-3GlcNAcb-Sp0	18.75	0.957427	5.10628																								322	Neu5Gcb2-6Galb1-4GlcNAc-Sp8	43	5.88784	13.6927
329	Neu5Aca2-6Galb1-4GlcNAcb1-3Galb1-3GlcNAcb-Sp0	32.25	1.5	4.65116																								525	Neu5Aca2-3Galb1-3GlcNAcb1-2Mana-Sp0	43	4.96655	11.5501
330	Neu5Aca2-3Galb1-3(Fuca1-4)GlcNAcb1-3Galb1-3(Fuca1-4)GlcNAcb-Sp0	108	4.24264	3.92837																								65	Fuca1-2Galb1-3GlcNAcb1-3Galb1-4Glcb-Sp8	42.75	4.64579	10.8673
331	Neu5Aca2-6Galb1-4GlcNAcb1-3Galb1-4GlcNAcb1-3Galb1-4GlcNAcb-Sp0	35.25	0.957427	2.71611																								215	Mana1-6(Mana1-3)Mana1-6(Mana1-2Mana1-3)Manb1-4GlcNAcb1-4GlcNAcb-Sp12	42.75	11.7863	27.5703
332	Gala1-4Galb1-4GlcNAcb1-3Galb1-4Glcb-Sp0	38	1.1547	3.03869																								153	Galb1-4(Fuca1-3)GlcNAcb1-3Galb1-4(Fuca1-3)GlcNAcb-Sp0	42.25	4.11299	9.73488
333	GalNAcb1-3Gala1-4Galb1-4GlcNAcb1-3Galb1-4Glcb-Sp0	15	11.0454	73.6357																								466	Gala1-3(Fuca1-2)Galb1-3GalNAca-Sp8	42.25	3.77492	8.93472
334	GalNAca1-3(Fuca1-2)Galb1-4GlcNAcb1-3Galb1-4GlcNAcb-Sp0	9	10	111.111																								15	GalNAcb-Sp8	42	4.69042	11.1677
335	GalNAca1-3(Fuca1-2)Galb1-4GlcNAcb1-3Galb1-4GlcNAcb1-3Galb1-4GlcNAcb-Sp0	21	27.8209	132.48																								220	Fuca1-2(6S)Galb1-4GlcNAcb-Sp0	42	8.20569	19.5374
336	Neu5Aca2-3Galb1-4(Fuca1-3)GlcNAcb1-6(Neu5Aca2-3Galb1-3)GalNAc-Sp14	171.75	19.2765	11.2236																								282	Neu5Gca2-3Galb1-4(Fuca1-3)GlcNAcb-Sp0	42	4.16333	9.9127
337	GlcNAca1-4Galb1-4GlcNAcb1-3Galb1-4GlcNAcb1-3Galb1-4GlcNAcb-Sp0	2554.25	150.396	5.88806																								352	Galb1-4GlcNAcb1-2Mana1-6(Galb1-4GlcNAcb1-2Mana1-3)Manb1-4GlcNAcb1-4(Fuca1-6)GlcNAcb-Sp22	41.75	2.06155	4.93785
338	GlcNAca1-4Galb1-4GlcNAcb-Sp0	1632.25	84.0967	5.15219																								8	Rhaa-Sp8	41.25	4.78714	11.6052
339	GlcNAca1-4Galb1-3GlcNAcb-Sp0	1329.75	78.2278	5.88289																								78	Fuca1-2Galb-Sp8	41.25	1.25831	3.05044
340	GlcNAca1-4Galb1-4GlcNAcb1-3Galb1-4Glcb-Sp0	1602.25	60.6046	3.78247																								92	GalNAca1-3Galb-Sp8	41	4.54606	11.088
341	GlcNAca1-4Galb1-4GlcNAcb1-3Galb1-4(Fuca1-3)GlcNAcb1-3Galb1-4(Fuca1-3)GlcNAcb-Sp0	2534.75	190.97	7.53408																								166	Galb1-4GlcNAcb1-6(Galb1-3)GalNAca-Sp8	41	4.24264	10.3479
342	GlcNAca1-4Galb1-4GlcNAcb1-3Galb1-4GlcNAcb-Sp0	1463	46.2385	3.16053																								289	Galb1-3GlcNAcb1-3Galb1-3GlcNAcb-Sp0	41	5.47723	13.3591
343	GlcNAca1-4Galb1-3GalNAc-Sp14	359.75	27.8014	7.72797																								324	Neu5Aca2-3Galb1-4GlcNAcb1-2Mana1-6(Neu5Aca2-3Galb1-4GlcNAcb1-2Mana1-3)Manb1-4GlcNAcb1-4GlcNAcb-Sp12	41	48.9217	119.321
344	Neu5Aca2-6Galb1-4GlcNAcb1-2Mana1-6(Mana1-3)Manb1-4GlcNAcb1-4GlcNAc-Sp12	45	4.76095	10.5799																								503	(3S)GalNAcb1-4(Fuca1-3)GlcNAcb-Sp8	41	2.44949	5.97437
345	Mana1-6(Neu5Aca2-6Galb1-4GlcNAcb1-2Mana1-3)Manb1-4GlcNAcb1-4GlcNAc-Sp12	40	1.1547	2.88675																								27	(3S)Galb1-4(6S)Glcb-Sp8	40.5	1.91485	4.72804
346	Neu5Aca2-6Galb1-4GlcNAcb1-2Mana1-6Manb1-4GlcNAcb1-4GlcNAc-Sp12	26.75	3.86221	14.4382																								434	Galb1-4GlcNAcb1-2Mana1-6(GlcNAcb1-4)(Galb1-4GlcNAcb1-2Mana1-3)Manb1-4GlcNAcb1-4GlcNAc-Sp21	40.5	5	12.3457
347	Neu5Aca2-6Galb1-4GlcNAcb1-2Mana1-3Manb1-4GlcNAcb1-4GlcNAc-Sp12	49.5	15.695	31.7071																								286	Neu5Gca2-6Galb1-4GlcNAcb-Sp0	40.25	3.94757	9.80764
348	Galb1-4GlcNAcb1-2Mana1-3Manb1-4GlcNAcb1-4GlcNAc-Sp12	34	0.816497	2.40146																								356	KDNa2-6Galb1-4GlcNAc-Sp0	40.25	23.3435	57.9961
349	Galb1-4GlcNAcb1-2Mana1-6Manb1-4GlcNAcb1-4GlcNAc-Sp12	35.75	1.25831	3.51974																								164	Galb1-4GlcNAcb1-3Galb1-4Glcb-Sp0	40	2.94392	7.3598
350	Mana1-6(Galb1-4GlcNAcb1-2Mana1-3)Manb1-4GlcNAcb1-4GlcNAcb-Sp12	86.25	3.30404	3.83077																								300	Galb1-3Galb1-4GlcNAcb-Sp8	40	16.3911	40.9776
351	GlcNAcb1-2Mana1-6(GlcNAcb1-2Mana1-3)Manb1-4GlcNAcb1-4(Fuca1-6)GlcNAcb-Sp22	5783	407.519	7.04685																								320	Neu5Aca2-8Neu5Acb-Sp17	40	8.83176	22.0794
352	Galb1-4GlcNAcb1-2Mana1-6(Galb1-4GlcNAcb1-2Mana1-3)Manb1-4GlcNAcb1-4(Fuca1-6)GlcNAcb-Sp22	41.75	2.06155	4.93785																								345	Mana1-6(Neu5Aca2-6Galb1-4GlcNAcb1-2Mana1-3)Manb1-4GlcNAcb1-4GlcNAc-Sp12	40	1.1547	2.88675
353	Galb1-3GlcNAcb1-2Mana1-6(Galb1-3GlcNAcb1-2Mana1-3)Manb1-4GlcNAcb1-4(Fuca1-6)GlcNAcb-Sp22	83.25	6.70199	8.05044																								281	Neu5Gca2-3Galb1-3GlcNAcb-Sp0	39.75	2.21736	5.57825
354	(6S)GlcNAcb1-3Galb1-4GlcNAcb-Sp0	37.5	1.73205	4.6188																								59	Fuca1-2Galb1-3GalNAcb1-3Gala1-4Galb1-4Glcb-Sp9	39.5	3.69685	9.3591
355	KDNa2-3Galb1-4(Fuca1-3)GlcNAc-Sp0	85	1.41421	1.66378																								79	Fuca1-3GlcNAcb-Sp8	39.25	2.62996	6.70052
356	KDNa2-6Galb1-4GlcNAc-Sp0	40.25	23.3435	57.9961																								299	Neu5Aca2-3Galb1-4(Fuca1-3)GlcNAcb1-6(Galb1-3)GalNAca-Sp14	39.25	5.43906	13.8575
357	KDNa2-3Galb1-4Glc-Sp0	72	2.16025	3.00034																								317	Neu5Aca2-3Galb1-4GlcNAcb1-6(Neu5Aca2-3Galb1-3)GalNAca-Sp14	39.25	4.99166	12.7176
358	KDNa2-3Galb1-3GalNAca-Sp14	1790.75	273.089	15.25																								172	Galb1-4Glcb-Sp8	39	4.83046	12.3858
359	Fuca1-2Galb1-3GlcNAcb1-2Mana1-6(Fuca1-2Galb1-3GlcNAcb1-2Mana1-3)Manb1-4GlcNAcb1-4GlcNAcb-Sp20	206.25	29.2731	14.193																								63	Fuca1-2Galb1-3GalNAcb1-4(Neu5Aca2-3)Galb1-4Glcb-Sp0	38.75	3.86221	9.96699
360	Fuca1-2Galb1-4GlcNAcb1-2Mana1-6(Fuca1-2Galb1-4GlcNAcb1-2Mana1-3)Manb1-4GlcNAcb1-4GlcNAcb-Sp20	111.25	15.8824	14.2763																								87	GalNAca1-3(Fuca1-2)Galb1-4Glcb-Sp0	38.75	2.98608	7.70601
361	Fuca1-2Galb1-4(Fuca1-3)GlcNAcb1-2Mana1-6(Fuca1-2Galb1-4(Fuca1-3)GlcNAcb1-2Mana1-3)Manb1-4GlcNAcb1-4GlcNAb-Sp20	128	22.1058	17.2702																								464	Neu5Aca2-6Galb1-4GlcNAcb1-6(Neu5Aca2-6Galb1-4GlcNAcb1-2)Mana1-6(GlcNAcb1-4)(Neu5Aca2-6Galb1-4GlcNAcb1-2Mana1-3)Manb1-4GlcNAcb1-4GlcNAcb-Sp21	38.75	0.5	1.29032
362	Gala1-3Galb1-4GlcNAcb1-2Mana1-6(Gala1-3Galb1-4GlcNAcb1-2Mana1-3)Manb1-4GlcNAcb1-4GlcNAcb-Sp20	135.75	8.92095	6.5716																								306	GalNAcb1-3Galb-Sp8	38.5	4.65475	12.0903
363	Galb1-4GlcNAcb1-2Mana1-6(Mana1-3)Manb1-4GlcNAcb1-4GlcNAcb-Sp12	107	6.0553	5.65916																								446	Galb1-4(Fuca1-3)GlcNAcb1-6GalNAc-Sp14	38.5	8.58293	22.2933
364	Fuca1-4(Galb1-3)GlcNAcb1-2Mana1-6(Fuca1-4(Galb1-3)GlcNAcb1-2Mana1-3)Manb1-4GlcNAcb1-4(Fuca1-6)GlcNAcb-Sp22	89.75	10.3401	11.5209																								245	Neu5Aca2-3Galb-Sp8	38.25	2.87228	7.50923
365	Neu5Aca2-6GlcNAcb1-4GlcNAc-Sp21	13	0.816497	6.28074																								505	GalNAca1-3(Fuca1-2)Galb1-3GlcNAcb1-6GalNAca-Sp14	38.25	2.21736	5.79701
366	Neu5Aca2-6GlcNAcb1-4GlcNAcb1-4GlcNAc-Sp21	69	23.6079	34.2144																								246	Neu5Aca2-3Galb1-3GalNAcb1-3Gala1-4Galb1-4Glcb-Sp0	38	2.58199	6.79471
367	Galb1-4(Fuca1-3)GlcNAcb1-6(Fuca1-2Galb1-4GlcNAcb1-3)Galb1-4Glc-Sp21	34.5	11.0303	31.9718																								332	Gala1-4Galb1-4GlcNAcb1-3Galb1-4Glcb-Sp0	38	1.1547	3.03869
368	Galb1-4GlcNAcb1-2Mana1-6(Galb1-4GlcNAcb1-4(Galb1-4GlcNAcb1-2)Mana1-3)Manb1-4GlcNAcb1-4GlcNAc-Sp21	83	2.44949	2.95119																								45	(6S)Galb1-4(6S)Glcb-Sp8	37.5	3.78594	10.0958
369	GalNAca1-3(Fuca1-2)Galb1-4GlcNAcb1-2Mana1-6(GalNAca1-3(Fuca1-2)Galb1-4GlcNAcb1-2Mana1-3)Manb1-4GlcNAcb1-4GlcNAcb-Sp20	52.5	2.38048	4.53424																								248	Fuca1-2(6S)Galb1-4Glcb-Sp0	37.5	2.08167	5.55111
370	Gala1-3(Fuca1-2)Galb1-4GlcNAcb1-2Mana1-6(Gala1-3(Fuca1-2)Galb1-4GlcNAcb1-2Mana1-3)Manb1-4GlcNAcb1-4GlcNAcb-Sp20	74.25	15.0859	20.3177																								354	(6S)GlcNAcb1-3Galb1-4GlcNAcb-Sp0	37.5	1.73205	4.6188
371	Gala1-3Galb1-4(Fuca1-3)GlcNAcb1-2Mana1-6(Gala1-3Galb1-4(Fuca1-3)GlcNAcb1-2Mana1-3)Manb1-4GlcNAcb1-4GlcNAcb-Sp20	154.25	6.34429	4.11299																								467	Gala1-3(Fuca1-2)Galb1-3GalNAcb-Sp8	37.5	2.51661	6.71096
372	GalNAca1-3(Fuca1-2)Galb1-3GlcNAcb1-2Mana1-6(GalNAca1-3(Fuca1-2)Galb1-3GlcNAcb1-2Mana1-3)Manb1-4GlcNAcb1-4GlcNAcb-Sp20	48.25	1.70783	3.53953																								541	Galb1-4GlcNAcb1-3Galb1-4GlcNAcb1-2Mana1-6(Galb1-4GlcNAcb1-3Galb1-4GlcNAcb1-2Mana1-3)Manb1-4GlcNAcb1-4GlcNAcb-Sp24	37.5	1	2.66667
373	Gala1-3(Fuca1-2)Galb1-3GlcNAcb1-2Mana1-6(Gala1-3(Fuca1-2)Galb1-3GlcNAcb1-2Mana1-3)Manb1-4GlcNAcb1-4GlcNAcb-Sp20	-27.25	102.484	-376.087																								486	Neu5Aca2-6Galb1-4GlcNAcb1-6(Fuca1-2Galb1-4(Fuca1-3)GlcNAcb1-3)Galb1-4Glc-Sp21	37.25	2.62996	7.06028
374	Fuca1-4(Fuca1-2Galb1-3)GlcNAcb1-2Mana1-3(Fuca1-4(Fuca1-2Galb1-3)GlcNAcb1-2Mana1-3)Manb1-4GlcNAcb1-4GlcNAcb-Sp19	83	6.58281	7.93109																								542	Neu5Gca2-3Galb1-4GlcNAcb1-3Galb1-4GlcNAcb1-2Mana1-6(Neu5Gca2-3Galb1-4GlcNAcb1-3Galb1-4GlcNAcb1-2Mana1-3)Manb1-4GlcNAcb1-4GlcNAcb-Sp24	37.25	2.87228	7.71082
375	Neu5Aca2-3Galb1-4GlcNAcb1-3GalNAc-Sp14	24.5	1	4.08163																								208	Mana1-2Mana1-6(Mana1-2Mana1-3)Mana-Sp9	37	4.69042	12.6768
376	Neu5Aca2-6Galb1-4GlcNAcb1-3GalNAc-Sp14	430.25	16.5806	3.85372																								436	Galb1-4GlcNAcb1-6(Galb1-4GlcNAcb1-2)Mana1-6(GlcNAcb1-4)(Galb1-4GlcNAcb1-2Mana1-3)Manb1-4GlcNAcb1-4GlcNAc-Sp21	37	1.82574	4.93444
377	Neu5Aca2-3Galb1-4(Fuca1-3)GlcNAcb1-3GalNAca-Sp14	119.5	7.32575	6.13034																								497	Gala1-3(Fuca1-2)Galb1-4GlcNAcb1-6GalNAca-Sp14	37	14.4684	39.1037
378	GalNAcb1-4GlcNAcb1-2Mana1-6(GalNAcb1-4GlcNAcb1-2Mana1-3)Manb1-4GlcNAcb1-4GlcNAc-Sp12	178.25	47.745	26.7854																								189	GlcNAcb1-4GlcNAcb1-4GlcNAcb1-4GlcNAcb1-4GlcNAcb1-4GlcNAcb1-Sp8	36.75	3.77492	10.2719
379	Galb1-3GalNAca1-3(Fuca1-2)Galb1-4Glc-Sp0	12161.8	1182.34	9.72181																								302	Galb1-4GlcNAcb1-6(Galb1-4GlcNAcb1-3)Galb1-4GlcNAc-Sp0	36.75	23.8659	64.9413
380	Galb1-3GalNAca1-3(Fuca1-2)Galb1-4GlcNAc-Sp0	13446.5	379.653	2.82343																								515	(4S)GalNAcb-Sp10	36.75	27.7293	75.454
381	Galb1-3GlcNAcb1-3Galb1-4GlcNAcb1-6(Galb1-3GlcNAcb1-3)Galb1-4Glcb-Sp0	19.25	0.957427	4.97365																								600	Neu5Aca2-6Galb1-4GlcNAcb1-3Galb1-4GlcNAcb1-6(Galb1-3)GalNAca-Sp14	36.75	1.89297	5.15094
382	Galb1-4(Fuca1-3)GlcNAcb1-6(Galb1-3GlcNAcb1-3)Galb1-4Glc-Sp21	18.5	3.69685	19.9829																								67	Fuca1-2Galb1-3GlcNAcb-Sp0	36.5	3	8.21918
383	Galb1-4GlcNAcb1-6(Fuca1-4(Fuca1-2Galb1-3)GlcNAcb1-3)Galb1-4Glc-Sp21	71	2.94392	4.14637																								155	Galb1-4(6S)Glcb-Sp0	36.5	1	2.73973
384	Galb1-4(Fuca1-3)GlcNAcb1-6(Fuca1-4(Fuca1-2Galb1-3)GlcNAcb1-3)Galb1-4Glc-Sp21	30.5	1.73205	5.67886																								171	Galb1-4Glcb-Sp0	36.5	4.12311	11.2962
385	Galb1-3GlcNAcb1-3Galb1-4(Fuca1-3)GlcNAcb1-6(Galb1-3GlcNAcb1-3)Galb1-4Glc-Sp21	21.25	0.5	2.35294																								422	Gala1-3(Fuca1-2)Galb1-3GlcNAcb1-3GalNAc-Sp14	36.5	3.51188	9.6216
386	Galb1-4GlcNAcb1-6(Galb1-4GlcNAcb1-2)Mana1-6(Galb1-4GlcNAcb1-4(Galb1-4GlcNAcb1-2)Mana1-3)Manb1-4GlcNAcb1-4GlcNAcb-Sp21	36.25	0.5	1.37931																								68	Fuca1-2Galb1-3GlcNAcb-Sp8	36.25	4.03113	11.1204
387	GlcNAcb1-2Mana1-6(GlcNAcb1-4(GlcNAcb1-2)Mana1-3)Manb1-4GlcNAcb1-4GlcNAc-Sp21	15982.2	1003.98	6.28186																								119	Gala1-4(Fuca1-2)Galb1-4GlcNAcb-Sp8	36.25	4.5	12.4138
388	Fuca1-2Galb1-3GalNAca1-3(Fuca1-2)Galb1-4Glcb-Sp0	53	0.816497	1.54056																								236	Neu5Aca2-3GalNAca-Sp8	36.25	6.89807	19.0292
389	Fuca1-2Galb1-3GalNAca1-3(Fuca1-2)Galb1-4GlcNAcb-Sp0	723.75	24.2539	3.35114																								386	Galb1-4GlcNAcb1-6(Galb1-4GlcNAcb1-2)Mana1-6(Galb1-4GlcNAcb1-4(Galb1-4GlcNAcb1-2)Mana1-3)Manb1-4GlcNAcb1-4GlcNAcb-Sp21	36.25	0.5	1.37931
390	Galb1-3GlcNAcb1-3GalNAca-Sp14	23.25	2.21736	9.53701																								4	GalNAca-Sp8	36	2.44949	6.80414
391	GalNAcb1-4(Neu5Aca2-3)Galb1-4GlcNAcb1-3GalNAca-Sp14	22.75	5.56028	24.4408																								152	Galb1-4(Fuca1-3)GlcNAcb-Sp8	35.75	3.86221	10.8034
392	GalNAca1-3(Fuca1-2)Galb1-3GalNAca1-3(Fuca1-2)Galb1-4GlcNAcb-Sp0	138.5	12.0692	8.71426																								165	Galb1-4GlcNAcb1-3Galb1-4Glcb-Sp8	35.75	0.957427	2.67812
393	Gala1-3Galb1-3GlcNAcb1-2Mana1-6(Gala1-3Galb1-3GlcNAcb1-2Mana1-3)Manb1-4GlcNAcb1-4GlcNAc-Sp19	93.75	2.62996	2.80529																								349	Galb1-4GlcNAcb1-2Mana1-6Manb1-4GlcNAcb1-4GlcNAc-Sp12	35.75	1.25831	3.51974
394	Gala1-3Galb1-3(Fuca1-4)GlcNAcb1-2Mana1-6(Gala1-3Galb1-3(Fuca1-4)GlcNAcb1-2Mana1-3)Manb1-4GlcNAcb1-4GlcNAc-Sp19	176.75	13.326	7.53948																								468	Glca1-6Glca1-6Glca1-6Glcb-Sp10	35.75	5.12348	14.3314
395	Neu5Aca2-3Galb1-3GlcNAcb1-2Mana1-6(Neu5Aca2-3Galb1-3GlcNAcb1-2Mana1-3)Manb1-4GlcNAcb1-4GlcNAc-Sp19	53	4.08248	7.7028																								588	Galb1-4GlcNAcb1-3Galb1-4GlcNAcb1-3GalNAca-Sp14	35.75	2.06155	5.76658
396	GlcNAcb1-2Mana1-6(Galb1-4GlcNAcb1-2Mana1-3)Manb1-4GlcNAcb1-4GlcNAc-Sp12	9613.5	166.168	1.72848																								104	Gala1-3(Fuca1-2)Galb1-4(Fuca1-3)GlcNAcb-Sp8	35.5	2.64575	7.45282
397	Galb1-4GlcNAcb1-2Mana1-6(GlcNAcb1-2Mana1-3)Manb1-4GlcNAcb1-4GlcNAc-Sp12	12086.8	2719.18	22.4972																								533	Neu5Aca2-3Galb1-4(Fuca1-3)GlcNAcb1-2Mana-Sp0	35.5	10.247	28.8647
398	Neu5Aca2-3Galb1-3GlcNAcb1-3GalNAca-Sp14	22.25	1.25831	5.65531																								151	Galb1-4(Fuca1-3)GlcNAcb-Sp0	35.25	6.99405	19.8413
399	Fuca1-2Galb1-4GlcNAcb1-3GalNAca-Sp14	48.5	2.64575	5.45516																								280	Neu5Gca2-3Galb1-3(Fuca1-4)GlcNAcb-Sp0	35.25	2.87228	8.14832
400	Galb1-4(Fuca1-3)GlcNAcb1-3GalNAca-Sp14	35.25	5.56028	15.7738																								331	Neu5Aca2-6Galb1-4GlcNAcb1-3Galb1-4GlcNAcb1-3Galb1-4GlcNAcb-Sp0	35.25	0.957427	2.71611
401	GalNAca1-3GalNAcb1-3Gala1-4Galb1-4GlcNAcb-Sp0	19.25	0.957427	4.97365																								400	Galb1-4(Fuca1-3)GlcNAcb1-3GalNAca-Sp14	35.25	5.56028	15.7738
402	Gala1-4Galb1-3GlcNAcb1-2Mana1-6(Gala1-4Galb1-3GlcNAcb1-2Mana1-3)Manb1-4GlcNAcb1-4GlcNAcb-Sp19	72	2.82843	3.92837																								421	Fuca1-2Galb1-3GlcNAcb1-3GalNAc-Sp14	35.25	1.25831	3.56966
403	Gala1-4Galb1-4GlcNAcb1-2Mana1-6(Gala1-4Galb1-4GlcNAcb1-2Mana1-3)Manb1-4GlcNAcb1-4GlcNAcb-Sp24	88	0.816497	0.927837																								488	Gala1-3Galb1-3GlcNAcb1-6GalNAca-Sp14	35.25	8.09835	22.9741
404	Gala1-3Galb1-4GlcNAcb1-3GalNAca-Sp14	25.5	3	11.7647																								204	GlcAb1-6Galb-Sp8	35	6.48074	18.5164
405	Galb1-3GlcNAcb1-6Galb1-4GlcNAcb-Sp0	24	1.41421	5.89256																								73	Fuca1-2Galb1-4GlcNAcb1-3Galb1-4GlcNAcb-Sp0	34.5	11.4455	33.1754
406	Galb1-3GlcNAca1-6Galb1-4GlcNAcb-Sp0	22.75	1.25831	5.53101																								123	Gala1-4GlcNAcb-Sp8	34.5	7.93725	23.0065
407	GalNAcb1-3Gala1-6Galb1-4Glcb-Sp8	46.75	1.70783	3.6531																								159	Galb1-4GlcNAcb1-3GalNAca-Sp8	34.5	2.88675	8.3674
408	Gala1-3(Fuca1-2)Galb1-4(Fuca1-3)Glcb-Sp21	90	2.94392	3.27102																								367	Galb1-4(Fuca1-3)GlcNAcb1-6(Fuca1-2Galb1-4GlcNAcb1-3)Galb1-4Glc-Sp21	34.5	11.0303	31.9718
409	Galb1-4GlcNAcb1-6(Neu5Aca2-6Galb1-3GlcNAcb1-3)Galb1-4Glc-Sp21	32.75	0.957427	2.92344																								462	Neu5Aca2-6Galb1-4GlcNAcb1-2Mana1-6(GlcNAcb1-4)(Neu5Aca2-6Galb1-4GlcNAcb1-2Mana1-3)Manb1-4GlcNAcb1-4GlcNAcb-Sp21	34.5	3.10913	9.01196
410	Galb1-3GalNAcb1-4(Neu5Aca2-8Neu5Aca2-3)Galb1-4Glcb-Sp0	45.25	2.06155	4.55592																								551	Neu5Gca2-8Neu5Gca2-3Galb1-4GlcNAc-Sp0	34.5	2.08167	6.03381
411	Neu5Aca2-3Galb1-3GalNAcb1-4(Neu5Aca2-8Neu5Aca2-3)Galb1-4Glcb-Sp0	84.5	21.0634	24.9271																								36	(3S)Galb1-4GlcNAcb-Sp0	34.25	3.30404	9.64683
412	Gala1-3(Fuca1-2)Galb1-4GlcNAcb1-3GalNAca-Sp14	54.75	4.57347	8.35338																								103	Gala1-3(Fuca1-2)Galb1-4(Fuca1-3)GlcNAcb-Sp0	34.25	2.87228	8.38622
413	GalNAca1-3(Fuca1-2)Galb1-4GlcNAcb1-3GalNAca-Sp14	47	13.5892	28.9132																								175	GlcNAcb1-2Galb1-3GalNAca-Sp8	34.25	0.5	1.45985
414	GalNAca1-3GalNAcb1-3Gala1-4Galb1-4Glcb-Sp0	21.75	4.19325	19.2793																								316	Mana1-2Mana1-6(Mana1-2Mana1-3)Mana1-6(Mana1-2Mana1-2Mana1-3)Mana-Sp9	34.25	0.5	1.45985
415	Fuca1-2Galb1-4(Fuca1-3)GlcNAcb1-3GalNAca-Sp14	68.75	2.06155	2.99862																								443	(6S)Galb1-3(6S)GlcNAc-Sp0	34.25	2.62996	7.6787
416	Gala1-3(Fuca1-2)Galb1-4(Fuca1-3)GlcNAcb1-3GalNAc-Sp14	47.25	4.34933	9.20493																								86	GalNAca1-3(Fuca1-2)Galb1-4GlcNAcb-Sp8	34	1.82574	5.36983
417	GalNAca1-3(Fuca1-2)Galb1-4(Fuca1-3)GlcNAcb1-3GalNAc-Sp14	47.5	5.56776	11.7216																								132	Galb1-4GlcNAcb1-6GalNAc-Sp14	34	2.82843	8.3189
418	Galb1-4(Fuca1-3)GlcNAcb1-2Mana1-6(Galb1-4(Fuca1-3)GlcNAcb1-2Mana1-3)Manb1-4GlcNAcb1-4(Fuca1-6)GlcNAcb-Sp22	65.75	3.30404	5.02515																								348	Galb1-4GlcNAcb1-2Mana1-3Manb1-4GlcNAcb1-4GlcNAc-Sp12	34	0.816497	2.40146
419	Fuca1-2Galb1-4GlcNAcb1-2Mana1-6(Fuca1-2Galb1-4GlcNAcb1-2Mana1-3)Manb1-4GlcNAcb1-4(Fuca1-6)GlcNAcb-Sp22	82	7.30297	8.90606																								150	Galb1-3GlcNAcb-Sp8	33.75	2.06155	6.1083
420	GlcNAcb1-2(GlcNAcb1-6)Mana1-6(GlcNAcb1-2Mana1-3)Manb1-4GlcNAcb1-4GlcNAcb-Sp19	16499.2	1401.46	8.49408																								271	Neu5Aca2-6Galb1-4GlcNAcb1-3Galb1-4GlcNAcb-Sp0	33.5	29.0345	86.67
421	Fuca1-2Galb1-3GlcNAcb1-3GalNAc-Sp14	35.25	1.25831	3.56966																								555	Neu5Gca2-8Neu5Gca2-6Galb1-4GlcNAc-Sp0	33.5	1.29099	3.85371
422	Gala1-3(Fuca1-2)Galb1-3GlcNAcb1-3GalNAc-Sp14	36.5	3.51188	9.6216																								128	Galb1-3(Fuca1-4)GlcNAc-Sp0	33.25	5.67891	17.0794
423	GalNAca1-3(Fuca1-2)Galb1-3GlcNAcb1-3GalNAc-Sp14	53	4.32049	8.15188																								304	Galb1-4GlcNAca1-6Galb1-4GlcNAcb-Sp0	33.25	2.21736	6.66874
424	Gala1-3Galb1-3GlcNAcb1-3GalNAc-Sp14	32.25	9.70824	30.1031																								435	Galb1-4GlcNAcb1-2Mana1-6(GlcNAcb1-4)(Galb1-4GlcNAcb1-4(Galb1-4GlcNAcb1-2)Mana1-3)Manb1-4GlcNAcb1-4GlcNAc-Sp21	33.25	3.0957	9.31036
425	Fuca1-2Galb1-3GlcNAcb1-2Mana1-6(Fuca1-2Galb1-3GlcNAcb1-2Mana1-3)Manb1-4GlcNAcb1-4(Fuca1-6)GlcNAcb-Sp22	75	3.55903	4.74537																								465	Neu5Aca2-6Galb1-4GlcNAcb1-6(Neu5Aca2-6Galb1-4GlcNAcb1-2)Mana1-6(GlcNAcb1-4)(Neu5Aca2-6Galb1-4GlcNAcb1-4(Neu5Aca2-6Galb1-4GlcNAcb1-2)Mana1-3)Manb1-4GlcNAcb1-4GlcNAcb-Sp21	33.25	2.36291	7.10649
426	Gala1-3(Fuca1-2)Galb1-4GlcNAcb1-2Mana1-6(Gala1-3(Fuca1-2)Galb1-4GlcNAcb1-2Mana1-3)Manb1-4GlcNAcb1-4(Fuca1-6)GlcNAcb-Sp22	52.75	3.0957	5.86862																								599	Neu5Aca2-3Galb1-4GlcNAcb1-3Galb1-4GlcNAcb1-6(Galb1-3)GalNAca-Sp14	33.25	2.21736	6.66874
427	Galb1-3GlcNAcb1-6(Galb1-3GlcNAcb1-2)Mana1-6(Galb1-3GlcNAcb1-2Mana1-3)Manb1-4GlcNAcb1-4GlcNAcb-Sp19	157	6.21825	3.96067																								114	Gala1-3Galb1-3GlcNAcb-Sp0	33	1.82574	5.53255
428	Galb1-4GlcNAcb1-6(Fuca1-2Galb1-3GlcNAcb1-3)Galb1-4Glc-Sp21	22.75	2.98608	13.1256																								305	Galb1-4GlcNAcb1-6Galb1-4GlcNAcb-Sp0	33	1.63299	4.94846
429	Fuca1-3GlcNAcb1-6(Galb1-4GlcNAcb1-3)Galb1-4Glc-Sp21	29.5	1.73205	5.87136																								409	Galb1-4GlcNAcb1-6(Neu5Aca2-6Galb1-3GlcNAcb1-3)Galb1-4Glc-Sp21	32.75	0.957427	2.92344
430	GlcNAcb1-2Mana1-6(GlcNAcb1-4)(GlcNAcb1-2Mana1-3)Manb1-4GlcNAcb1-4GlcNAc-Sp21	14805	1065.11	7.19422																								476	Neu5Aca2-6Galb1-4GlcNAcb1-6(Galb1-3GlcNAcb1-3)Galb1-4Glcb-Sp21	32.75	4.34933	13.2804
431	GlcNAcb1-2Mana1-6(GlcNAcb1-4)(GlcNAcb1-4(GlcNAcb1-2)Mana1-3)Manb1-4GlcNAcb1-4GlcNAc-Sp21	21222.2	1341.08	6.31923																								26	(3S)Galb1-4(6S)Glcb-Sp0	32.5	4.04145	12.4352
432	GlcNAcb1-6(GlcNAcb1-2)Mana1-6(GlcNAcb1-4)(GlcNAcb1-2Mana1-3)Manb1-4GlcNAcb1-4GlcNAc-Sp21	27354.2	2433.51	8.89629																								190	GlcNAcb1-4GlcNAcb1-4GlcNAcb1-4GlcNAcb1-4GlcNAcb1-Sp8	32.5	1.73205	5.32939
433	GlcNAcb1-6(GlcNAcb1-2)Mana1-6(GlcNAcb1-4)(GlcNAcb1-4(GlcNAcb1-2)Mana1-3)Manb1-4GlcNAcb1-4GlcNAc-Sp21	14782	1626.28	11.0017																								326	Galb1-4(Fuca1-3)GlcNAcb1-2Mana1-6(Galb1-4(Fuca1-3)GlcNAcb1-2Mana1-3)Manb1-4GlcNAcb1-4GlcNAcb-Sp20	32.5	2.08167	6.40513
434	Galb1-4GlcNAcb1-2Mana1-6(GlcNAcb1-4)(Galb1-4GlcNAcb1-2Mana1-3)Manb1-4GlcNAcb1-4GlcNAc-Sp21	40.5	5	12.3457																								329	Neu5Aca2-6Galb1-4GlcNAcb1-3Galb1-3GlcNAcb-Sp0	32.25	1.5	4.65116
435	Galb1-4GlcNAcb1-2Mana1-6(GlcNAcb1-4)(Galb1-4GlcNAcb1-4(Galb1-4GlcNAcb1-2)Mana1-3)Manb1-4GlcNAcb1-4GlcNAc-Sp21	33.25	3.0957	9.31036																								424	Gala1-3Galb1-3GlcNAcb1-3GalNAc-Sp14	32.25	9.70824	30.1031
436	Galb1-4GlcNAcb1-6(Galb1-4GlcNAcb1-2)Mana1-6(GlcNAcb1-4)(Galb1-4GlcNAcb1-2Mana1-3)Manb1-4GlcNAcb1-4GlcNAc-Sp21	37	1.82574	4.93444																								122	Gala1-4Galb1-4Glcb-Sp0	32	36.7151	114.735
437	Galb1-4GlcNAcb1-6(Galb1-4GlcNAcb1-2)Mana1-6(GlcNAcb1-4)(Galb1-4GlcNAcb1-4(Galb1-4GlcNAcb1-2)Mana1-3)Manb1-4GlcNAcb1-4GlcNAc-Sp21	48	4.69042	9.7717																								129	Galb1-3(Fuca1-4)GlcNAc-Sp8	31.75	3.77492	11.8895
438	Galb1-4Galb-Sp10	44	2.94392	6.69073																								143	Galb1-3GalNAcb1-3Gala1-4Galb1-4Glcb-Sp0	31.75	3.0957	9.75022
439	Galb1-6Galb-Sp10	56	8.83176	15.771																								149	Galb1-3GlcNAcb-Sp0	31.75	3.77492	11.8895
440	Neu5Aca2-3Galb1-4GlcNAcb1-3Galb-Sp8	17.5	1.91485	10.942																								273	Neu5Aca2-6Galb1-4Glcb-Sp8	31.75	1.5	4.72441
441	GalNAcb1-6GalNAcb-Sp8	22.75	0.5	2.1978																								513	GalNAcb1-4(6S)GlcNAc-Sp8	31.75	3.5	11.0236
442	(6S)Galb1-3GlcNAcb-Sp0	19.25	16.8597	87.5829																								102	Gala1-3(Fuca1-2)Galb1-3GlcNAcb-Sp8	31.5	2.64575	8.39921
443	(6S)Galb1-3(6S)GlcNAc-Sp0	34.25	2.62996	7.6787																								225	GalNAcb1-4(Neu5Aca2-8Neu5Aca2-8Neu5Aca2-8Neu5Aca2-3)Galb1-4Glcb-Sp0	31.25	8.18026	26.1768
444	Fuca1-2Galb1-4 GlcNAcb1-2Mana1-6(Fuca1-2Galb1-4GlcNAcb1-2(Fuca1-2Galb1-4GlcNAcb1-4)Mana1-3)Manb1-4GlcNAcb1-4GlcNAcb-Sp12	56.25	24.9983	44.4415																								82	GalNAca1-3(Fuca1-2)Galb1-3GlcNAcb-Sp0	31	3.3665	10.8597
445	Fuca1-2Galb1-4(Fuca1-3)GlcNAcb1-2Mana1-6(Fuca1-2Galb1-4(Fuca1-3)GlcNAcb1-4(Fuca1-2Galb1-4(Fuca1-3)GlcNAcb1-2)Mana1-3)Manb1-4GlcNAcb1-4GlcNAcb-Sp12	101.5	6.55744	6.46053																								97	GalNAcb1-4(Fuca1-3)GlcNAcb-Sp0	31	2.58199	8.329
446	Galb1-4(Fuca1-3)GlcNAcb1-6GalNAc-Sp14	38.5	8.58293	22.2933																								70	Fuca1-2Galb1-4(Fuca1-3)GlcNAcb1-3Galb1-4(Fuca1-3)GlcNAcb1-3Galb1-4(Fuca1-3)GlcNAcb-Sp0	30.75	4.11299	13.3756
447	Galb1-4GlcNAcb1-2Mana-Sp0	47.75	4.19325	8.78167																								109	Gala1-4(Gala1-3)Galb1-4GlcNAcb-Sp8	30.5	1.29099	4.23277
448	Fuca1-2Galb1-4GlcNAcb1-6(Fuca1-2Galb1-4GlcNAcb1-3)GalNAc-Sp14	174.75	43.3926	24.8312																								252	Neu5Aca2-3Galb1-4(Fuca1-3)(6S)GlcNAcb-Sp8	30.5	6.13732	20.1224
449	Gala1-3(Fuca1-2)Galb1-4GlcNAcb1-6(Gala1-3(Fuca1-2)Galb1-4GlcNAcb1-3)GalNAc-Sp14	54.75	3.40343	6.21631																								384	Galb1-4(Fuca1-3)GlcNAcb1-6(Fuca1-4(Fuca1-2Galb1-3)GlcNAcb1-3)Galb1-4Glc-Sp21	30.5	1.73205	5.67886
450	GalNAca1-3(Fuca1-2)Galb1-4GlcNAcb1-6(GalNAca1-3(Fuca1-2)Galb1-4GlcNAcb1-3)GalNAc-Sp14	45.25	0.957427	2.11586																								90	GalNAca1-3(Fuca1-2)Galb-Sp18	30.25	1.70783	5.6457
451	Neu5Aca2-8Neu5Aca2-3Galb1-3GalNAcb1-4(Neu5Aca2-8Neu5Aca2-3)Galb1-4Glcb-Sp0	133.25	22.4704	16.8633																								56	Neu5Aca2-6Galb1-4GlcNAcb1-2Mana1-6(Neu5Aca2-6Galb1-4GlcNAcb1-2Man-a1-3)Manb1-4GlcNAcb1-4GlcNAcb-Sp21	30	1.41421	4.71405
452	GalNAcb1-4Galb1-4Glcb-Sp0	72.5	3.69685	5.0991																								147	Galb1-3GlcNAcb1-3Galb1-4GlcNAcb-Sp0	30	26.0128	86.7094
453	GalNAca1-3(Fuca1-2)Galb1-4GlcNAcb1-2Mana1-6(GalNAca1-3(Fuca1-2)Galb1-4GlcNAcb1-2Mana1-3)Manb1-4GlcNAcb1-4(Fuca1-6)GlcNAcb-Sp22	47.5	0.57735	1.21547																								105	Gala1-3(Fuca1-2)Galb1-4GlcNAc-Sp0	29.5	1.91485	6.49103
454	Gala1-3(Fuca1-2)Galb1-3GlcNAcb1-2Mana1-6(Gala1-3(Fuca1-2)Galb1-3GlcNAcb1-2Mana1-3)Manb1-4GlcNAcb1-4(Fuca1-6)GlcNAcb-Sp22	86	2.94392	3.42316																								203	GlcAb1-3Galb-Sp8	29.5	2.08167	7.05649
455	Neu5Aca2-6Galb1-4GlcNAcb1-6(Fuca1-2Galb1-3GlcNAcb1-3)Galb1-4Glc-Sp21	48.75	6.65207	13.6453																								429	Fuca1-3GlcNAcb1-6(Galb1-4GlcNAcb1-3)Galb1-4Glc-Sp21	29.5	1.73205	5.87136
456	GalNAca1-3(Fuca1-2)Galb1-3GlcNAcb1-2Mana1-6(GalNAca1-3(Fuca1-2)Galb1-3GlcNAcb1-2Mana1-3)Manb1-4GlcNAcb1-4(Fuca1-6)GlcNAcb-Sp22	264.25	139.693	52.8641																								526	Gala1-3Galb1-3GlcNAcb1-2Mana-Sp0	29.5	1.29099	4.37625
457	Galb1-4GlcNAcb1-6(Galb1-4GlcNAcb1-2)Mana1-6(Galb1-4GlcNAcb1-2Mana1-3)Manb1-4GlcNAcb1-4GlcNAcb-Sp19	47.75	2.62996	5.50776																								30	(3S)Galb1-3GlcNAcb-Sp0	29.25	4.03113	13.7816
458	Neu5Aca2-3Galb1-4GlcNAcb1-2Mana1-6(GlcNAcb1-4)(Neu5Aca2-3Galb1-4GlcNAcb1-2Mana1-3)Manb1-4GlcNAcb1-4GlcNAcb-Sp21	73.75	6.55108	8.88282																								40	(4S)Galb1-4GlcNAcb-Sp8	29.25	2.06155	7.04804
459	Neu5Aca2-3Galb1-4GlcNAcb1-4Mana1-6(GlcNAcb1-4)(Neu5Aca2-3Galb1-4GlcNAcb1-4(Neu5Aca2-3Galb1-4GlcNAcb1-2)Mana1-3)Manb1-4GlcNAcb1-4GlcNAcb-Sp21	28	1.82574	6.52051																								274	Neu5Aca2-6Galb-Sp8	29.25	0.957427	3.27326
460	Neu5Aca2-3Galb1-4GlcNAcb1-6(Neu5Aca2-3Galb1-4GlcNAcb1-2)Mana1-6(GlcNAcb1-4)(Neu5Aca2-3Galb1-4GlcNAcb1-2Mana1-3)Manb1-4GlcNAcb1-4GlcNAcb-Sp21	12.75	0.5	3.92157																								32	(3S)Galb1-4(Fuca1-3)GlcNAc-Sp0	28.75	4.78714	16.6509
461	Neu5Aca2-3Galb1-4GlcNAcb1-6(Neu5Aca2-3Galb1-4GlcNAcb1-2)Mana1-6(GlcNAcb1-4)(Neu5Aca2-3Galb1-4GlcNAcb1-4(Neu5Aca2-3Galb1-4GlcNAcb1-2)Mana1-3)Manb1-4GlcNAcb1-4GlcNAcb-Sp21	26.75	2.75379	10.2945																								115	Gala1-3Galb1-4GlcNAcb-Sp8	28.75	0.5	1.73913
462	Neu5Aca2-6Galb1-4GlcNAcb1-2Mana1-6(GlcNAcb1-4)(Neu5Aca2-6Galb1-4GlcNAcb1-2Mana1-3)Manb1-4GlcNAcb1-4GlcNAcb-Sp21	34.5	3.10913	9.01196																								188	GlcNAcb1-4Galb1-4GlcNAcb-Sp8	28.75	4.272	14.8591
463	Neu5Aca2-6Galb1-4GlcNAcb1-4Mana1-6(GlcNAcb1-4)(Neu5Aca2-6Galb1-4GlcNAcb1-4(Neu5Aca2-6Galb1-4GlcNAcb1-2)Mana1-3)Manb1-4GlcNAcb1-4GlcNAcb-Sp21	50.75	15.1079	29.7693																								120	Gala1-4Galb1-4GlcNAcb-Sp0	28.25	3.77492	13.3625
464	Neu5Aca2-6Galb1-4GlcNAcb1-6(Neu5Aca2-6Galb1-4GlcNAcb1-2)Mana1-6(GlcNAcb1-4)(Neu5Aca2-6Galb1-4GlcNAcb1-2Mana1-3)Manb1-4GlcNAcb1-4GlcNAcb-Sp21	38.75	0.5	1.29032																								607	Neu5Aca2-6Galb1-4GlcNAcb1-3Galb1-4GlcNAcb1-2Mana1-6(Neu5Aca2-6Galb1-4GlcNAcb1-3Galb1-4GlcNAcb1-2Mana1-3)Manb1-4GlcNAcb1-4GlcNAcb-Sp12	28.25	1.5	5.30973
465	Neu5Aca2-6Galb1-4GlcNAcb1-6(Neu5Aca2-6Galb1-4GlcNAcb1-2)Mana1-6(GlcNAcb1-4)(Neu5Aca2-6Galb1-4GlcNAcb1-4(Neu5Aca2-6Galb1-4GlcNAcb1-2)Mana1-3)Manb1-4GlcNAcb1-4GlcNAcb-Sp21	33.25	2.36291	7.10649																								459	Neu5Aca2-3Galb1-4GlcNAcb1-4Mana1-6(GlcNAcb1-4)(Neu5Aca2-3Galb1-4GlcNAcb1-4(Neu5Aca2-3Galb1-4GlcNAcb1-2)Mana1-3)Manb1-4GlcNAcb1-4GlcNAcb-Sp21	28	1.82574	6.52051
466	Gala1-3(Fuca1-2)Galb1-3GalNAca-Sp8	42.25	3.77492	8.93472																								57	Neu5Aca2-6Galb1-4GlcNAcb1-2Mana1-6(Neu5Aca2-6Galb1-4GlcNAcb1-2Mana1-3)Manb1-4GlcNAcb1-4GlcNAcb-Sp24	27.75	0.957427	3.45019
467	Gala1-3(Fuca1-2)Galb1-3GalNAcb-Sp8	37.5	2.51661	6.71096																								214	Mana1-2Mana1-2Mana1-6(Mana1-3)Mana-Sp9	27.75	1.70783	6.15432
468	Glca1-6Glca1-6Glca1-6Glcb-Sp10	35.75	5.12348	14.3314																								502	GalNAcb1-4(Fuca1-3)(6S)GlcNAcb-Sp8	27.75	2.62996	9.47732
469	Glca1-4Glca1-4Glca1-4Glcb-Sp10	140.25	33.9841	24.2311																								31	(3S)Galb1-3GlcNAcb-Sp8	27.5	2.38048	8.65628
470	Neu5Aca2-3Galb1-4GlcNAcb1-6(Neu5Aca2-3Galb1-4GlcNAcb1-3)GalNAca-Sp14	22	93.922	426.918																								93	GalNAca1-4(Fuca1-2)Galb1-4GlcNAcb-Sp8	27.5	1.29099	4.69453
471	Fuca1-2Galb1-4(Fuca1-3)GlcNAcb1-2Mana1-6(Fuca1-2Galb1-4(Fuca1-3)GlcNAcb1-2Mana1-3)Manb1-4GlcNAcb1-4(Fuca1-6)GlcNAcb-Sp24	55.5	73.9301	133.207																								275	Neu5Aca2-8Neu5Aca-Sp8	27.5	12.1518	44.1884
472	Fuca1-2Galb1-3(Fuca1-4)GlcNAcb1-2Mana1-6(Fuca1-2Galb1-3(Fuca1-4)GlcNAcb1-2Mana1-3)Manb1-4GlcNAcb1-4(Fuca1-6)GlcNAcb1-4(Fuca1-6)GlcNAcb-Sp19	90.5	8.34666	9.22282																								590	Galb1-4GlcNAcb1-3Galb1-4GlcNAcb1-6(Galb1-4GlcNAcb1-3Galb1-4GlcNAcb1-3)GalNAca-Sp14	27.5	1.73205	6.29837
473	Neu5Aca2-3Galb1-3GlcNAcb1-6(Neu5Aca2-3Galb1-3GlcNAcb1-2)Mana1-6(Neu5Aca2-3Galb1-3GlcNAcb1-2Mana1-3)Manb1-4GlcNAcb1-4GlcNAcb-Sp19	160.75	16.0078	9.9582																								37	(3S)Galb1-4GlcNAcb-Sp8	27.25	17.576	64.4992
474	GlcNAcb1-6(GlcNAcb1-2)Mana1-6(GlcNAcb1-2Mana1-3)Manb1-4GlcNAcb1-4(Fuca1-6)GlcNAcb-Sp24	22459.8	534.731	2.38084																								131	Galb1-4GlcNAcb1-6GalNAca-Sp8	27.25	3.0957	11.3604
475	Galb1-3GlcNAcb1-2Mana1-6(GlcNAcb1-4)(Galb1-3GlcNAcb1-2Mana1-3)Manb1-4GlcNAcb1-4GlcNAcb-Sp21	739.25	63.9238	8.64711																								160	Galb1-4GlcNAcb1-3GalNAc-Sp14	27.25	4.78714	17.5675
476	Neu5Aca2-6Galb1-4GlcNAcb1-6(Galb1-3GlcNAcb1-3)Galb1-4Glcb-Sp21	32.75	4.34933	13.2804																								206	KDNa2-3Galb1-4GlcNAcb-Sp0	27.25	6.84957	25.1361
477	Neu5Aca2-3Galb1-4GlcNAcb1-2Mana-Sp0	335.5	20.7284	6.17836																								69	Fuca1-2Galb1-4(Fuca1-3)GlcNAcb1-3Galb1-4(Fuca1-3)GlcNAcb-Sp0	27	5.22813	19.3634
478	Neu5Aca2-3Galb1-4GlcNAcb1-6GalNAca-Sp14	26.75	3.30404	12.3515																								138	Neu5Aca2-6(Galb1-3)GlcNAcb1-4Galb1-4Glcb-Sp10	27	1.41421	5.23783
479	Neu5Aca2-6Galb1-4GlcNAcb1-6GalNAca-Sp14	160.25	20.5649	12.833																								205	KDNa2-3Galb1-3GlcNAcb-Sp0	27	2.16025	8.00091
480	Neu5Aca2-6Galb1-4 GlcNAcb1-6(Neu5Aca2-6Galb1-4GlcNAcb1-3)GalNAca-Sp14	88.5	5.06623	5.72455																								262	Fuca1-2Galb1-4(6S)Glcb-Sp0	27	2.94392	10.9034
481	Neu5Aca2-6Galb1-4GlcNAcb1-2Mana1-6(Neu5Aca2-6Galb1-4GlcNAcb1-2Mana1-3)Manb1-4GlcNAcb1-4(Fuca1-6)GlcNAcb-Sp24	193.75	204.03	105.306																								490	Neu5Aca2-3Galb1-3GlcNAcb1-6GalNAca-Sp14	27	3.4641	12.83
482	Neu5Aca2-3Galb1-4GlcNAcb1-2Mana1-6(Neu5Aca2-3Galb1-4GlcNAcb1-2Mana1-3)Manb1-4GlcNAcb1-4(Fuca1-6)GlcNAcb-Sp24	25	1.82574	7.30297																								44	(6S)Galb1-4GlcNAcb-Sp8	26.75	3.94757	14.7573
483	Mana1-6(Mana1-3)Manb1-4GlcNAcb1-4(Fuca1-6)GlcNAcb-Sp19	150	19.3907	12.9271																								346	Neu5Aca2-6Galb1-4GlcNAcb1-2Mana1-6Manb1-4GlcNAcb1-4GlcNAc-Sp12	26.75	3.86221	14.4382
484	Galb1-4GlcNAcb1-6(Galb1-4GlcNAcb1-2)Mana1-6(Galb1-4GlcNAcb1-2Mana1-3)Manb1-4GlcNAcb1-4(Fuca1-6)GlcNAcb-Sp24	59.5	13.9164	23.3889																								461	Neu5Aca2-3Galb1-4GlcNAcb1-6(Neu5Aca2-3Galb1-4GlcNAcb1-2)Mana1-6(GlcNAcb1-4)(Neu5Aca2-3Galb1-4GlcNAcb1-4(Neu5Aca2-3Galb1-4GlcNAcb1-2)Mana1-3)Manb1-4GlcNAcb1-4GlcNAcb-Sp21	26.75	2.75379	10.2945
485	Neu5Aca2-3Galb1-3GlcNAcb1-2Mana1-6(GlcNAcb1-4)(Neu5Aca2-3Galb1-3GlcNAcb1-2Mana1-3)Manb1-4GlcNAcb1-4GlcNAc-Sp21	159.5	12.2338	7.67011																								478	Neu5Aca2-3Galb1-4GlcNAcb1-6GalNAca-Sp14	26.75	3.30404	12.3515
486	Neu5Aca2-6Galb1-4GlcNAcb1-6(Fuca1-2Galb1-4(Fuca1-3)GlcNAcb1-3)Galb1-4Glc-Sp21	37.25	2.62996	7.06028																								34	(3S)Galb1-4(6S)GlcNAcb-Sp0	26.5	2.38048	8.98293
487	Galb1-3GlcNAcb1-6GalNAca-Sp14	19.75	1.70783	8.64722																								268	Neu5Aca2-6Galb1-4GlcNAcb-Sp0	26.5	1.91485	7.22586
488	Gala1-3Galb1-3GlcNAcb1-6GalNAca-Sp14	35.25	8.09835	22.9741																								491	(3S)Galb1-3(Fuca1-4)GlcNAcb-Sp0	26	6.68331	25.705
489	Galb1-3(Fuca1-4)GlcNAcb1-6GalNAca-Sp14	46.25	16.5202	35.7193																								10	Neu5Aca-Sp11	25.75	22.7358	88.2944
490	Neu5Aca2-3Galb1-3GlcNAcb1-6GalNAca-Sp14	27	3.4641	12.83																								404	Gala1-3Galb1-4GlcNAcb1-3GalNAca-Sp14	25.5	3	11.7647
491	(3S)Galb1-3(Fuca1-4)GlcNAcb-Sp0	26	6.68331	25.705																								19	Galb1-4GlcNAcb1-6(Galb1-4GlcNAcb1-3)GalNAca-Sp8	25.25	1.70783	6.76366
492	Galb1-4(Fuca1-3)GlcNAcb1-6(Neu5Aca2-6(Neu5Aca2-3Galb1-3)GlcNAcb1-3)Galb1-4Glc-Sp21	66.75	5.18813	7.77248																								48	Neu5,9Ac2a-Sp8	25.25	12.6326	50.0302
493	Fuca1-2Galb1-4GlcNAcb1-6GalNAca-Sp14	100.5	29.8273	29.6789																								163	Galb1-4GlcNAcb1-3Galb1-4GlcNAcb-Sp0	25	9.20145	36.8058
494	Gala1-3Galb1-4GlcNAcb1-6GalNAca-Sp14	21.75	1.25831	5.78531																								482	Neu5Aca2-3Galb1-4GlcNAcb1-2Mana1-6(Neu5Aca2-3Galb1-4GlcNAcb1-2Mana1-3)Manb1-4GlcNAcb1-4(Fuca1-6)GlcNAcb-Sp24	25	1.82574	7.30297
495	Galb1-4(Fuca1-3)GlcNAcb1-2Mana-Sp0	44	8.12404	18.4637																								512	(3S)GalNAcb1-4(3S)GlcNAc-Sp8	25	16.0208	64.0833
496	Fuca1-2(6S)Galb1-3GlcNAcb-Sp0	62.25	1.89297	3.04091																								111	Gala1-3GalNAca-Sp16	24.75	2.98608	12.065
497	Gala1-3(Fuca1-2)Galb1-4GlcNAcb1-6GalNAca-Sp14	37	14.4684	39.1037																								126	Galb1-3(Fuca1-4)GlcNAcb1-3Galb1-4(Fuca1-3)GlcNAcb-Sp0	24.75	1.5	6.06061
498	Fuca1-2Galb1-4GlcNAcb1-2Mana-Sp0	49.75	2.21736	4.457																								130	Fuca1-4(Galb1-3)GlcNAcb-Sp8	24.75	9.91211	40.0489
499	Fuca1-2Galb1-3(6S)GlcNAcb-Sp0	160.25	16.1529	10.0798																								596	Neu5Aca2-6Galb1-4GlcNAcb1-3Galb1-4GlcNAcb1-3GalNAca-Sp14	24.75	1.25831	5.08406
500	Fuca1-2(6S)Galb1-3(6S)GlcNAcb-Sp0	155.25	20.1225	12.9614																								238	Neu5Aca2-3Galb1-3(6S)GlcNAc-Sp8	24.5	3.69685	15.0892
501	Neu5Aca2-6GalNAcb1-4(6S)GlcNAcb-Sp8	21.25	4.34933	20.4674																								283	Neu5Gca2-3Galb1-4GlcNAcb-Sp0	24.5	2.64575	10.799
502	GalNAcb1-4(Fuca1-3)(6S)GlcNAcb-Sp8	27.75	2.62996	9.47732																								375	Neu5Aca2-3Galb1-4GlcNAcb1-3GalNAc-Sp14	24.5	1	4.08163
503	(3S)GalNAcb1-4(Fuca1-3)GlcNAcb-Sp8	41	2.44949	5.97437																								157	Galb1-4GalNAca1-3(Fuca1-2)Galb1-4GlcNAcb-Sp8	24.25	0.957427	3.94815
504	Fuca1-2Galb1-3GlcNAcb1-6(Fuca1-2Galb1-3GlcNAcb1-3)GalNAca-Sp14	251.75	65.6119	26.0623																								517	(6P)Galb1-4GlcNAcb-SP0	24.25	0.957427	3.94815
505	GalNAca1-3(Fuca1-2)Galb1-3GlcNAcb1-6GalNAca-Sp14	38.25	2.21736	5.79701																								33	(3S)Galb1-4(Fuca1-3)GlcNAc-Sp8	24	5.59762	23.3234
506	GlcNAcb1-6(GlcNAcb1-2)Mana1-6(GlcNAcb1-4)(GlcNAcb1-4(GlcNAcb1-2)Mana1-3)Manb1-4GlcNAcb1-4(Fuca1-6)GlcNAc-Sp21	7951.75	495.611	6.23273																								307	GlcAb1-3GlcNAcb-Sp8	24	0.816497	3.40207
507	Galb1-4GlcNAcb1-6(Galb1-4GlcNAcb1-2)Mana1-6(GlcNAcb1-4)Galb1-4GlcNAcb1-4(Gal b1-4GlcNAcb1-2)Mana1-3)Manb1-4GlcNAcb1-4(Fuca1-6)GlcNAc-Sp21	21.5	4.72582	21.9805																								405	Galb1-3GlcNAcb1-6Galb1-4GlcNAcb-Sp0	24	1.41421	5.89256
508	Galb1-3GlcNAca1-3Galb1-4GlcNAcb-Sp8	49.25	2.21736	4.50225																								74	Fuca1-2Galb1-4GlcNAcb1-3Galb1-4GlcNAcb1-3Galb1-4GlcNAcb-Sp0	23.5	1.73205	7.37043
509	Galb1-3(6S)GlcNAcb-Sp8	19	17.359	91.3629																								99	GalNAcb1-4GlcNAcb-Sp8	23.5	30.8167	131.135
510	(6S)(4S)GalNAcb1-4GlcNAc-Sp8	17.75	2.5	14.0845																								158	Galb1-4GalNAcb1-3(Fuca1-2)Galb1-4GlcNAcb-Sp8	23.5	0.57735	2.45681
511	(6S)GalNAcb1-4GlcNAc-Sp8	17.5	3	17.1429																								35	(3S)Galb1-4(6S)GlcNAcb-Sp8	23.25	2.21736	9.53701
512	(3S)GalNAcb1-4(3S)GlcNAc-Sp8	25	16.0208	64.0833																								64	Fuca1-2Galb1-3GalNAcb1-4(Neu5Aca2-3)Galb1-4Glcb-Sp9	23.25	11.8708	51.0573
513	GalNAcb1-4(6S)GlcNAc-Sp8	31.75	3.5	11.0236																								390	Galb1-3GlcNAcb1-3GalNAca-Sp14	23.25	2.21736	9.53701
514	(3S)GalNAcb1-4GlcNAc-Sp8	17.25	1.25831	7.29453																								148	Galb1-3GlcNAcb1-3Galb1-4Glcb-Sp10	22.75	1.25831	5.53101
515	(4S)GalNAcb-Sp10	36.75	27.7293	75.454																								250	Neu5Aca2-3Galb1-3GlcNAcb-Sp8	22.75	1.25831	5.53101
516	Galb1-4(6P)GlcNAcb-Sp0	22	15.0555	68.4339																								391	GalNAcb1-4(Neu5Aca2-3)Galb1-4GlcNAcb1-3GalNAca-Sp14	22.75	5.56028	24.4408
517	(6P)Galb1-4GlcNAcb-SP0	24.25	0.957427	3.94815																								406	Galb1-3GlcNAca1-6Galb1-4GlcNAcb-Sp0	22.75	1.25831	5.53101
518	GalNAca1-3(Fuca1-2)Galb1-4GlcNAcb1-6GalNAc-Sp14	16.5	1.91485	11.6052																								428	Galb1-4GlcNAcb1-6(Fuca1-2Galb1-3GlcNAcb1-3)Galb1-4Glc-Sp21	22.75	2.98608	13.1256
519	Neu5Aca2-6Galb1-4GlcNAcb1-2Man-Sp0	44.5	1.29099	2.90111																								441	GalNAcb1-6GalNAcb-Sp8	22.75	0.5	2.1978
520	Gala1-3Galb1-4GlcNAcb1-2Mana-Sp0	68	3.3665	4.95074																								553	Neu5Gca2-8Neu5Aca2-3Galb1-4GlcNAc-Sp0	22.75	4.03113	17.7192
521	Gala1-3(Fuca1-2)Galb1-4GlcNAcb1-2Mana-Sp0	52.25	13.1751	25.2155																								230	Neu5Aca2-3(6S)Galb1-4(Fuca1-3)GlcNAcb-Sp8	22.5	2.38048	10.5799
522	GalNAca1-3(Fuca1-2)Galb1-4 GlcNAcb1-2Mana-Sp0	22	0	0																								49	Neu5,9Ac2a2-6Galb1-4GlcNAcb-Sp8	22.25	0.957427	4.30304
523	Galb1-3GlcNAcb1-2Mana-Sp0	119.5	8.34666	6.98465																								127	Galb1-3GlcNAcb1-3Galb1-4(Fuca1-3)GlcNAcb-Sp0	22.25	0.957427	4.30304
524	Gala1-3(Fuca1-2)Galb1-3GlcNAcb1-6GalNAc-Sp14	63.5	8.66025	13.6382																								398	Neu5Aca2-3Galb1-3GlcNAcb1-3GalNAca-Sp14	22.25	1.25831	5.65531
525	Neu5Aca2-3Galb1-3GlcNAcb1-2Mana-Sp0	43	4.96655	11.5501																								232	GalNAcb1-4(Neu5Aca2-3)Galb1-4GlcNAcb-Sp8	22	0.816497	3.71135
526	Gala1-3Galb1-3GlcNAcb1-2Mana-Sp0	29.5	1.29099	4.37625																								470	Neu5Aca2-3Galb1-4GlcNAcb1-6(Neu5Aca2-3Galb1-4GlcNAcb1-3)GalNAca-Sp14	22	93.922	426.918
527	GalNAcb1-4GlcNAcb1-2Mana-Sp0	104.25	127.482	122.285																								516	Galb1-4(6P)GlcNAcb-Sp0	22	15.0555	68.4339
528	Neu5Aca2-3Galb1-3GalNAcb1-4Galb1-4Glcb-Sp0	64.75	4.272	6.59769																								522	GalNAca1-3(Fuca1-2)Galb1-4 GlcNAcb1-2Mana-Sp0	22	0	0
529	GlcNAcb1-2 Mana1-6(GlcNAcb1-4)(GlcNAcb1-2Mana1-3)Manb1-4GlcNAcb1-4(Fuca1-6)GlcNAc-Sp21	21294.5	1444.83	6.78498																								39	(6S)(4S)Galb1-4GlcNAcb-Sp0	21.75	1.5	6.89655
530	Galb1-4GlcNAcb1-2 Mana1-6(GlcNAcb1-4)(Galb1-4GlcNAcb1-2Mana1-3)Manb1-4GlcNAcb1-4(Fuca1-6)GlcNAc-Sp21	18	1.63299	9.07218																								297	(6S)Galb1-4(6S)GlcNAcb-Sp0	21.75	0.957427	4.40196
531	Galb1-4GlcNAcb1-2 Mana1-6(Galb1-4GlcNAcb1-4)(Galb1-4GlcNAcb1-2Mana1-3)Manb1-4GlcNAcb1-4(Fuca1-6)GlcNAc-Sp21	53	12.7802	24.1136																								414	GalNAca1-3GalNAcb1-3Gala1-4Galb1-4Glcb-Sp0	21.75	4.19325	19.2793
532	Fuca1-4(Galb1-3)GlcNAcb1-2 Mana-Sp0	58.5	5.91608	10.113																								494	Gala1-3Galb1-4GlcNAcb1-6GalNAca-Sp14	21.75	1.25831	5.78531
533	Neu5Aca2-3Galb1-4(Fuca1-3)GlcNAcb1-2Mana-Sp0	35.5	10.247	28.8647																								507	Galb1-4GlcNAcb1-6(Galb1-4GlcNAcb1-2)Mana1-6(GlcNAcb1-4)Galb1-4GlcNAcb1-4(Gal b1-4GlcNAcb1-2)Mana1-3)Manb1-4GlcNAcb1-4(Fuca1-6)GlcNAc-Sp21	21.5	4.72582	21.9805
534	GlcNAcb1-3Galb1-4GlcNAcb1-6(GlcNAcb1-3)Galb1-4GlcNAc-Sp0	2318.25	463.646	19.9998																								75	Fuca1-2Galb1-4GlcNAcb-Sp0	21.25	15.5644	73.2442
535	GalNAca1-3(Fuca1-2)Galb1-3GalNAcb1-3Gala1-4Galb1-4Glc-Sp21	51.25	5.56028	10.8493																								301	Neu5Aca2-6Galb1-4GlcNAcb1-2Mana1-6(Galb1-4GlcNAcb1-2Mana1-3)Manb1-4GlcNAcb1-4GlcNAcb-Sp12	21.25	0.957427	4.50554
536	Gala1-3(Fuca1-2)Galb1-3GalNAcb1-3Gala1-4Galb1-4Glc-Sp21	51.5	3.69685	7.17834																								385	Galb1-3GlcNAcb1-3Galb1-4(Fuca1-3)GlcNAcb1-6(Galb1-3GlcNAcb1-3)Galb1-4Glc-Sp21	21.25	0.5	2.35294
537	Galb1-3GalNAcb1-3Gal-Sp21	67.5	35	51.8519																								501	Neu5Aca2-6GalNAcb1-4(6S)GlcNAcb-Sp8	21.25	4.34933	20.4674
538	GlcNAcb1-3Galb1-4GlcNAcb1-2Mana1-6(GlcNAcb1-3Galb1-4GlcNAcb1-2Mana1-3)Manb1-4GlcNAcb1-4GlcNAcb-Sp12	1579	84.4393	5.34765																								80	Fuca1-4GlcNAcb-Sp8	21	13.6382	64.9437
539	GlcNAcb1-3Galb1-4GlcNAcb1-2Mana1-6(GlcNAcb1-3Galb1-4GlcNAcb1-2Mana1-3)Manb1-4GlcNAcb1-4GlcNAcb-Sp25	3858.25	630.254	16.3352																								335	GalNAca1-3(Fuca1-2)Galb1-4GlcNAcb1-3Galb1-4GlcNAcb1-3Galb1-4GlcNAcb-Sp0	21	27.8209	132.48
540	Galb1-4GlcNAcb1-3Galb1-4GlcNAcb1-2Mana1-6(Galb1-4GlcNAcb1-3Galb1-4GlcNAcb1-2Mana1-3)Manb1-4GlcNAcb1-4GlcNAcb-Sp12	-5.25	90.5221	-1724.23																								249	Neu5Aca2-3Galb1-3GlcNAcb-Sp0	20.5	3.41565	16.6617
541	Galb1-4GlcNAcb1-3Galb1-4GlcNAcb1-2Mana1-6(Galb1-4GlcNAcb1-3Galb1-4GlcNAcb1-2Mana1-3)Manb1-4GlcNAcb1-4GlcNAcb-Sp24	37.5	1	2.66667																								108	Gala1-3(Fuca1-2)Galb-Sp18	20.25	2.06155	10.1805
542	Neu5Gca2-3Galb1-4GlcNAcb1-3Galb1-4GlcNAcb1-2Mana1-6(Neu5Gca2-3Galb1-4GlcNAcb1-3Galb1-4GlcNAcb1-2Mana1-3)Manb1-4GlcNAcb1-4GlcNAcb-Sp24	37.25	2.87228	7.71082																								162	Galb1-4GlcNAcb1-3Galb1-4GlcNAcb1-3Galb1-4GlcNAcb-Sp0	20.25	0.5	2.46914
543	Fuca1-2Galb1-4GlcNAcb1-3Galb1-4GlcNAcb1-2Mana1-6(Fuca1-2Galb1-4GlcNAcb1-3Galb1-4GlcNAcb1-2Mana1-3)Manb1-4GlcNAcb1-4GlcNAcb-Sp24	134	3.55903	2.65599																								170	Galb1-4GlcNAcb-Sp23	20.25	1.25831	6.21386
544	GlcNAcb1-3Galb1-4GlcNAcb1-3Galb1-4GlcNAcb1-2Mana1-6(GlcNAcb1-3Galb1-4GlcNAcb1-3Galb1-4GlcNAcb1-2Mana1-3)Manb1-4GlcNAcb1-4GlcNAcb-Sp12	125.25	13.4009	10.6993																								269	Neu5Aca2-6Galb1-4GlcNAcb-Sp8	20.25	10.0457	49.6085
545	GlcNAcb1-3Galb1-4GlcNAcb1-3Galb1-4GlcNAcb1-2Mana1-6(GlcNAcb1-3Galb1-4GlcNAcb1-3Galb1-4GlcNAcb1-2Mana1-3)Manb1-4GlcNAcb1-4GlcNAcb-Sp25	3907.25	100.805	2.57994																								278	Neu5Acb2-6GalNAca-Sp8	20.25	7.08872	35.006
546	Galb1-4GlcNAcb1-3Galb1-4GlcNAcb1-3Galb1-4GlcNAcb1-2Mana1-6(Galb1-4GlcNAcb1-3Galb1-4GlcNAcb1-3Galb1-4GlcNAcb1-2Mana1-3)Manb1-4GlcNAcb1-4GlcNAcb-Sp12	70.5	7.32575	10.3911																								279	Neu5Acb2-6Galb1-4GlcNAcb-Sp8	19.75	0.957427	4.84773
547	Galb1-4GlcNAcb1-3Galb1-4GlcNAcb1-3Galb1-4GlcNAcb1-2Mana1-6(Galb1-4GlcNAcb1-3Galb1-4GlcNAcb1-3Galb1-4GlcNAcb1-2Mana1-3)Manb1-4GlcNAcb1-4GlcNAcb-Sp24	122.25	8.57807	7.01683																								487	Galb1-3GlcNAcb1-6GalNAca-Sp14	19.75	1.70783	8.64722
548	GlcNAcb1-3Galb1-4GlcNAcb1-3Galb1-4GlcNAcb1-3Galb1-4GlcNAcb1-2Mana1-6(GlcNAcb1-3Galb1-4GlcNAcb1-3Galb1-4GlcNAcb1-3Galb1-4GlcNAcb1-2Mana1-3)Manb1-4GlcNAcb1-4GlcNAcb-Sp25	2452	130.637	5.32777																								256	Neu5Aca2-3Galb1-4(Fuca1-3)GlcNAcb1-3Galb-Sp8	19.5	3.10913	15.9442
549	Galb1-4GlcNAcb1-3Galb1-4GlcNAcb1-3Galb1-4GlcNAcb1-3Galb1-4GlcNAcb1-2Mana1-6(Galb1-4GlcNAcb1-3Galb1-4GlcNAcb1-3Galb1-4GlcNAcb1-3Galb1-4GlcNAcb1-2Mana1-3)Manb1-4GlcNAcb1-4GlcNAcb-Sp25	141.5	81.2588	57.4267																								569	(3S)GlcAb1-3Galb1-4GlcNAcb1-2Mana-Sp0	19.5	3.69685	18.9582
550	Galb1-3GlcNAcb1-3Galb1-4GlcNAcb1-2Mana1-6(Galb1-3GlcNAcb1-3Galb1-4GlcNAcb1-2Mana1-3)Manb1-4GlcNAcb1-4GlcNAc-Sp25	123.5	11.1206	9.0045																								381	Galb1-3GlcNAcb1-3Galb1-4GlcNAcb1-6(Galb1-3GlcNAcb1-3)Galb1-4Glcb-Sp0	19.25	0.957427	4.97365
551	Neu5Gca2-8Neu5Gca2-3Galb1-4GlcNAc-Sp0	34.5	2.08167	6.03381																								401	GalNAca1-3GalNAcb1-3Gala1-4Galb1-4GlcNAcb-Sp0	19.25	0.957427	4.97365
552	Neu5Aca2-8Neu5Gca2-3Galb1-4GlcNAc-Sp0	18	0.816497	4.53609																								442	(6S)Galb1-3GlcNAcb-Sp0	19.25	16.8597	87.5829
553	Neu5Gca2-8Neu5Aca2-3Galb1-4GlcNAc-Sp0	22.75	4.03113	17.7192																								509	Galb1-3(6S)GlcNAcb-Sp8	19	17.359	91.3629
554	Neu5Gca2-8Neu5Gca2-3Galb1-4GlcNAcb1-3Galb1-4GlcNAc-Sp0	17	4.08248	24.0146																								328	Neu5,9Ac2a2-3Galb1-3GlcNAcb-Sp0	18.75	0.957427	5.10628
555	Neu5Gca2-8Neu5Gca2-6Galb1-4GlcNAc-Sp0	33.5	1.29099	3.85371																								272	Neu5Aca2-6Galb1-4Glcb-Sp0	18.5	1.29099	6.97835
556	Neu5Aca2-8Neu5Aca2-3Galb1-4GlcNAc-Sp0	12.25	0.957427	7.81573																								382	Galb1-4(Fuca1-3)GlcNAcb1-6(Galb1-3GlcNAcb1-3)Galb1-4Glc-Sp21	18.5	3.69685	19.9829
557	GlcNAcb1-3Galb1-4GlcNAcb1-6(GlcNAcb1-3Galb1-4GlcNAcb1-2)Mana1-6(GlcNAcb1-3Galb1-4GlcNAcb1-2Man a1-3)Manb1-4GlcNAcb1-4GlcNAc-Sp24	7448.75	710.93	9.54428																								251	Neu5Aca2-3Galb1-4(6S)GlcNAcb-Sp8	18.25	4.19325	22.9767
558	Galb1-4GlcNAcb1-3Galb1-4GlcNAcb1-6(Galb1-4GlcNAcb1-3Galb1-4GlcNAcb1-2)Mana1-6(Galb1-4GlcNAcb1-3Galb1-4GlcNAcb1-2Mana1-3)Mana1-4GlcNAcb1-4GlcNAc-Sp24	914.75	44.9175	4.91036																								321	Neu5Aca2-8Neu5Aca2-8Neu5Acb-Sp8	18.25	0.957427	5.24618
559	Gala1-3Galb1-4GlcNAcb1-2Mana1-6(Gala1-3Galb1-4GlcNAcb1-2Mana1-3)Manb1-4GlcNAcb1-4GlcNAc-Sp24	100.25	11.5	11.4713																								530	Galb1-4GlcNAcb1-2 Mana1-6(GlcNAcb1-4)(Galb1-4GlcNAcb1-2Mana1-3)Manb1-4GlcNAcb1-4(Fuca1-6)GlcNAc-Sp21	18	1.63299	9.07218
560	GlcNAcb1-3Galb1-4GlcNAcb1-6(GlcNAcb1-3Galb1-3)GalNAca-Sp14	8815.75	2791.06	31.6599																								552	Neu5Aca2-8Neu5Gca2-3Galb1-4GlcNAc-Sp0	18	0.816497	4.53609
561	GalNAcb1-3GlcNAcb-Sp0	56.5	2.64575	4.68275																								254	Neu5Aca2-3Galb1-4(Fuca1-3)GlcNAcb-Sp0	17.75	2.75379	15.5143
562	GalNAcb1-4GlcNAcb1-3GalNAcb1-4GlcNAcb-Sp0	54.25	14.0089	25.8229																								276	Neu5Aca2-8Neu5Aca2-3Galb1-4Glcb-Sp0	17.75	1.5	8.4507
563	GlcNAcb1-3Galb1-4GlcNAcb1-3Galb1-4GlcNAcb1-3Galb1-4GlcNAcb1-3Galb1-4GlcNAcb1-2Mana1-6(GlcNAcb1-3Galb1-4GlcNAcb1-3Galb1-4GlcNAcb1-3Galb1-4GlcNAcb1-3Galb1-4GlcNAcb1-2Mana1-3)Manb1-4GlcNAcb1-4GlcNAcb-Sp25	2990.75	174.714	5.84181																								510	(6S)(4S)GalNAcb1-4GlcNAc-Sp8	17.75	2.5	14.0845
564	Galb1-4GlcNAcb1-3Galb1-4GlcNAcb1-3Galb1-4GlcNAcb1-3Galb1-4GlcNAcb1-3Galb1-4GlcNAcb1-2Mana1-6(Galb1-4GlcNAcb1-3Galb1-4GlcNAcb1-3Galb1-4GlcNAcb1-3Galb1-4GlcNAcb1-3Galb1-4GlcNAcb1-2Mana1-3)Manb1-4GlcNAcb1-4GlcNAcb-Sp25	132.5	60.2799	45.4943																								255	Neu5Aca2-3Galb1-4(Fuca1-3)GlcNAcb-Sp8	17.5	2.38048	13.6027
565	GlcNAb1-3Galb1-3GalNAc-Sp14	4180.25	263.47	6.30272																								440	Neu5Aca2-3Galb1-4GlcNAcb1-3Galb-Sp8	17.5	1.91485	10.942
566	Galb1-3GlcNAcb1-6(Galb1-3)GalNAc-Sp14	290.25	24.2264	8.34672																								511	(6S)GalNAcb1-4GlcNAc-Sp8	17.5	3	17.1429
567	Galb1-4GlcNAcb1-3Galb1-4GlcNAcb1-3Galb1-4GlcNAcb1-3Galb1-4GlcNAcb1-3Galb1-4GlcNAcb1-3Galb1-4GlcNAcb1-2Mana1-6(Galb1-4GlcNAcb1-3Galb1-4GlcNAcb1-3Galb1-4GlcNAcb1-3Galb1-4GlcNAcb1-3Galb1-4GlcNAcb1-3Galb1-4GlcNAcb1-2Mana1-3)Manb1-4GlcNAcb1-4GlcNAcb-Sp25	131.75	5.31507	4.03421																								514	(3S)GalNAcb1-4GlcNAc-Sp8	17.25	1.25831	7.29453
568	(3S)GlcAb1-3Galb1-4GlcNAcb1-3Galb1-4Glc-Sp0	45.75	20.8866	45.6538																								186	GlcNAcb1-4-MDPLys	17	2.16025	12.7073
569	(3S)GlcAb1-3Galb1-4GlcNAcb1-2Mana-Sp0	19.5	3.69685	18.9582																								229	Neu5Aca2-8Neu5Aca2-8Neu5Aca-Sp8	17	5.35413	31.4949
570	Galb1-3GlcNAcb1-3Galb1-4GlcNAcb1-3Galb1-4GlcNAcb1-6(Galb1-3GlcNAcb1-3Galb1-4GlcNAcb1-3Galb1-4GlcNAb1-2)Mana1-6(Galb1-3GlcNAcb1-3Galb1-4GlcNAcb1-3Galb1-4GlcNAcb1-2Mana1-3)Manb1-4GlcNAcb1-4(Fuca1-6)GlcNAcb-Sp24	407.5	11.3578	2.78719																								241	Neu5Aca2-3Galb1-4(Neu5Aca2-3Galb1-3)GlcNAcb-Sp8	17	4.69042	27.5907
571	Galb1-3GlcNAcb1-3Galb1-4GlcNAcb1-6(Galb1-3GlcNAcb1-3Galb1-4GlcNAb1-2)Mana1-6(Galb1-3GlcNAcb1-3Galb1-4GlcNAcb1-2Mana1-3)Manb1-4GlcNAcb1-4(Fuca1-6)GlcNAcb-Sp24	387.5	38.3014	9.88424																								259	Neu5Aca2-3Galb1-4GlcNAcb-Sp0	17	2.16025	12.7073
572	Neu5Aca2-8Neu5Aca2-3Galb1-3GalNAcb1-4(Neu5Aca2-3)Galb1-4Glc-Sp21	0.5	18.6279	3725.59																								554	Neu5Gca2-8Neu5Gca2-3Galb1-4GlcNAcb1-3Galb1-4GlcNAc-Sp0	17	4.08248	24.0146
573	GlcNAcb1-3Galb1-4GlcNAcb1-2Mana1-6(GlcNAcb1-3Galb1-4GlcNAcb1-2Mana1-3)Manb1-4GlcNAcb1-4(Fuca1-6)GlcNAcb-Sp24	4903.5	490.414	10.0013																								23	6S(3S)Galb1-4GlcNAcb-Sp0	16.5	10.6615	64.6149
574	Galb1-4GlcNAcb1-3Galb1-4GlcNAcb1-2Mana1-6(Galb1-4GlcNAcb1-3Galb1-4GlcNAcb1-2Mana1-3)Manb1-4GlcNAcb1-4(Fuca1-6)GlcNAcb-Sp24	95.5	3.10913	3.25563																								518	GalNAca1-3(Fuca1-2)Galb1-4GlcNAcb1-6GalNAc-Sp14	16.5	1.91485	11.6052
575	GlcNAcb1-3Galb1-4GlcNAcb1-3Galb1-4GlcNAcb1-2Mana1-6(GlcNAcb1-3Galb1-4GlcNAcb1-3Galb1-4GlcNAcb1-2Mana1-3)Manb1-4GlcNAcb1-4(Fuca1-6)GlcNAcb-Sp24	3403.25	485.308	14.2601																								258	Neu5Aca2-3Galb1-4GlcNAcb1-3Galb1-4GlcNAcb1-3Galb1-4GlcNAcb-Sp0	15.75	2.62996	16.6981
576	Galb1-4GlcNAcb1-3Galb1-4GlcNAcb1-3Galb1-4GlcNAcb1-2Mana1-6(Galb1-4GlcNAcb1-3Galb1-4GlcNAcb1-3Galb1-4GlcNAcb1-2Mana1-3)Manb1-4GlcNAcb1-4(Fuca1-6)GlcNAcb-Sp24	60.5	1.29099	2.13388																								226	GalNAcb1-4(Neu5Aca2-8Neu5Aca2-8Neu5Aca2-3)Galb1-4Glcb-Sp0	15.5	1.73205	11.1745
577	GlcNAcb1-3Galb1-4GlcNAcb1-3Galb1-4GlcNAcb1-3Galb1-4GlcNAcb1-2Mana1-6(GlcNAcb1-3Galb1-4GlcNAcb1-3Galb1-4GlcNAcb1-3Galb1-4GlcNAcb1-2Mana1-3)Manb1-4GlcNAcb1-4(Fuca1-6)GlcNAcb-Sp24	2894.75	283.103	9.77989																								228	GalNAcb1-4(Neu5Aca2-8Neu5Aca2-3)Galb1-4Glcb-Sp0	15.5	1.29099	8.329
578	Galb1-4GlcNAcb1-3Galb1-4GlcNAcb1-3Galb1-4GlcNAcb1-3Galb1-4GlcNAcb1-2Mana1-6(Galb1-4GlcNAcb1-3Galb1-4GlcNAcb1-3Galb1-4GlcNAcb1-3Galb1-4GlcNAcb1-2Mana1-3)Manb1-4GlcNAcb1-4(Fuca1-6)GlcNAcb-Sp24	55.25	1.70783	3.09109																								231	GalNAcb1-4(Neu5Aca2-3)Galb1-4GlcNAcb-Sp0	15.5	1	6.45161
579	GlcNAcb1-3Galb1-4GlcNAcb1-3Galb1-4GlcNAcb1-3Galb1-4GlcNAcb1-3Galb1-4GlcNAcb1-2Mana1-6(GlcNAcb1-3Galb1-4GlcNAcb1-3Galb1-4GlcNAcb1-3Galb1-4GlcNAcb1-3Galb1-4GlcNAcb1-2Mana1-3)Manb1-4GlcNAcb1-4(Fuca1-6)GlcNAcb-Sp19	3264.75	60.3345	1.84806																								239	Neu5Aca2-3Galb1-3(Fuca1-4)GlcNAcb-Sp8	15.5	2.38048	15.3579
580	Galb1-4GlcNAcb1-3Galb1-4GlcNAcb1-3Galb1-4GlcNAcb1-3Galb1-4GlcNAcb1-3Galb1-4GlcNAcb1-2Mana1-6(Galb1-4GlcNAcb1-3Galb1-4GlcNAcb1-3Galb1-4GlcNAcb1-3Galb1-4GlcNAcb1-3Galb1-4GlcNAcb1-2Mana1-3)Manb1-4GlcNAcb1-4(Fuca1-6)GlcNAcb-Sp19	186.75	89.2651	47.7992																								294	Neu5Aca2-3Galb1-3GlcNAcb1-3Galb1-3GlcNAcb-Sp0	15.5	1.29099	8.329
581	Galb1-4GlcNAcb1-3Galb1-4GlcNAcb1-6(Galb1-4GlcNAcb1-3Galb1-4GlcNAb1-2)Mana1-6(Galb1-4GlcNAcb1-3Galb1-4GlcNAcb1-2Mana1-3)Manb1-4GlcNAcb1-4(Fuca1-6)GlcNAcb-Sp24	144	6.48074	4.50051																								327	Neu5,9Ac2a2-3Galb1-4GlcNAcb-Sp0	15.5	1.29099	8.329
582	GlcNAcb1-3Galb1-4GlcNAcb1-3Galb1-4GlcNAcb1-6(GlcNAcb1-3Galb1-4GlcNAcb1-3Galb1-4GlcNAb1-2)Mana1-6(GlcNAcb1-3Galb1-4GlcNAcb1-3Galb1-4GlcNAcb1-2Mana1-3)Manb1-4GlcNAcb1-4(Fuca1-6)GlcNAcb-Sp24	4023.5	145.606	3.61888																								46	Neu5Aca2-3(6S)Galb1-4GlcNAcb-Sp8	15.25	0.5	3.27869
583	Galb1-4GlcNAcb1-3Galb1-4GlcNAcb1-3Galb1-4GlcNAcb1-6(Galb1-4GlcNAcb1-3Galb1-4GlcNAcb1-3Galb1-4GlcNAb1-2)Mana1-6(Galb1-4GlcNAcb1-3Galb1-4GlcNAcb1-3Galb1-4GlcNAcb1-2Mana1-3)Manb1-4GlcNAcb1-4(Fuca1-6)GlcNAcb-Sp24	120	20.8966	17.4138																								234	Neu5Aca2-3Galb1-3GalNAcb1-4(Neu5Aca2-3)Galb1-4Glcb-Sp0	15.25	1.70783	11.1989
584	GlcNAcb1-3Galb1-4GlcNAcb1-3Galb1-4GlcNAcb1-3Galb1-4GlcNAcb1-6(GlcNAcb1-3Galb1-4GlcNAcb1-3Galb1-4GlcNAcb1-3Galb1-4GlcNAb1-2)Mana1-6(GlcNAcb1-3Galb1-4GlcNAcb1-3Galb1-4GlcNAcb1-3Galb1-4GlcNAcb1-2Mana1-3)Manb1-4GlcNAcb1-4(Fuca1-6)GlcNAcb-Sp24	4125.25	153.797	3.72819																								312	MurNAcb1-4GlcNAcb-Sp10	15	1.1547	7.698
585	Galb1-4GlcNAcb1-3Galb1-4GlcNAcb1-3Galb1-4GlcNAcb1-3Galb1-4GlcNAcb1-6(Galb1-4GlcNAcb1-3Galb1-4GlcNAcb1-3Galb1-4GlcNAcb1-3Galb1-4GlcNAb1-2)Mana1-6(Galb1-4GlcNAcb1-3Galb1-4GlcNAcb1-3Galb1-4GlcNAcb1-3Galb1-4GlcNAcb1-2Mana1-3)Manb1-4GlcNAcb1-4(Fuca1-6)GlcNAcb-Sp24	65.5	1	1.52672																								333	GalNAcb1-3Gala1-4Galb1-4GlcNAcb1-3Galb1-4Glcb-Sp0	15	11.0454	73.6357
586	GlcNAcb1-3Galb1-4GlcNAcb1-3Galb1-4GlcNAcb1-3Galb1-4GlcNAcb1-3Galb1-4GlcNAcb1-6(GlcNAcb1-3Galb1-4GlcNAcb1-3Galb1-4GlcNAcb1-3Galb1-4GlcNAcb1-3Galb1-4GlcNAb1-2)Mana1-6(GlcNAcb1-3Galb1-4GlcNAcb1-3Galb1-4GlcNAcb1-3Galb1-4GlcNAcb1-3Galb1-4GlcNAcb1-2Mana1-3)Manb1-4GlcNAcb1-4(Fuca1-6)GlcNAcb-Sp24	3630.75	39.4071	1.08537																								237	Neu5Aca2-3GalNAcb1-4GlcNAcb-Sp0	14.75	1.70783	11.5785
587	Galb1-4GlcNAcb1-3Galb1-4GlcNAcb1-3Galb1-4GlcNAcb1-3Galb1-4GlcNAcb1-3Galb1-4GlcNAcb1-6(Galb1-4GlcNAcb1-3Galb1-4GlcNAcb1-3Galb1-4GlcNAcb1-3Galb1-4GlcNAcb1-3Galb1-4GlcNAb1-2)Mana1-6(Galb1-4GlcNAcb1-3Galb1-4GlcNAcb1-3Galb1-4GlcNAcb1-3Galb1-4GlcNAcb1-3Galb1-4GlcNAcb1-2Mana1-3)Manb1-4GlcNAcb1-4(Fuca1-6)GlcNAcb-Sp24	107.5	40.8697	38.0183																								260	Neu5Aca2-3Galb1-4GlcNAcb-Sp8	14.5	1.29099	8.90341
588	Galb1-4GlcNAcb1-3Galb1-4GlcNAcb1-3GalNAca-Sp14	35.75	2.06155	5.76658																								295	Neu5Aca2-3Galb1-4GlcNAcb1-3Galb1-3GlcNAcb-Sp0	14.5	1.73205	11.9452
589	Galb1-4GlcNAcb1-3Galb1-4GlcNAcb1-6(Galb1-3)GalNAca-Sp14	108.5	6.19139	5.70635																								11	Neu5Acb-Sp8	14	2.82843	20.2031
590	Galb1-4GlcNAcb1-3Galb1-4GlcNAcb1-6(Galb1-4GlcNAcb1-3Galb1-4GlcNAcb1-3)GalNAca-Sp14	27.5	1.73205	6.29837																								261	Neu5Aca2-3Galb1-4GlcNAcb1-3Galb1-4GlcNAcb-Sp0	13.75	0.957427	6.96311
591	Neu5Aca2-3Galb1-4GlcNAcb1-3Galb1-4GlcNAcb1-3GalNAca-Sp14	13.5	2.08167	15.4197																								591	Neu5Aca2-3Galb1-4GlcNAcb1-3Galb1-4GlcNAcb1-3GalNAca-Sp14	13.5	2.08167	15.4197
592	GlcNAcb1-3Galb1-4GlcNAcb1-3GalNAca-Sp14	114.25	4.57347	4.00304																								365	Neu5Aca2-6GlcNAcb1-4GlcNAc-Sp21	13	0.816497	6.28074
593	GlcNAcb1-3Galb1-4GlcNAcb1-6(Galb1-3)GalNAca-Sp14	2512.75	324.163	12.9007																								460	Neu5Aca2-3Galb1-4GlcNAcb1-6(Neu5Aca2-3Galb1-4GlcNAcb1-2)Mana1-6(GlcNAcb1-4)(Neu5Aca2-3Galb1-4GlcNAcb1-2Mana1-3)Manb1-4GlcNAcb1-4GlcNAcb-Sp21	12.75	0.5	3.92157
594	GlcNAcb1-3Galb1-4GlcNAcb1-6(GlcNAcb1-3Galb1-4GlcNAcb1-3)GalNAca-Sp14	996.5	128.853	12.9305																								154	Galb1-4(Fuca1-3)GlcNAcb1-3Galb1-4(Fuca1-3)GlcNAcb1-3Galb1-4(Fuca1-3)GlcNAcb-Sp0	12.5	11.7047	93.6376
595	Neu5Aca2-3Galb1-4GlcNAcb1-3Galb1-4GlcNAcb1-6(Neu5Aca2-3Galb1-4GlcNAcb1-3Galb1-4GlcNAcb1-3)GalNAca-Sp14	76.75	33.0593	43.074																								556	Neu5Aca2-8Neu5Aca2-3Galb1-4GlcNAc-Sp0	12.25	0.957427	7.81573
596	Neu5Aca2-6Galb1-4GlcNAcb1-3Galb1-4GlcNAcb1-3GalNAca-Sp14	24.75	1.25831	5.08406																								210	Mana1-6(Mana1-2Mana1-3)Mana1-6(Mana1-2Mana1-3)Manb1-4GlcNAcb1-4GlcNAcb-Sp12	11.5	11.0303	95.9153
597	GlcNAcb1-3Galb1-4GlcNAcb1-3Galb1-4GlcNAcb1-3GalNAca-Sp14	158.5	9.25563	5.83951																								227	Neu5Aca2-8Neu5Aca2-8Neu5Aca2-3Galb1-4Glcb-Sp0	11	2.94392	26.7629
598	Galb1-4GlcNAcb1-3Galb1-3GalNAca-Sp14	4371.25	518.8	11.8685																								247	Neu5Aca2-3Galb1-3GlcNAcb1-3Galb1-4GlcNAcb-Sp0	11	0.816497	7.4227
599	Neu5Aca2-3Galb1-4GlcNAcb1-3Galb1-4GlcNAcb1-6(Galb1-3)GalNAca-Sp14	33.25	2.21736	6.66874																								334	GalNAca1-3(Fuca1-2)Galb1-4GlcNAcb1-3Galb1-4GlcNAcb-Sp0	9	10	111.111
600	Neu5Aca2-6Galb1-4GlcNAcb1-3Galb1-4GlcNAcb1-6(Galb1-3)GalNAca-Sp14	36.75	1.89297	5.15094																								101	Gala1-3(Fuca1-2)Galb1-3GlcNAcb-Sp0	8.5	13.2288	155.632
601	Neu5Aca2-6Galb1-4GlcNAcb1-6(Galb1-3)GalNAca-Sp14	157.5	31.7648	20.1681																								219	(3S)Galb1-4(Fuca1-3)(6S)GlcNAcb-Sp8	5	38.3406	766.812
602	Neu5Aca2-3Galb1-4GlcNAcb1-3Galb1-4GlcNAcb1-2Mana1-6(Neu5Aca2-3Galb1-4GlcNAcb1-3Galb1-4GlcNAcb1-2Mana1-3)Manb1-4GlcNAcb1-4GlcNAcb-Sp12	59.25	1.5	2.53165																								266	Neu5Aca2-6GalNAcb1-4GlcNAcb-Sp0	4	8.90693	222.673
603	GlcNAcb1-6(Neu5Aca2-3Galb1-3)GalNAca-Sp14	587	645.654	109.992																								113	Gala1-3Galb1-4(Fuca1-3)GlcNAcb-Sp8	1	3.3665	336.65
604	Neu5Aca2-6Galb1-4GlcNAcb1-3Galb1-4GlcNAcb1-6(Neu5Aca2-6Galb1-4GlcNAcb1-3Galb1-4GlcNAcb1-3)GalNAca-Sp14	44.75	3.86221	8.63064																								572	Neu5Aca2-8Neu5Aca2-3Galb1-3GalNAcb1-4(Neu5Aca2-3)Galb1-4Glc-Sp21	0.5	18.6279	3725.59
605	Neu5Aca2-6Galb1-4GlcNAcb1-3Galb1-4GlcNAcb1-3Galb1-4GlcNAcb1-2Mana1-6(Neu5Aca2-6Galb1-4GlcNAcb1-3Galb1-4GlcNAcb1-3Galb1-4GlcNAcb1-2Mana1-3)Manb1-4GlcNAcb1-4GlcNAcb-Sp12	191	32.28	16.9005																								267	Neu5Aca2-6Galb1-4(6S)GlcNAcb-Sp8	-5	4.16333	-83.2666
606	Neu5Aca2-3Galb1-4GlcNAcb1-3Galb1-4GlcNAcb1-3Galb1-4GlcNAcb1-2Mana1-6(Neu5Aca2-3Galb1-4GlcNAcb1-3Galb1-4GlcNAcb1-3Galb1-4GlcNAcb1-2Mana1-3)Manb1-4GlcNAcb1-4GlcNAcb-Sp12	73.75	8.65544	11.7362																								540	Galb1-4GlcNAcb1-3Galb1-4GlcNAcb1-2Mana1-6(Galb1-4GlcNAcb1-3Galb1-4GlcNAcb1-2Mana1-3)Manb1-4GlcNAcb1-4GlcNAcb-Sp12	-5.25	90.5221	-1724.23
607	Neu5Aca2-6Galb1-4GlcNAcb1-3Galb1-4GlcNAcb1-2Mana1-6(Neu5Aca2-6Galb1-4GlcNAcb1-3Galb1-4GlcNAcb1-2Mana1-3)Manb1-4GlcNAcb1-4GlcNAcb-Sp12	28.25	1.5	5.30973																								373	Gala1-3(Fuca1-2)Galb1-3GlcNAcb1-2Mana1-6(Gala1-3(Fuca1-2)Galb1-3GlcNAcb1-2Mana1-3)Manb1-4GlcNAcb1-4GlcNAcb-Sp20	-27.25	102.484	-376.087
608	GlcNAcb1-3Fuca-Sp21	201.75	182.326	90.3724																								100	Gala1-2Galb-Sp8	-35.5	170.453	-480.15
609	Galb1-3GalNAcb1-4(Neu5Aca2-8Neu5Aca2-8Neu5Aca2-3)Galb1-4Glcb-Sp21	49.25	14.7281	29.9048																								265	Neu5Aca2-6GalNAca-Sp8	-206.25	25.1446	-12.1913

## Sheet: Supplementary Table 3
Supplementary Table 3. Glycan microarray analysis using 200 ug mutant G49N
Glycan ID	Sample (conc.) Secondary (conc.) Barcode# Slide # Request # Date Initials	Average RFU	StDev	%CV																Glycan ID	rBGL (3) G49N (200ug/ml) Direct 488 Barcode# 10118785 Slide# nCFG-34 Request# 3325 7/5/16 RHB	Average RFU	StDev	%CV
1	Gala-Sp8	102	23.8048	23.338																349	GlcNAcb1-2Mana1-6(GlcNAcb1-2Mana1-3)Manb1-4GlcNAcb1-4(Fuca1-6)GlcNAcb-Sp22	35171.2	4169.23	11.8541
2	Glca-Sp8	84.5	27.0493	32.0111																52	GlcNAcb1-2Mana1-6(GlcNAcb1-2Mana1-3)Manb1-4GlcNAcb1-4GlcNAcb-Sp12	34485	4116.09	11.9359
3	Mana-Sp8	47.5	15.0222	31.6257																428	GlcNAcb1-2Mana1-6(GlcNAcb1-4)(GlcNAcb1-4(GlcNAcb1-2)Mana1-3)Manb1-4GlcNAcb1-4GlcNAc-Sp21	34261.2	1451.24	4.23579
4	GalNAca-Sp8	33	6.97615	21.1398																525	GlcNAcb1-2 Mana1-6(GlcNAcb1-4)(GlcNAcb1-2Mana1-3)Manb1-4GlcNAcb1-4(Fuca1-6)GlcNAc-Sp21	32687	2304.84	7.05123
5	GalNAca-Sp15	48.25	2.98608	6.18876																502	GlcNAcb1-6(GlcNAcb1-2)Mana1-6(GlcNAcb1-4)(GlcNAcb1-4(GlcNAcb1-2)Mana1-3)Manb1-4GlcNAcb1-4(Fuca1-6)GlcNAc-Sp21	28958.5	3414.78	11.792
6	Fuca-Sp8	27.75	4.11299	14.8216																470	GlcNAcb1-6(GlcNAcb1-2)Mana1-6(GlcNAcb1-2Mana1-3)Manb1-4GlcNAcb1-4(Fuca1-6)GlcNAcb-Sp24	27808.5	3871.27	13.9212
7	Fuca-Sp9	28.5	4.50925	15.8219																427	GlcNAcb1-2Mana1-6(GlcNAcb1-4)(GlcNAcb1-2Mana1-3)Manb1-4GlcNAcb1-4GlcNAc-Sp21	26892	2621.18	9.74705
8	Rhaa-Sp8	28.5	5.32291	18.6769																393	GlcNAcb1-2Mana1-6(Galb1-4GlcNAcb1-2Mana1-3)Manb1-4GlcNAcb1-4GlcNAc-Sp12	26864.5	4068.61	15.1449
9	Neu5Aca-Sp8	22.5	3.51188	15.6084																384	GlcNAcb1-2Mana1-6(GlcNAcb1-4(GlcNAcb1-2)Mana1-3)Manb1-4GlcNAcb1-4GlcNAc-Sp21	26477.2	2328.52	8.79442
10	Neu5Aca-Sp11	6.5	2.38048	36.6227																430	GlcNAcb1-6(GlcNAcb1-2)Mana1-6(GlcNAcb1-4)(GlcNAcb1-4(GlcNAcb1-2)Mana1-3)Manb1-4GlcNAcb1-4GlcNAc-Sp21	26417	4540.84	17.1891
11	Neu5Acb-Sp8	13	2.16025	16.6173																429	GlcNAcb1-6(GlcNAcb1-2)Mana1-6(GlcNAcb1-4)(GlcNAcb1-2Mana1-3)Manb1-4GlcNAcb1-4GlcNAc-Sp21	26250	3439.59	13.1032
12	Galb-Sp8	32.75	10.6888	32.6375																53	GlcNAcb1-2Mana1-6(GlcNAcb1-2Mana1-3)Manb1-4GlcNAcb1-4GlcNAcb-Sp13	26199.5	2964.54	11.3153
13	Glcb-Sp8	51.25	5.31507	10.3709																417	GlcNAcb1-2(GlcNAcb1-6)Mana1-6(GlcNAcb1-2Mana1-3)Manb1-4GlcNAcb1-4GlcNAcb-Sp19	26040.8	711.852	2.73361
14	Manb-Sp8	52.5	10.116	19.2686																394	Galb1-4GlcNAcb1-2Mana1-6(GlcNAcb1-2Mana1-3)Manb1-4GlcNAcb1-4GlcNAc-Sp12	25423	795.756	3.13006
15	GalNAcb-Sp8	61.5	22.6642	36.8524																306	Neu5Aca2-6Galb1-4GlcNAcb1-2Mana1-6(GlcNAcb1-2Mana1-3)Manb1-4GlcNAcb1-4GlcNAcb-Sp12	18123.5	2537.22	13.9996
16	GlcNAcb-Sp0	57.75	19.9395	34.5273																51	Mana1-6(Mana1-3)Manb1-4GlcNAcb1-4GlcNAcb-Sp13	6347.75	1471.63	23.1835
17	GlcNAcb-Sp8	30	6.8313	22.771																335	GlcNAca1-4Galb1-4GlcNAcb1-3Galb1-4GlcNAcb1-3Galb1-4GlcNAcb-Sp0	1765.25	214.408	12.1461
18	GlcN(Gc)b-Sp8	42.25	10.3078	24.3971																340	GlcNAca1-4Galb1-4GlcNAcb1-3Galb1-4GlcNAcb-Sp0	1383	85.2643	6.16517
19	Galb1-4GlcNAcb1-6(Galb1-4GlcNAcb1-3)GalNAca-Sp8	28.5	3.41565	11.9847																338	GlcNAca1-4Galb1-4GlcNAcb1-3Galb1-4Glcb-Sp0	1258.25	123.276	9.7974
20	Galb1-4GlcNAcb1-6(Galb1-4GlcNAcb1-3)GalNAc-Sp14	38.5	3.51188	9.12178																336	GlcNAca1-4Galb1-4GlcNAcb-Sp0	992	164.438	16.5765
21	GlcNAcb1-6(GlcNAcb1-4)(GlcNAcb1-3)GlcNAc-Sp8	42.75	6.84957	16.0224																471	Galb1-3GlcNAcb1-2Mana1-6(GlcNAcb1-4)(Galb1-3GlcNAcb1-2Mana1-3)Manb1-4GlcNAcb1-4GlcNAcb-Sp21	867.75	41.2179	4.74998
22	6S(3S)Galb1-4(6S)GlcNAcb-Sp0	19.5	1.73205	8.88231																573	GlcNAcb1-3Galb1-4GlcNAcb1-3Galb1-4GlcNAcb1-6(GlcNAcb1-3Galb1-4GlcNAcb1-3Galb1-4GlcNAb1-2)Mana1-6(GlcNAcb1-3Galb1-4GlcNAcb1-3Galb1-4GlcNAcb1-2Mana1-3)Manb1-4GlcNAcb1-4(Fuca1-6)GlcNAcb-Sp24	843	92.1918	10.9362
23	6S(3S)Galb1-4GlcNAcb-Sp0	20.5	4.43471	21.6327																179	GlcNAcb1-3GalNAca-Sp8	814.25	46.01	5.65059
24	(3S)Galb1-4(Fuca1-3)(6S)Glc-Sp0	27.5	2.38048	8.65628																337	GlcNAca1-4Galb1-3GlcNAcb-Sp0	781.5	81.9695	10.4887
25	(3S)Galb1-4Glcb-Sp8	7.5	4.43471	59.1295																564	GlcNAcb1-3Galb1-4GlcNAcb1-2Mana1-6(GlcNAcb1-3Galb1-4GlcNAcb1-2Mana1-3)Manb1-4GlcNAcb1-4(Fuca1-6)GlcNAcb-Sp24	745.25	38.7675	5.20194
26	(3S)Galb1-4(6S)Glcb-Sp0	10.25	2.36291	23.0528																94	GalNAcb1-3GalNAca-Sp8	716	53.0597	7.41057
27	(3S)Galb1-4(6S)Glcb-Sp8	10.25	2.5	24.3902																339	GlcNAca1-4Galb1-4GlcNAcb1-3Galb1-4(Fuca1-3)GlcNAcb1-3Galb1-4(Fuca1-3)GlcNAcb-Sp0	706.75	86.9075	12.2968
28	(3S)Galb1-3(Fuca1-4)GlcNAcb-Sp8	12.5	5.8023	46.4184																575	GlcNAcb1-3Galb1-4GlcNAcb1-3Galb1-4GlcNAcb1-3Galb1-4GlcNAcb1-6(GlcNAcb1-3Galb1-4GlcNAcb1-3Galb1-4GlcNAcb1-3Galb1-4GlcNAb1-2)Mana1-6(GlcNAcb1-3Galb1-4GlcNAcb1-3Galb1-4GlcNAcb1-3Galb1-4GlcNAcb1-2Mana1-3)Manb1-4GlcNAcb1-4(Fuca1-6)GlcNAcb-Sp24	685.25	59.2699	8.64938
29	(3S)Galb1-3GalNAca-Sp8	11.5	6.13732	53.368																307	GlcNAcb1-3Man-Sp10	675	64.3169	9.52843
30	(3S)Galb1-3GlcNAcb-Sp0	8.5	1.91485	22.5277																192	GlcNAcb1-6GalNAca-Sp8	495	100.608	20.3249
31	(3S)Galb1-3GlcNAcb-Sp8	8.75	2.06155	23.5606																173	GlcNAca1-3Galb1-4GlcNAcb-Sp8	391.75	52.3155	13.3543
32	(3S)Galb1-4(Fuca1-3)GlcNAc-Sp0	9.25	3.0957	33.467																142	Galb1-3GalNAcb-Sp8	390	38.0438	9.75483
33	(3S)Galb1-4(Fuca1-3)GlcNAc-Sp8	7.5	3	40																577	GlcNAcb1-3Galb1-4GlcNAcb1-3Galb1-4GlcNAcb1-3Galb1-4GlcNAcb1-3Galb1-4GlcNAcb1-6(GlcNAcb1-3Galb1-4GlcNAcb1-3Galb1-4GlcNAcb1-3Galb1-4GlcNAcb1-3Galb1-4GlcNAb1-2)Mana1-6(GlcNAcb1-3Galb1-4GlcNAcb1-3Galb1-4GlcNAcb1-3Galb1-4GlcNAcb1-3Galb1-4GlcNAcb1-2Mana1-3)Manb1-4GlcNAcb1-4(Fuca1-6)GlcNAcb-Sp24	388.75	34.7599	8.94145
34	(3S)Galb1-4(6S)GlcNAcb-Sp0	6	2.44949	40.8248																535	GlcNAcb1-3Galb1-4GlcNAcb1-2Mana1-6(GlcNAcb1-3Galb1-4GlcNAcb1-2Mana1-3)Manb1-4GlcNAcb1-4GlcNAcb-Sp25	334.25	9.32291	2.7892
35	(3S)Galb1-4(6S)GlcNAcb-Sp8	11.5	1.91485	16.6509																566	GlcNAcb1-3Galb1-4GlcNAcb1-3Galb1-4GlcNAcb1-2Mana1-6(GlcNAcb1-3Galb1-4GlcNAcb1-3Galb1-4GlcNAcb1-2Mana1-3)Manb1-4GlcNAcb1-4(Fuca1-6)GlcNAcb-Sp24	315.25	36.8001	11.6733
36	(3S)Galb1-4GlcNAcb-Sp0	5.5	3.31662	60.3023																321	Galb1-3GlcNAcb1-2Mana1-6(Galb1-3GlcNAcb1-2Mana1-3)Manb1-4GlcNAcb1-4GlcNAcb-Sp19	257.5	14.3875	5.58738
37	(3S)Galb1-4GlcNAcb-Sp8	19.5	15.2862	78.3906																88	GlcNAcb1-3Galb1-3GalNAca-Sp8	254.25	46.378	18.2411
38	(3S)Galb-Sp8	7	2.94392	42.056																538	GlcNAcb1-3Galb1-4GlcNAcb1-3Galb1-4GlcNAcb1-2Mana1-6(GlcNAcb1-3Galb1-4GlcNAcb1-3Galb1-4GlcNAcb1-2Mana1-3)Manb1-4GlcNAcb1-4GlcNAcb-Sp25	250.25	37.4466	14.9637
39	(6S)(4S)Galb1-4GlcNAcb-Sp0	10.25	5.56028	54.2466																548	GlcNAcb1-3Galb1-4GlcNAcb1-6(GlcNAcb1-3Galb1-4GlcNAcb1-2)Mana1-6(GlcNAcb1-3Galb1-4GlcNAcb1-2Man a1-3)Manb1-4GlcNAcb1-4GlcNAc-Sp24	224.5	10.7858	4.80436
40	(4S)Galb1-4GlcNAcb-Sp8	5	2.16025	43.2049																176	GlcNAcb1-6(GlcNAcb1-3)GalNAca-Sp8	209	45.4826	21.762
41	(6P)Mana-Sp8	6.25	3.0957	49.5311																341	GlcNAca1-4Galb1-3GalNAc-Sp14	182.5	20.7926	11.3932
42	(6S)Galb1-4Glcb-Sp0	9.25	3.59398	38.8538																554	GlcNAcb1-3Galb1-4GlcNAcb1-3Galb1-4GlcNAcb1-3Galb1-4GlcNAcb1-3Galb1-4GlcNAcb1-2Mana1-6(GlcNAcb1-3Galb1-4GlcNAcb1-3Galb1-4GlcNAcb1-3Galb1-4GlcNAcb1-3Galb1-4GlcNAcb1-2Mana1-3)Manb1-4GlcNAcb1-4GlcNAcb-Sp25	175.5	21.0792	12.0109
43	(6S)Galb1-4Glcb-Sp8	9.25	5.37742	58.1343																180	GlcNAcb1-3GalNAca-Sp14	159.25	19.5342	12.2663
44	(6S)Galb1-4GlcNAcb-Sp8	5	2.58199	51.6398																570	GlcNAcb1-3Galb1-4GlcNAcb1-3Galb1-4GlcNAcb1-3Galb1-4GlcNAcb1-3Galb1-4GlcNAcb1-2Mana1-6(GlcNAcb1-3Galb1-4GlcNAcb1-3Galb1-4GlcNAcb1-3Galb1-4GlcNAcb1-3Galb1-4GlcNAcb1-2Mana1-3)Manb1-4GlcNAcb1-4(Fuca1-6)GlcNAcb-Sp19	152.75	16.3987	10.7356
45	(6S)Galb1-4(6S)Glcb-Sp8	9.5	4.50925	47.4658																568	GlcNAcb1-3Galb1-4GlcNAcb1-3Galb1-4GlcNAcb1-3Galb1-4GlcNAcb1-2Mana1-6(GlcNAcb1-3Galb1-4GlcNAcb1-3Galb1-4GlcNAcb1-3Galb1-4GlcNAcb1-2Mana1-3)Manb1-4GlcNAcb1-4(Fuca1-6)GlcNAcb-Sp24	126.75	84.9446	67.0174
46	Neu5Aca2-3(6S)Galb1-4GlcNAcb-Sp8	4	2.44949	61.2372																361	Galb1-4GlcNAcb1-2Mana1-6(Mana1-3)Manb1-4GlcNAcb1-4GlcNAcb-Sp12	118.5	26.4386	22.3111
47	(6S)GlcNAcb-Sp8	8	2.94392	36.799																551	GlcNAcb1-3Galb1-4GlcNAcb1-6(GlcNAcb1-3Galb1-3)GalNAca-Sp14	113.75	4.03113	3.54385
48	Neu5,9Ac2a-Sp8	3.25	2.21736	68.2263																539	Galb1-4GlcNAcb1-3Galb1-4GlcNAcb1-3Galb1-4GlcNAcb1-2Mana1-6(Galb1-4GlcNAcb1-3Galb1-4GlcNAcb1-3Galb1-4GlcNAcb1-2Mana1-3)Manb1-4GlcNAcb1-4GlcNAcb-Sp12	107.5	15.9269	14.8157
49	Neu5,9Ac2a2-6Galb1-4GlcNAcb-Sp8	5	2.16025	43.2049																1	Gala-Sp8	102	23.8048	23.338
50	Mana1-6(Mana1-3)Manb1-4GlcNAcb1-4GlcNAcb-Sp12	3	2.16025	72.0082																366	Galb1-4GlcNAcb1-2Mana1-6(Galb1-4GlcNAcb1-4(Galb1-4GlcNAcb1-2)Mana1-3)Manb1-4GlcNAcb1-4GlcNAc-Sp21	89	35.6183	40.0206
51	Mana1-6(Mana1-3)Manb1-4GlcNAcb1-4GlcNAcb-Sp13	6347.75	1471.63	23.1835																2	Glca-Sp8	84.5	27.0493	32.0111
52	GlcNAcb1-2Mana1-6(GlcNAcb1-2Mana1-3)Manb1-4GlcNAcb1-4GlcNAcb-Sp12	34485	4116.09	11.9359																550	Gala1-3Galb1-4GlcNAcb1-2Mana1-6(Gala1-3Galb1-4GlcNAcb1-2Mana1-3)Manb1-4GlcNAcb1-4GlcNAc-Sp24	82.75	10.9049	13.1781
53	GlcNAcb1-2Mana1-6(GlcNAcb1-2Mana1-3)Manb1-4GlcNAcb1-4GlcNAcb-Sp13	26199.5	2964.54	11.3153																530	GlcNAcb1-3Galb1-4GlcNAcb1-6(GlcNAcb1-3)Galb1-4GlcNAc-Sp0	80.25	10.4043	12.9649
54	Galb1-4GlcNAcb1-2Mana1-6(Galb1-4GlcNAcb1-2Mana1-3)Manb1-4GlcNAcb1-4GlcNAcb-Sp12	10.75	1.5	13.9535																360	Gala1-3Galb1-4GlcNAcb1-2Mana1-6(Gala1-3Galb1-4GlcNAcb1-2Mana1-3)Manb1-4GlcNAcb1-4GlcNAcb-Sp20	76.5	9.25563	12.0989
55	Neu5Aca2-6Galb1-4GlcNAcb1-2Mana1-6(Neu5Aca2-6Galb1-4GlcNAcb1-2Mana1-3)Manb1-4GlcNAcb1-4GlcNAcb-Sp12	4.5	3	66.6667																207	Mana1-2Mana1-2Mana1-3Mana-Sp9	70.75	9.91211	14.0101
56	Neu5Aca2-6Galb1-4GlcNAcb1-2Mana1-6(Neu5Aca2-6Galb1-4GlcNAcb1-2Man-a1-3)Manb1-4GlcNAcb1-4GlcNAcb-Sp21	6.5	1.29099	19.8615																15	GalNAcb-Sp8	61.5	22.6642	36.8524
57	Neu5Aca2-6Galb1-4GlcNAcb1-2Mana1-6(Neu5Aca2-6Galb1-4GlcNAcb1-2Mana1-3)Manb1-4GlcNAcb1-4GlcNAcb-Sp24	11.5	1.73205	15.0613																194	GlcNAcb1-6Galb1-4GlcNAcb-Sp8	60	9.4163	15.6938
58	Fuca1-2Galb1-3GalNAcb1-3Gala-Sp9	15.5	8.42615	54.3623																16	GlcNAcb-Sp0	57.75	19.9395	34.5273
59	Fuca1-2Galb1-3GalNAcb1-3Gala1-4Galb1-4Glcb-Sp9	3.25	0.5	15.3846																448	Neu5Aca2-8Neu5Aca2-3Galb1-3GalNAcb1-4(Neu5Aca2-8Neu5Aca2-3)Galb1-4Glcb-Sp0	56.5	6.95222	12.3048
60	Fuca1-2Galb1-3(Fuca1-4)GlcNAcb-Sp8	9.75	2.62996	26.9739																14	Manb-Sp8	52.5	10.116	19.2686
61	Fuca1-2Galb1-3GalNAca-Sp8	2.75	0.5	18.1818																537	GlcNAcb1-3Galb1-4GlcNAcb1-3Galb1-4GlcNAcb1-2Mana1-6(GlcNAcb1-3Galb1-4GlcNAcb1-3Galb1-4GlcNAcb1-2Mana1-3)Manb1-4GlcNAcb1-4GlcNAcb-Sp12	52	4.54606	8.74242
62	Fuca1-2Galb1-3GalNAca-Sp14	3	1.1547	38.49																13	Glcb-Sp8	51.25	5.31507	10.3709
63	Fuca1-2Galb1-3GalNAcb1-4(Neu5Aca2-3)Galb1-4Glcb-Sp0	2.5	1.73205	69.282																5	GalNAca-Sp15	48.25	2.98608	6.18876
64	Fuca1-2Galb1-3GalNAcb1-4(Neu5Aca2-3)Galb1-4Glcb-Sp9	6.5	4.50925	69.3731																182	GlcNAcb1-3Galb1-4GlcNAcb-Sp0	47.75	17.3277	36.2884
65	Fuca1-2Galb1-3GlcNAcb1-3Galb1-4Glcb-Sp8	8.5	4.12311	48.5071																3	Mana-Sp8	47.5	15.0222	31.6257
66	Fuca1-2Galb1-3GlcNAcb1-3Galb1-4Glcb-Sp10	2.75	0.957427	34.8155																21	GlcNAcb1-6(GlcNAcb1-4)(GlcNAcb1-3)GlcNAc-Sp8	42.75	6.84957	16.0224
67	Fuca1-2Galb1-3GlcNAcb-Sp0	3.25	0.957427	29.4593																18	GlcN(Gc)b-Sp8	42.25	10.3078	24.3971
68	Fuca1-2Galb1-3GlcNAcb-Sp8	3.25	0.5	15.3846																350	Galb1-4GlcNAcb1-2Mana1-6(Galb1-4GlcNAcb1-2Mana1-3)Manb1-4GlcNAcb1-4(Fuca1-6)GlcNAcb-Sp22	41.75	3.40343	8.15193
69	Fuca1-2Galb1-4(Fuca1-3)GlcNAcb1-3Galb1-4(Fuca1-3)GlcNAcb-Sp0	5.75	1.70783	29.7013																375	GalNAcb1-4GlcNAcb1-2Mana1-6(GalNAcb1-4GlcNAcb1-2Mana1-3)Manb1-4GlcNAcb1-4GlcNAc-Sp12	41.75	3.5	8.38323
70	Fuca1-2Galb1-4(Fuca1-3)GlcNAcb1-3Galb1-4(Fuca1-3)GlcNAcb1-3Galb1-4(Fuca1-3)GlcNAcb-Sp0	20.5	2.38048	11.6121																20	Galb1-4GlcNAcb1-6(Galb1-4GlcNAcb1-3)GalNAc-Sp14	38.5	3.51188	9.12178
71	Fuca1-2Galb1-4(Fuca1-3)GlcNAcb-Sp0	2.75	0.957427	34.8155																515	Neu5Aca2-6Galb1-4GlcNAcb1-2Man-Sp0	38.25	4.85627	12.6961
72	Fuca1-2Galb1-4(Fuca1-3)GlcNAcb-Sp8	3	1.41421	47.1405																581	Galb1-4GlcNAcb1-3Galb1-4GlcNAcb1-6(Galb1-4GlcNAcb1-3Galb1-4GlcNAcb1-3)GalNAca-Sp14	38	2.94392	7.74716
73	Fuca1-2Galb1-4GlcNAcb1-3Galb1-4GlcNAcb-Sp0	3.75	0.957427	25.5314																580	Galb1-4GlcNAcb1-3Galb1-4GlcNAcb1-6(Galb1-3)GalNAca-Sp14	36.5	1	2.73973
74	Fuca1-2Galb1-4GlcNAcb1-3Galb1-4GlcNAcb1-3Galb1-4GlcNAcb-Sp0	4.75	2.21736	46.6812																109	Gala1-4(Gala1-3)Galb1-4GlcNAcb-Sp8	36.25	1.70783	4.71124
75	Fuca1-2Galb1-4GlcNAcb-Sp0	15	0.816497	5.44331																243	Neu5Aca2-6(Neu5Aca2-3Galb1-3)GalNAca-Sp14	34	3.16228	9.30082
76	Fuca1-2Galb1-4GlcNAcb-Sp8	2.75	0.5	18.1818																528	Fuca1-4(Galb1-3)GlcNAcb1-2 Mana-Sp0	34	8.75595	25.7528
77	Fuca1-2Galb1-4Glcb-Sp0	2.75	1.5	54.5455																562	Galb1-3GlcNAcb1-3Galb1-4GlcNAcb1-6(Galb1-3GlcNAcb1-3Galb1-4GlcNAb1-2)Mana1-6(Galb1-3GlcNAcb1-3Galb1-4GlcNAcb1-2Mana1-3)Manb1-4GlcNAcb1-4(Fuca1-6)GlcNAcb-Sp24	34	3.16228	9.30082
78	Fuca1-2Galb-Sp8	2	1.1547	57.735																412	Fuca1-2Galb1-4(Fuca1-3)GlcNAcb1-3GalNAca-Sp14	33.25	1.70783	5.13632
79	Fuca1-3GlcNAcb-Sp8	2.75	2.87228	104.447																4	GalNAca-Sp8	33	6.97615	21.1398
80	Fuca1-4GlcNAcb-Sp8	2	0.816497	40.8248																12	Galb-Sp8	32.75	10.6888	32.6375
81	Fucb1-3GlcNAcb-Sp8	2.25	0.5	22.2222																374	Neu5Aca2-3Galb1-4(Fuca1-3)GlcNAcb1-3GalNAca-Sp14	32	10.0333	31.354
82	GalNAca1-3(Fuca1-2)Galb1-3GlcNAcb-Sp0	2.5	1	40																17	GlcNAcb-Sp8	30	6.8313	22.771
83	GalNAca1-3(Fuca1-2)Galb1-4(Fuca1-3)GlcNAcb-Sp0	14.25	2.62996	18.4558																97	GalNAcb1-4(Fuca1-3)GlcNAcb-Sp0	29.5	0.57735	1.95712
84	(3S)Galb1-4(Fuca1-3)Glcb-Sp0	2.5	0.57735	23.094																96	GalNAcb1-3Gala1-4Galb1-4GlcNAcb-Sp0	29.25	1.5	5.12821
85	GalNAca1-3(Fuca1-2)Galb1-4GlcNAcb-Sp0	5	2.44949	48.9898																561	Galb1-3GlcNAcb1-3Galb1-4GlcNAcb1-3Galb1-4GlcNAcb1-6(Galb1-3GlcNAcb1-3Galb1-4GlcNAcb1-3Galb1-4GlcNAb1-2)Mana1-6(Galb1-3GlcNAcb1-3Galb1-4GlcNAcb1-3Galb1-4GlcNAcb1-2Mana1-3)Manb1-4GlcNAcb1-4(Fuca1-6)GlcNAcb-Sp24	29.25	0.5	1.7094
86	GalNAca1-3(Fuca1-2)Galb1-4GlcNAcb-Sp8	3.5	0.57735	16.4957																7	Fuca-Sp9	28.5	4.50925	15.8219
87	GalNAca1-3(Fuca1-2)Galb1-4Glcb-Sp0	1.5	0.57735	38.49																8	Rhaa-Sp8	28.5	5.32291	18.6769
88	GlcNAcb1-3Galb1-3GalNAca-Sp8	254.25	46.378	18.2411																19	Galb1-4GlcNAcb1-6(Galb1-4GlcNAcb1-3)GalNAca-Sp8	28.5	3.41565	11.9847
89	GalNAca1-3(Fuca1-2)Galb-Sp8	2.75	0.5	18.1818																6	Fuca-Sp8	27.75	4.11299	14.8216
90	GalNAca1-3(Fuca1-2)Galb-Sp18	3	1.41421	47.1405																496	Fuca1-2(6S)Galb1-3(6S)GlcNAcb-Sp0	27.75	3.0957	11.1557
91	GalNAca1-3GalNAcb-Sp8	2.75	0.957427	34.8155																24	(3S)Galb1-4(Fuca1-3)(6S)Glc-Sp0	27.5	2.38048	8.65628
92	GalNAca1-3Galb-Sp8	1.25	1.25831	100.664																565	Galb1-4GlcNAcb1-3Galb1-4GlcNAcb1-2Mana1-6(Galb1-4GlcNAcb1-3Galb1-4GlcNAcb1-2Mana1-3)Manb1-4GlcNAcb1-4(Fuca1-6)GlcNAcb-Sp24	27	1.41421	5.23783
93	GalNAca1-4(Fuca1-2)Galb1-4GlcNAcb-Sp8	5.25	1.70783	32.53																514	GalNAca1-3(Fuca1-2)Galb1-4GlcNAcb1-6GalNAc-Sp14	26	3.26599	12.5615
94	GalNAcb1-3GalNAca-Sp8	716	53.0597	7.41057																585	GlcNAcb1-3Galb1-4GlcNAcb1-6(GlcNAcb1-3Galb1-4GlcNAcb1-3)GalNAca-Sp14	26	3.3665	12.9481
95	GalNAcb1-3(Fuca1-2)Galb-Sp8	3.5	1.29099	36.8856																488	Galb1-4(Fuca1-3)GlcNAcb1-6(Neu5Aca2-6(Neu5Aca2-3Galb1-3)GlcNAcb1-3)Galb1-4Glc-Sp21	25.75	7.67572	29.8086
96	GalNAcb1-3Gala1-4Galb1-4GlcNAcb-Sp0	29.25	1.5	5.12821																480	Galb1-4GlcNAcb1-6(Galb1-4GlcNAcb1-2)Mana1-6(Galb1-4GlcNAcb1-2Mana1-3)Manb1-4GlcNAcb1-4(Fuca1-6)GlcNAcb-Sp24	25.5	2.38048	9.3352
97	GalNAcb1-4(Fuca1-3)GlcNAcb-Sp0	29.5	0.57735	1.95712																108	Gala1-3(Fuca1-2)Galb-Sp18	25	1.1547	4.6188
98	GalNAcb1-4GlcNAcb-Sp0	22.5	3.10913	13.8183																255	Neu5Aca2-3Galb1-4(Fuca1-3)GlcNAcb1-3Galb1-4GlcNAcb-Sp8	24.75	2.5	10.101
99	GalNAcb1-4GlcNAcb-Sp8	16.75	2.06155	12.3078																359	Fuca1-2Galb1-4(Fuca1-3)GlcNAcb1-2Mana1-6(Fuca1-2Galb1-4(Fuca1-3)GlcNAcb1-2Mana1-3)Manb1-4GlcNAcb1-4GlcNAb-Sp20	24.5	1.73205	7.0696
100	Gala1-2Galb-Sp8	3.5	1.29099	36.8856																549	Galb1-4GlcNAcb1-3Galb1-4GlcNAcb1-6(Galb1-4GlcNAcb1-3Galb1-4GlcNAcb1-2)Mana1-6(Galb1-4GlcNAcb1-3Galb1-4GlcNAcb1-2Mana1-3)Mana1-4GlcNAcb1-4GlcNAc-Sp24	24.5	5.44671	22.2315
101	Gala1-3(Fuca1-2)Galb1-3GlcNAcb-Sp0	10.5	2.38048	22.6712																468	Fuca1-2Galb1-4(Fuca1-3)GlcNAcb1-2Mana1-6(Fuca1-2Galb1-4(Fuca1-3)GlcNAcb1-2Mana1-3)Manb1-4GlcNAcb1-4(Fuca1-6)GlcNAcb-Sp24	24.25	2.87228	11.8445
102	Gala1-3(Fuca1-2)Galb1-3GlcNAcb-Sp8	9.75	2.21736	22.7421																400	Gala1-4Galb1-4GlcNAcb1-2Mana1-6(Gala1-4Galb1-4GlcNAcb1-2Mana1-3)Manb1-4GlcNAcb1-4GlcNAcb-Sp24	24	2.58199	10.7583
103	Gala1-3(Fuca1-2)Galb1-4(Fuca1-3)GlcNAcb-Sp0	9	5.22813	58.0903																578	Galb1-4GlcNAcb1-3Galb1-4GlcNAcb1-3Galb1-4GlcNAcb1-3Galb1-4GlcNAcb1-3Galb1-4GlcNAcb1-6(Galb1-4GlcNAcb1-3Galb1-4GlcNAcb1-3Galb1-4GlcNAcb1-3Galb1-4GlcNAcb1-3Galb1-4GlcNAb1-2)Mana1-6(Galb1-4GlcNAcb1-3Galb1-4GlcNAcb1-3Galb1-4GlcNAcb1-3Galb1-4GlcNAcb1-3Galb1-4GlcNAcb1-2Mana1-3)Manb1-4GlcNAcb1-4(Fuca1-6)GlcNAcb-Sp24	23.75	2.62996	11.0735
104	Gala1-3(Fuca1-2)Galb1-4(Fuca1-3)GlcNAcb-Sp8	10.5	5.8023	55.26																576	Galb1-4GlcNAcb1-3Galb1-4GlcNAcb1-3Galb1-4GlcNAcb1-3Galb1-4GlcNAcb1-6(Galb1-4GlcNAcb1-3Galb1-4GlcNAcb1-3Galb1-4GlcNAcb1-3Galb1-4GlcNAb1-2)Mana1-6(Galb1-4GlcNAcb1-3Galb1-4GlcNAcb1-3Galb1-4GlcNAcb1-3Galb1-4GlcNAcb1-2Mana1-3)Manb1-4GlcNAcb1-4(Fuca1-6)GlcNAcb-Sp24	23.25	1.70783	7.34548
105	Gala1-3(Fuca1-2)Galb1-4GlcNAc-Sp0	11	2.70801	24.6183																597	Neu5Aca2-3Galb1-4GlcNAcb1-3Galb1-4GlcNAcb1-3Galb1-4GlcNAcb1-2Mana1-6(Neu5Aca2-3Galb1-4GlcNAcb1-3Galb1-4GlcNAcb1-3Galb1-4GlcNAcb1-2Mana1-3)Manb1-4GlcNAcb1-4GlcNAcb-Sp12	23.25	7.36546	31.6794
106	Gala1-3(Fuca1-2)Galb1-4Glcb-Sp0	11.75	2.21736	18.8711																9	Neu5Aca-Sp8	22.5	3.51188	15.6084
107	Gala1-3(Fuca1-2)Galb-Sp8	19	2.94392	15.4943																98	GalNAcb1-4GlcNAcb-Sp0	22.5	3.10913	13.8183
108	Gala1-3(Fuca1-2)Galb-Sp18	25	1.1547	4.6188																297	Neu5Aca2-3Galb1-4(Fuca1-3)GlcNAcb1-6(Galb1-3)GalNAca-Sp14	22	5.22813	23.7642
109	Gala1-4(Gala1-3)Galb1-4GlcNAcb-Sp8	36.25	1.70783	4.71124																351	Galb1-3GlcNAcb1-2Mana1-6(Galb1-3GlcNAcb1-2Mana1-3)Manb1-4GlcNAcb1-4(Fuca1-6)GlcNAcb-Sp22	21.75	1.89297	8.70331
110	Gala1-3GalNAca-Sp8	15.75	8.09835	51.4181																469	Fuca1-2Galb1-3(Fuca1-4)GlcNAcb1-2Mana1-6(Fuca1-2Galb1-3(Fuca1-4)GlcNAcb1-2Mana1-3)Manb1-4GlcNAcb1-4(Fuca1-6)GlcNAcb1-4(Fuca1-6)GlcNAcb-Sp19	21.75	3.59398	16.524
111	Gala1-3GalNAca-Sp16	4.25	1.25831	29.6072																579	Galb1-4GlcNAcb1-3Galb1-4GlcNAcb1-3GalNAca-Sp14	21.75	2.36291	10.8639
112	Gala1-3GalNAcb-Sp8	5.5	1.73205	31.4918																184	GlcNAcb1-3Galb1-4GlcNAcb1-3Galb1-4GlcNAcb-Sp0	21.25	11.9826	56.3888
113	Gala1-3Galb1-4(Fuca1-3)GlcNAcb-Sp8	5.25	1.89297	36.0566																362	Fuca1-4(Galb1-3)GlcNAcb1-2Mana1-6(Fuca1-4(Galb1-3)GlcNAcb1-2Mana1-3)Manb1-4GlcNAcb1-4(Fuca1-6)GlcNAcb-Sp22	20.75	0.957427	4.61411
114	Gala1-3Galb1-3GlcNAcb-Sp0	3	1.1547	38.49																23	6S(3S)Galb1-4GlcNAcb-Sp0	20.5	4.43471	21.6327
115	Gala1-3Galb1-4GlcNAcb-Sp8	6.25	3.59398	57.5036																70	Fuca1-2Galb1-4(Fuca1-3)GlcNAcb1-3Galb1-4(Fuca1-3)GlcNAcb1-3Galb1-4(Fuca1-3)GlcNAcb-Sp0	20.5	2.38048	11.6121
116	Gala1-3Galb1-4Glcb-Sp0	6.25	3.86221	61.7954																334	Neu5Aca2-3Galb1-4(Fuca1-3)GlcNAcb1-6(Neu5Aca2-3Galb1-3)GalNAc-Sp14	20.5	1.29099	6.29753
117	Gala1-3Galb1-4Glc-Sp10	6.75	5.058	74.9333																572	Galb1-4GlcNAcb1-3Galb1-4GlcNAcb1-6(Galb1-4GlcNAcb1-3Galb1-4GlcNAb1-2)Mana1-6(Galb1-4GlcNAcb1-3Galb1-4GlcNAcb1-2Mana1-3)Manb1-4GlcNAcb1-4(Fuca1-6)GlcNAcb-Sp24	20.5	2.38048	11.6121
118	Gala1-3Galb-Sp8	6.5	3.31662	51.025																320	Neu5Gcb2-6Galb1-4GlcNAc-Sp8	20	5.35413	26.7706
119	Gala1-4(Fuca1-2)Galb1-4GlcNAcb-Sp8	10.25	2.06155	20.1127																571	Galb1-4GlcNAcb1-3Galb1-4GlcNAcb1-3Galb1-4GlcNAcb1-3Galb1-4GlcNAcb1-3Galb1-4GlcNAcb1-2Mana1-6(Galb1-4GlcNAcb1-3Galb1-4GlcNAcb1-3Galb1-4GlcNAcb1-3Galb1-4GlcNAcb1-3Galb1-4GlcNAcb1-2Mana1-3)Manb1-4GlcNAcb1-4(Fuca1-6)GlcNAcb-Sp19	20	2.70801	13.5401
120	Gala1-4Galb1-4GlcNAcb-Sp0	13.5	3.41565	25.3011																22	6S(3S)Galb1-4(6S)GlcNAcb-Sp0	19.5	1.73205	8.88231
121	Gala1-4Galb1-4GlcNAcb-Sp8	13.75	6.55108	47.6442																37	(3S)Galb1-4GlcNAcb-Sp8	19.5	15.2862	78.3906
122	Gala1-4Galb1-4Glcb-Sp0	9.25	4.272	46.1838																388	GalNAcb1-4(Neu5Aca2-3)Galb1-4GlcNAcb1-3GalNAca-Sp14	19.5	5.50757	28.244
123	Gala1-4GlcNAcb-Sp8	8.75	3.86221	44.1395																187	GlcNAcb1-6(GlcNAcb1-4)GalNAca-Sp8	19.25	9.17878	47.682
124	Gala1-6Glcb-Sp8	7.5	2.08167	27.7555																567	Galb1-4GlcNAcb1-3Galb1-4GlcNAcb1-3Galb1-4GlcNAcb1-2Mana1-6(Galb1-4GlcNAcb1-3Galb1-4GlcNAcb1-3Galb1-4GlcNAcb1-2Mana1-3)Manb1-4GlcNAcb1-4(Fuca1-6)GlcNAcb-Sp24	19.25	2.75379	14.3054
125	Galb1-2Galb-Sp8	4.25	1.70783	40.1841																107	Gala1-3(Fuca1-2)Galb-Sp8	19	2.94392	15.4943
126	Galb1-3(Fuca1-4)GlcNAcb1-3Galb1-4(Fuca1-3)GlcNAcb-Sp0	7.5	4.20317	56.0423																414	GalNAca1-3(Fuca1-2)Galb1-4(Fuca1-3)GlcNAcb1-3GalNAc-Sp14	19	2.3094	12.1547
127	Galb1-3GlcNAcb1-3Galb1-4(Fuca1-3)GlcNAcb-Sp0	4.5	1.73205	38.49																574	Galb1-4GlcNAcb1-3Galb1-4GlcNAcb1-3Galb1-4GlcNAcb1-6(Galb1-4GlcNAcb1-3Galb1-4GlcNAcb1-3Galb1-4GlcNAb1-2)Mana1-6(Galb1-4GlcNAcb1-3Galb1-4GlcNAcb1-3Galb1-4GlcNAcb1-2Mana1-3)Manb1-4GlcNAcb1-4(Fuca1-6)GlcNAcb-Sp24	19	2.16025	11.3697
128	Galb1-3(Fuca1-4)GlcNAc-Sp0	11.5	1	8.69565																569	Galb1-4GlcNAcb1-3Galb1-4GlcNAcb1-3Galb1-4GlcNAcb1-3Galb1-4GlcNAcb1-2Mana1-6(Galb1-4GlcNAcb1-3Galb1-4GlcNAcb1-3Galb1-4GlcNAcb1-3Galb1-4GlcNAcb1-2Mana1-3)Manb1-4GlcNAcb1-4(Fuca1-6)GlcNAcb-Sp24	18.5	1	5.40541
129	Galb1-3(Fuca1-4)GlcNAc-Sp8	14.75	2.62996	17.8302																153	Galb1-4(Fuca1-3)GlcNAcb1-3Galb1-4(Fuca1-3)GlcNAcb-Sp0	18.25	2.5	13.6986
130	Fuca1-4(Galb1-3)GlcNAcb-Sp8	10	3.55903	35.5903																442	Fuca1-2Galb1-4(Fuca1-3)GlcNAcb1-2Mana1-6(Fuca1-2Galb1-4(Fuca1-3)GlcNAcb1-4(Fuca1-2Galb1-4(Fuca1-3)GlcNAcb1-2)Mana1-3)Manb1-4GlcNAcb1-4GlcNAcb-Sp12	18.25	2.98608	16.3621
131	Galb1-4GlcNAcb1-6GalNAca-Sp8	8.75	4.85627	55.5002																519	Galb1-3GlcNAcb1-2Mana-Sp0	18	5.35413	29.7451
132	Galb1-4GlcNAcb1-6GalNAc-Sp14	10.75	3.40343	31.6598																555	Galb1-4GlcNAcb1-3Galb1-4GlcNAcb1-3Galb1-4GlcNAcb1-3Galb1-4GlcNAcb1-3Galb1-4GlcNAcb1-2Mana1-6(Galb1-4GlcNAcb1-3Galb1-4GlcNAcb1-3Galb1-4GlcNAcb1-3Galb1-4GlcNAcb1-3Galb1-4GlcNAcb1-2Mana1-3)Manb1-4GlcNAcb1-4GlcNAcb-Sp25	18	2.16025	12.0014
133	GlcNAcb1-6(Galb1-3)GalNAca-Sp8	13.25	2.98608	22.5364																477	Neu5Aca2-6Galb1-4GlcNAcb1-2Mana1-6(Neu5Aca2-6Galb1-4GlcNAcb1-2Mana1-3)Manb1-4GlcNAcb1-4(Fuca1-6)GlcNAcb-Sp24	17	1.82574	10.7397
134	GlcNAcb1-6(Galb1-3)GalNAca-Sp14	3.25	0.957427	29.4593																99	GalNAcb1-4GlcNAcb-Sp8	16.75	2.06155	12.3078
135	Neu5Aca2-6(Galb1-3)GalNAca-Sp8	5.5	1.29099	23.4726																357	Fuca1-2Galb1-3GlcNAcb1-2Mana1-6(Fuca1-2Galb1-3GlcNAcb1-2Mana1-3)Manb1-4GlcNAcb1-4GlcNAcb-Sp20	16.75	0.5	2.98507
136	Neu5Aca2-6(Galb1-3)GalNAca-Sp14	2.75	0.957427	34.8155																458	Neu5Aca2-3Galb1-4GlcNAcb1-6(Neu5Aca2-3Galb1-4GlcNAcb1-2)Mana1-6(GlcNAcb1-4)(Neu5Aca2-3Galb1-4GlcNAcb1-4(Neu5Aca2-3Galb1-4GlcNAcb1-2)Mana1-3)Manb1-4GlcNAcb1-4GlcNAcb-Sp21	16.75	24.8512	148.366
137	Neu5Acb2-6(Galb1-3)GalNAca-Sp8	1.75	0.957427	54.7101																495	Fuca1-2Galb1-3(6S)GlcNAcb-Sp0	16.75	1.5	8.95522
138	Neu5Aca2-6(Galb1-3)GlcNAcb1-4Galb1-4Glcb-Sp10	4	0.816497	20.4124																282	Neu5Gca2-3Galb1-4Glcb-Sp0	16.5	1	6.06061
139	Galb1-3GalNAca-Sp8	7.5	5.97216	79.6288																248	Neu5Aca2-3Galb1-3GlcNAcb-Sp0	16.25	2.87228	17.6756
140	Galb1-3GalNAca-Sp14	3.5	1.29099	36.8856																251	Neu5Aca2-3Galb1-4(Fuca1-3)GlcNAcb1-3Galb1-4(Fuca1-3)GlcNAcb1-3Galb1-4(Fuca1-3)GlcNAcb-Sp0	16.25	2.87228	17.6756
141	Galb1-3GalNAca-Sp16	12	1.63299	13.6083																183	GlcNAcb1-3Galb1-4GlcNAcb-Sp8	16	12.0277	75.1734
142	Galb1-3GalNAcb-Sp8	390	38.0438	9.75483																536	Fuca1-2Galb1-4GlcNAcb1-3Galb1-4GlcNAcb1-2Mana1-6(Fuca1-2Galb1-4GlcNAcb1-3Galb1-4GlcNAcb1-2Mana1-3)Manb1-4GlcNAcb1-4GlcNAcb-Sp24	16	8.28654	51.7908
143	Galb1-3GalNAcb1-3Gala1-4Galb1-4Glcb-Sp0	2.5	0.57735	23.094																540	Galb1-4GlcNAcb1-3Galb1-4GlcNAcb1-3Galb1-4GlcNAcb1-2Mana1-6(Galb1-4GlcNAcb1-3Galb1-4GlcNAcb1-3Galb1-4GlcNAcb1-2Mana1-3)Manb1-4GlcNAcb1-4GlcNAcb-Sp24	16	2.16025	13.5015
144	Galb1-3GalNAcb1-4(Neu5Aca2-3)Galb1-4Glcb-Sp0	6	6	100																595	Neu5Aca2-6Galb1-4GlcNAcb1-3Galb1-4GlcNAcb1-6(Neu5Aca2-6Galb1-4GlcNAcb1-3Galb1-4GlcNAcb1-3)GalNAca-Sp14	16	3.55903	22.2439
145	Galb1-3GalNAcb1-4Galb1-4Glcb-Sp8	11	1.41421	12.8565																110	Gala1-3GalNAca-Sp8	15.75	8.09835	51.4181
146	Galb1-3Galb-Sp8	10.75	1.89297	17.609																371	Fuca1-4(Fuca1-2Galb1-3)GlcNAcb1-2Mana1-3(Fuca1-4(Fuca1-2Galb1-3)GlcNAcb1-2Mana1-3)Manb1-4GlcNAcb1-4GlcNAcb-Sp19	15.75	1.25831	7.98924
147	Galb1-3GlcNAcb1-3Galb1-4GlcNAcb-Sp0	6	0	0																58	Fuca1-2Galb1-3GalNAcb1-3Gala-Sp9	15.5	8.42615	54.3623
148	Galb1-3GlcNAcb1-3Galb1-4Glcb-Sp10	6.25	1.5	24																294	4S(3S)Galb1-4GlcNAcb-Sp0	15.25	1.25831	8.25119
149	Galb1-3GlcNAcb-Sp0	8.5	4.43471	52.1731																390	Gala1-3Galb1-3GlcNAcb1-2Mana1-6(Gala1-3Galb1-3GlcNAcb1-2Mana1-3)Manb1-4GlcNAcb1-4GlcNAc-Sp19	15.25	1.70783	11.1989
150	Galb1-3GlcNAcb-Sp8	7.25	4.42531	61.0387																75	Fuca1-2Galb1-4GlcNAcb-Sp0	15	0.816497	5.44331
151	Galb1-4(Fuca1-3)GlcNAcb-Sp0	6.75	2.21736	32.8497																318	Neu5Aca2-8Neu5Acb-Sp17	15	1.1547	7.698
152	Galb1-4(Fuca1-3)GlcNAcb-Sp8	8	4.08248	51.031																385	Fuca1-2Galb1-3GalNAca1-3(Fuca1-2)Galb1-4Glcb-Sp0	15	2.16025	14.4016
153	Galb1-4(Fuca1-3)GlcNAcb1-3Galb1-4(Fuca1-3)GlcNAcb-Sp0	18.25	2.5	13.6986																420	GalNAca1-3(Fuca1-2)Galb1-3GlcNAcb1-3GalNAc-Sp14	15	2.94392	19.6261
154	Galb1-4(Fuca1-3)GlcNAcb1-3Galb1-4(Fuca1-3)GlcNAcb1-3Galb1-4(Fuca1-3)GlcNAcb-Sp0	5.75	1.5	26.087																599	GlcNAcb1-3Fuca-Sp21	15	1.63299	10.8866
155	Galb1-4(6S)Glcb-Sp0	3.75	0.957427	25.5314																129	Galb1-3(Fuca1-4)GlcNAc-Sp8	14.75	2.62996	17.8302
156	Galb1-4(6S)Glcb-Sp8	4.5	1.29099	28.6888																167	Galb1-4GlcNAcb1-6(Galb1-3)GalNAc-Sp14	14.75	2.21736	15.0329
157	Galb1-4GalNAca1-3(Fuca1-2)Galb1-4GlcNAcb-Sp8	6.5	1.91485	29.4593																489	Fuca1-2Galb1-4GlcNAcb1-6GalNAca-Sp14	14.75	0.5	3.38983
158	Galb1-4GalNAcb1-3(Fuca1-2)Galb1-4GlcNAcb-Sp8	4.75	0.957427	20.1564																444	Galb1-4GlcNAcb1-2Mana-Sp0	14.5	3.51188	24.2199
159	Galb1-4GlcNAcb1-3GalNAca-Sp8	5	1.82574	36.5148																83	GalNAca1-3(Fuca1-2)Galb1-4(Fuca1-3)GlcNAcb-Sp0	14.25	2.62996	18.4558
160	Galb1-4GlcNAcb1-3GalNAc-Sp14	4	1.82574	45.6435																277	Neu5Acb2-6Galb1-4GlcNAcb-Sp8	14.25	1.70783	11.9847
161	Galb1-4GlcNAcb1-3Galb1-4(Fuca1-3)GlcNAcb1-3Galb1-4(Fuca1-3)GlcNAcb-Sp0	9.25	2.87228	31.0517																352	(6S)GlcNAcb1-3Galb1-4GlcNAcb-Sp0	14	1.63299	11.6642
162	Galb1-4GlcNAcb1-3Galb1-4GlcNAcb1-3Galb1-4GlcNAcb-Sp0	3.75	2.21736	59.1295																485	Galb1-3(Fuca1-4)GlcNAcb1-6GalNAca-Sp14	14	2.58199	18.4428
163	Galb1-4GlcNAcb1-3Galb1-4GlcNAcb-Sp0	8.25	3.59398	43.5634																491	Galb1-4(Fuca1-3)GlcNAcb1-2Mana-Sp0	14	5.59762	39.983
164	Galb1-4GlcNAcb1-3Galb1-4Glcb-Sp0	4	2.16025	54.0062																121	Gala1-4Galb1-4GlcNAcb-Sp8	13.75	6.55108	47.6442
165	Galb1-4GlcNAcb1-3Galb1-4Glcb-Sp8	11.25	8.18026	72.7134																558	Galb1-4GlcNAcb1-3Galb1-4GlcNAcb1-3Galb1-4GlcNAcb1-3Galb1-4GlcNAcb1-3Galb1-4GlcNAcb1-3Galb1-4GlcNAcb1-2Mana1-6(Galb1-4GlcNAcb1-3Galb1-4GlcNAcb1-3Galb1-4GlcNAcb1-3Galb1-4GlcNAcb1-3Galb1-4GlcNAcb1-3Galb1-4GlcNAcb1-2Mana1-3)Manb1-4GlcNAcb1-4GlcNAcb-Sp25	13.75	0.5	3.63636
166	Galb1-4GlcNAcb1-6(Galb1-3)GalNAca-Sp8	2.75	1.25831	45.7566																120	Gala1-4Galb1-4GlcNAcb-Sp0	13.5	3.41565	25.3011
167	Galb1-4GlcNAcb1-6(Galb1-3)GalNAc-Sp14	14.75	2.21736	15.0329																288	Galb1-4(Fuca1-3)(6S)GlcNAcb-Sp0	13.5	1.29099	9.56292
168	Galb1-4GlcNAcb-Sp0	6.75	2.5	37.037																450	GalNAca1-3(Fuca1-2)Galb1-4GlcNAcb1-2Mana1-6(GalNAca1-3(Fuca1-2)Galb1-4GlcNAcb1-2Mana1-3)Manb1-4GlcNAcb1-4(Fuca1-6)GlcNAcb-Sp22	13.5	2.08167	15.4197
169	Galb1-4GlcNAcb-Sp8	5.75	1.5	26.087																473	Neu5Aca2-3Galb1-4GlcNAcb1-2Mana-Sp0	13.5	3.51188	26.014
170	Galb1-4GlcNAcb-Sp23	5.5	2.38048	43.2814																500	Fuca1-2Galb1-3GlcNAcb1-6(Fuca1-2Galb1-3GlcNAcb1-3)GalNAca-Sp14	13.5	1.29099	9.56292
171	Galb1-4Glcb-Sp0	4	0	0																133	GlcNAcb1-6(Galb1-3)GalNAca-Sp8	13.25	2.98608	22.5364
172	Galb1-4Glcb-Sp8	7.5	4.3589	58.1187																11	Neu5Acb-Sp8	13	2.16025	16.6173
173	GlcNAca1-3Galb1-4GlcNAcb-Sp8	391.75	52.3155	13.3543																408	Neu5Aca2-3Galb1-3GalNAcb1-4(Neu5Aca2-8Neu5Aca2-3)Galb1-4Glcb-Sp0	13	1.41421	10.8786
174	GlcNAca1-6Galb1-4GlcNAcb-Sp8	6.5	3.69685	56.8745																222	Fuca1-2(6S)Galb1-4(6S)Glcb-Sp0	12.75	1.89297	14.8468
175	GlcNAcb1-2Galb1-3GalNAca-Sp8	9.25	3.77492	40.8099																328	Neu5Aca2-3Galb1-3(Fuca1-4)GlcNAcb1-3Galb1-3(Fuca1-4)GlcNAcb-Sp0	12.75	0.957427	7.50923
176	GlcNAcb1-6(GlcNAcb1-3)GalNAca-Sp8	209	45.4826	21.762																370	GalNAca1-3(Fuca1-2)Galb1-3GlcNAcb1-2Mana1-6(GalNAca1-3(Fuca1-2)Galb1-3GlcNAcb1-2Mana1-3)Manb1-4GlcNAcb1-4GlcNAcb-Sp20	12.75	0.5	3.92157
177	GlcNAcb1-6(GlcNAcb1-3)GalNAca-Sp14	4.25	1.25831	29.6072																391	Gala1-3Galb1-3(Fuca1-4)GlcNAcb1-2Mana1-6(Gala1-3Galb1-3(Fuca1-4)GlcNAcb1-2Mana1-3)Manb1-4GlcNAcb1-4GlcNAc-Sp19	12.75	1.5	11.7647
178	GlcNAcb1-6(GlcNAcb1-3)Galb1-4GlcNAcb-Sp8	9	5.03322	55.9247																443	Galb1-4(Fuca1-3)GlcNAcb1-6GalNAc-Sp14	12.75	1.70783	13.3947
179	GlcNAcb1-3GalNAca-Sp8	814.25	46.01	5.65059																479	Mana1-6(Mana1-3)Manb1-4GlcNAcb1-4(Fuca1-6)GlcNAcb-Sp19	12.75	3.30404	25.914
180	GlcNAcb1-3GalNAca-Sp14	159.25	19.5342	12.2663																593	Neu5Aca2-3Galb1-4GlcNAcb1-3Galb1-4GlcNAcb1-2Mana1-6(Neu5Aca2-3Galb1-4GlcNAcb1-3Galb1-4GlcNAcb1-2Mana1-3)Manb1-4GlcNAcb1-4GlcNAcb-Sp12	12.75	1.70783	13.3947
181	GlcNAcb1-3Galb-Sp8	2	0.816497	40.8248																28	(3S)Galb1-3(Fuca1-4)GlcNAcb-Sp8	12.5	5.8023	46.4184
182	GlcNAcb1-3Galb1-4GlcNAcb-Sp0	47.75	17.3277	36.2884																333	GalNAca1-3(Fuca1-2)Galb1-4GlcNAcb1-3Galb1-4GlcNAcb1-3Galb1-4GlcNAcb-Sp0	12.25	2.62996	21.469
183	GlcNAcb1-3Galb1-4GlcNAcb-Sp8	16	12.0277	75.1734																342	Neu5Aca2-6Galb1-4GlcNAcb1-2Mana1-6(Mana1-3)Manb1-4GlcNAcb1-4GlcNAc-Sp12	12.25	2.21736	18.1009
184	GlcNAcb1-3Galb1-4GlcNAcb1-3Galb1-4GlcNAcb-Sp0	21.25	11.9826	56.3888																369	Gala1-3Galb1-4(Fuca1-3)GlcNAcb1-2Mana1-6(Gala1-3Galb1-4(Fuca1-3)GlcNAcb1-2Mana1-3)Manb1-4GlcNAcb1-4GlcNAcb-Sp20	12.25	1.25831	10.2719
185	GlcNAcb1-3Galb1-4Glcb-Sp0	5	0.816497	16.3299																415	Galb1-4(Fuca1-3)GlcNAcb1-2Mana1-6(Galb1-4(Fuca1-3)GlcNAcb1-2Mana1-3)Manb1-4GlcNAcb1-4(Fuca1-6)GlcNAcb-Sp22	12.25	1.25831	10.2719
186	GlcNAcb1-4-MDPLys	3.25	0.5	15.3846																141	Galb1-3GalNAca-Sp16	12	1.63299	13.6083
187	GlcNAcb1-6(GlcNAcb1-4)GalNAca-Sp8	19.25	9.17878	47.682																424	Galb1-3GlcNAcb1-6(Galb1-3GlcNAcb1-2)Mana1-6(Galb1-3GlcNAcb1-2Mana1-3)Manb1-4GlcNAcb1-4GlcNAcb-Sp19	12	2.58199	21.5166
188	GlcNAcb1-4Galb1-4GlcNAcb-Sp8	8.25	3.40343	41.2537																106	Gala1-3(Fuca1-2)Galb1-4Glcb-Sp0	11.75	2.21736	18.8711
189	GlcNAcb1-4GlcNAcb1-4GlcNAcb1-4GlcNAcb1-4GlcNAcb1-4GlcNAcb1-Sp8	5.25	2.21736	42.2353																198	Glcb1-4Glcb-Sp8	11.75	2.98608	25.4134
190	GlcNAcb1-4GlcNAcb1-4GlcNAcb1-4GlcNAcb1-4GlcNAcb1-Sp8	4.25	2.21736	52.1731																453	GalNAca1-3(Fuca1-2)Galb1-3GlcNAcb1-2Mana1-6(GalNAca1-3(Fuca1-2)Galb1-3GlcNAcb1-2Mana1-3)Manb1-4GlcNAcb1-4(Fuca1-6)GlcNAcb-Sp22	11.75	2.5	21.2766
191	GlcNAcb1-4GlcNAcb1-4GlcNAcb-Sp8	4.25	0.5	11.7647																534	GlcNAcb1-3Galb1-4GlcNAcb1-2Mana1-6(GlcNAcb1-3Galb1-4GlcNAcb1-2Mana1-3)Manb1-4GlcNAcb1-4GlcNAcb-Sp12	11.75	1.5	12.766
192	GlcNAcb1-6GalNAca-Sp8	495	100.608	20.3249																29	(3S)Galb1-3GalNAca-Sp8	11.5	6.13732	53.368
193	GlcNAcb1-6GalNAca-Sp14	4.25	1.70783	40.1841																35	(3S)Galb1-4(6S)GlcNAcb-Sp8	11.5	1.91485	16.6509
194	GlcNAcb1-6Galb1-4GlcNAcb-Sp8	60	9.4163	15.6938																57	Neu5Aca2-6Galb1-4GlcNAcb1-2Mana1-6(Neu5Aca2-6Galb1-4GlcNAcb1-2Mana1-3)Manb1-4GlcNAcb1-4GlcNAcb-Sp24	11.5	1.73205	15.0613
195	Glca1-4Glcb-Sp8	4.5	1.29099	28.6888																128	Galb1-3(Fuca1-4)GlcNAc-Sp0	11.5	1	8.69565
196	Glca1-4Glca-Sp8	9	0.816497	9.07218																165	Galb1-4GlcNAcb1-3Galb1-4Glcb-Sp8	11.25	8.18026	72.7134
197	Glca1-6Glca1-6Glcb-Sp8	7.5	4.79583	63.9444																304	GalNAcb1-3Galb-Sp8	11.25	5.058	44.96
198	Glcb1-4Glcb-Sp8	11.75	2.98608	25.4134																368	Gala1-3(Fuca1-2)Galb1-4GlcNAcb1-2Mana1-6(Gala1-3(Fuca1-2)Galb1-4GlcNAcb1-2Mana1-3)Manb1-4GlcNAcb1-4GlcNAcb-Sp20	11.25	0.5	4.44444
199	Glcb1-6Glcb-Sp8	8	4.89898	61.2372																105	Gala1-3(Fuca1-2)Galb1-4GlcNAc-Sp0	11	2.70801	24.6183
200	G-ol-Sp8	5.75	3.77492	65.6507																145	Galb1-3GalNAcb1-4Galb1-4Glcb-Sp8	11	1.41421	12.8565
201	GlcAa-Sp8	3.25	3.59398	110.584																406	Galb1-4GlcNAcb1-6(Neu5Aca2-6Galb1-3GlcNAcb1-3)Galb1-4Glc-Sp21	11	9.27362	84.3056
202	GlcAb-Sp8	4.25	3.30404	77.7421																506	(6S)(4S)GalNAcb1-4GlcNAc-Sp8	11	2.16025	19.6386
203	GlcAb1-3Galb-Sp8	4.75	3.86221	81.3097																557	Galb1-3GlcNAcb1-6(Galb1-3)GalNAc-Sp14	11	3.74166	34.0151
204	GlcAb1-6Galb-Sp8	3.5	4.50925	128.836																54	Galb1-4GlcNAcb1-2Mana1-6(Galb1-4GlcNAcb1-2Mana1-3)Manb1-4GlcNAcb1-4GlcNAcb-Sp12	10.75	1.5	13.9535
205	KDNa2-3Galb1-3GlcNAcb-Sp0	3	1.41421	47.1405																132	Galb1-4GlcNAcb1-6GalNAc-Sp14	10.75	3.40343	31.6598
206	KDNa2-3Galb1-4GlcNAcb-Sp0	4.25	1.25831	29.6072																146	Galb1-3Galb-Sp8	10.75	1.89297	17.609
207	Mana1-2Mana1-2Mana1-3Mana-Sp9	70.75	9.91211	14.0101																367	GalNAca1-3(Fuca1-2)Galb1-4GlcNAcb1-2Mana1-6(GalNAca1-3(Fuca1-2)Galb1-4GlcNAcb1-2Mana1-3)Manb1-4GlcNAcb1-4GlcNAcb-Sp20	10.75	0.957427	8.9063
208	Mana1-2Mana1-6(Mana1-2Mana1-3)Mana-Sp9	2.5	1	40																454	Galb1-4GlcNAcb1-6(Galb1-4GlcNAcb1-2)Mana1-6(Galb1-4GlcNAcb1-2Mana1-3)Manb1-4GlcNAcb1-4GlcNAcb-Sp19	10.75	2.75379	25.6166
209	Mana1-2Mana1-3Mana-Sp9	4.75	0.957427	20.1564																590	Neu5Aca2-3Galb1-4GlcNAcb1-3Galb1-4GlcNAcb1-6(Galb1-3)GalNAca-Sp14	10.75	15.5215	144.386
210	Mana1-6(Mana1-2Mana1-3)Mana1-6(Mana1-2Mana1-3)Manb1-4GlcNAcb1-4GlcNAcb-Sp12	2.25	2.5	111.111																101	Gala1-3(Fuca1-2)Galb1-3GlcNAcb-Sp0	10.5	2.38048	22.6712
211	Mana1-2Mana1-6(Mana1-3)Mana1-6(Mana1-2Mana1-2Mana1-3)Manb1-4GlcNAcb1-4GlcNAcb-Sp12	5.5	4.3589	79.2527																104	Gala1-3(Fuca1-2)Galb1-4(Fuca1-3)GlcNAcb-Sp8	10.5	5.8023	55.26
212	Mana1-2Mana1-6(Mana1-2Mana1-3)Mana1-6(Mana1-2Mana1-2Mana1-3)Manb1-4GlcNAcb1-4GlcNAcb-Sp12	5.75	3.30404	57.4615																275	Galb1-3(Fuca1-4)GlcNAcb1-3Galb1-3(Fuca1-4)GlcNAcb-Sp0	10.5	1.29099	12.2952
213	Mana1-6(Mana1-3)Mana-Sp9	5.5	3.10913	56.5296																348	Mana1-6(Galb1-4GlcNAcb1-2Mana1-3)Manb1-4GlcNAcb1-4GlcNAcb-Sp12	10.5	4.65475	44.3309
214	Mana1-2Mana1-2Mana1-6(Mana1-3)Mana-Sp9	4.75	1.5	31.5789																407	Galb1-3GalNAcb1-4(Neu5Aca2-8Neu5Aca2-3)Galb1-4Glcb-Sp0	10.5	3.10913	29.6107
215	Mana1-6(Mana1-3)Mana1-6(Mana1-2Mana1-3)Manb1-4GlcNAcb1-4GlcNAcb-Sp12	5.25	1.70783	32.53																26	(3S)Galb1-4(6S)Glcb-Sp0	10.25	2.36291	23.0528
216	Mana1-6(Mana1-3)Mana1-6(Mana1-3)Manb1-4GlcNAcb1-4GlcNAcb-Sp12	9.25	2.5	27.027																27	(3S)Galb1-4(6S)Glcb-Sp8	10.25	2.5	24.3902
217	Manb1-4GlcNAcb-Sp0	5.25	3.77492	71.9032																39	(6S)(4S)Galb1-4GlcNAcb-Sp0	10.25	5.56028	54.2466
218	Neu5Aca2-3Galb1-4GlcNAcb1-3Galb1-4(Fuca1-3)GlcNAcb-Sp0	3.75	0.5	13.3333																119	Gala1-4(Fuca1-2)Galb1-4GlcNAcb-Sp8	10.25	2.06155	20.1127
219	(3S)Galb1-4(Fuca1-3)(6S)GlcNAcb-Sp8	6.5	2.38048	36.6227																356	KDNa2-3Galb1-3GalNAca-Sp14	10.25	0.957427	9.34075
220	Fuca1-2(6S)Galb1-4GlcNAcb-Sp0	7.25	1.5	20.6897																416	Fuca1-2Galb1-4GlcNAcb1-2Mana1-6(Fuca1-2Galb1-4GlcNAcb1-2Mana1-3)Manb1-4GlcNAcb1-4(Fuca1-6)GlcNAcb-Sp22	10.25	3.86221	37.6801
221	Fuca1-2Galb1-4(6S)GlcNAcb-Sp8	6.75	1.89297	28.044																520	Gala1-3(Fuca1-2)Galb1-3GlcNAcb1-6GalNAc-Sp14	10.25	12.0104	117.175
222	Fuca1-2(6S)Galb1-4(6S)Glcb-Sp0	12.75	1.89297	14.8468																130	Fuca1-4(Galb1-3)GlcNAcb-Sp8	10	3.55903	35.5903
223	Neu5Aca2-3Galb1-3GalNAca-Sp8	5.75	2.36291	41.094																383	Galb1-4GlcNAcb1-6(Galb1-4GlcNAcb1-2)Mana1-6(Galb1-4GlcNAcb1-4(Galb1-4GlcNAcb1-2)Mana1-3)Manb1-4GlcNAcb1-4GlcNAcb-Sp21	10	2.70801	27.0801
224	Neu5Aca2-3Galb1-3GalNAca-Sp14	2	1.1547	57.735																60	Fuca1-2Galb1-3(Fuca1-4)GlcNAcb-Sp8	9.75	2.62996	26.9739
225	GalNAcb1-4(Neu5Aca2-8Neu5Aca2-8Neu5Aca2-8Neu5Aca2-3)Galb1-4Glcb-Sp0	3.5	0.57735	16.4957																102	Gala1-3(Fuca1-2)Galb1-3GlcNAcb-Sp8	9.75	2.21736	22.7421
226	GalNAcb1-4(Neu5Aca2-8Neu5Aca2-8Neu5Aca2-3)Galb1-4Glcb-Sp0	3.25	0.957427	29.4593																280	Neu5Gca2-3Galb1-4(Fuca1-3)GlcNAcb-Sp0	9.75	1.25831	12.9057
227	Neu5Aca2-8Neu5Aca2-8Neu5Aca2-3Galb1-4Glcb-Sp0	3	2.94392	98.1307																290	Galb1-4(Fuca1-3)GlcNAcb1-3Galb1-3(Fuca1-4)GlcNAcb-Sp0	9.75	1.5	15.3846
228	GalNAcb1-4(Neu5Aca2-8Neu5Aca2-3)Galb1-4Glcb-Sp0	2.5	1.73205	69.282																422	Fuca1-2Galb1-3GlcNAcb1-2Mana1-6(Fuca1-2Galb1-3GlcNAcb1-2Mana1-3)Manb1-4GlcNAcb1-4(Fuca1-6)GlcNAcb-Sp22	9.75	4.03113	41.3449
229	Neu5Aca2-8Neu5Aca2-8Neu5Aca-Sp8	2	0.816497	40.8248																441	Fuca1-2Galb1-4 GlcNAcb1-2Mana1-6(Fuca1-2Galb1-4GlcNAcb1-2(Fuca1-2Galb1-4GlcNAcb1-4)Mana1-3)Manb1-4GlcNAcb1-4GlcNAcb-Sp12	9.75	0.957427	9.81977
230	GalNAcb1-4(Neu5Aca2-3)Galb1-4GlcNAcb-Sp0	6.75	0.5	7.40741																455	Neu5Aca2-3Galb1-4GlcNAcb1-2Mana1-6(GlcNAcb1-4)(Neu5Aca2-3Galb1-4GlcNAcb1-2Mana1-3)Manb1-4GlcNAcb1-4GlcNAcb-Sp21	9.75	1.89297	19.4151
231	GalNAcb1-4(Neu5Aca2-3)Galb1-4GlcNAcb-Sp8	6.5	0.57735	8.88231																588	GlcNAcb1-3Galb1-4GlcNAcb1-3Galb1-4GlcNAcb1-3GalNAca-Sp14	9.75	5.5	56.4103
232	GalNAcb1-4(Neu5Aca2-3)Galb1-4Glcb-Sp0	3.75	2.06155	54.9747																45	(6S)Galb1-4(6S)Glcb-Sp8	9.5	4.50925	47.4658
233	Neu5Aca2-3Galb1-3GalNAcb1-4(Neu5Aca2-3)Galb1-4Glcb-Sp0	3.25	1.5	46.1538																331	GalNAcb1-3Gala1-4Galb1-4GlcNAcb1-3Galb1-4Glcb-Sp0	9.5	1.91485	20.1564
234	Neu5Aca2-6(Neu5Aca2-3)GalNAca-Sp8	4.5	1.29099	28.6888																509	GalNAcb1-4(6S)GlcNAc-Sp8	9.5	10.9697	115.47
235	Neu5Aca2-3GalNAca-Sp8	4	2	50																32	(3S)Galb1-4(Fuca1-3)GlcNAc-Sp0	9.25	3.0957	33.467
236	Neu5Aca2-3GalNAcb1-4GlcNAcb-Sp0	2.25	0.5	22.2222																42	(6S)Galb1-4Glcb-Sp0	9.25	3.59398	38.8538
237	Neu5Aca2-3Galb1-3(6S)GlcNAc-Sp8	6.5	1.73205	26.6469																43	(6S)Galb1-4Glcb-Sp8	9.25	5.37742	58.1343
238	Neu5Aca2-3Galb1-3(Fuca1-4)GlcNAcb-Sp8	5	1.1547	23.094																122	Gala1-4Galb1-4Glcb-Sp0	9.25	4.272	46.1838
239	Neu5Aca2-3Galb1-3(Fuca1-4)GlcNAcb1-3Galb1-4(Fuca1-3)GlcNAcb-Sp0	7.5	4.65475	62.0633																161	Galb1-4GlcNAcb1-3Galb1-4(Fuca1-3)GlcNAcb1-3Galb1-4(Fuca1-3)GlcNAcb-Sp0	9.25	2.87228	31.0517
240	Neu5Aca2-3Galb1-4(Neu5Aca2-3Galb1-3)GlcNAcb-Sp8	3.25	0.957427	29.4593																175	GlcNAcb1-2Galb1-3GalNAca-Sp8	9.25	3.77492	40.8099
241	Neu5Aca2-3Galb1-3(6S)GalNAca-Sp8	5.25	0.957427	18.2367																216	Mana1-6(Mana1-3)Mana1-6(Mana1-3)Manb1-4GlcNAcb1-4GlcNAcb-Sp12	9.25	2.5	27.027
242	Neu5Aca2-6(Neu5Aca2-3Galb1-3)GalNAca-Sp8	6.25	1.70783	27.3252																353	KDNa2-3Galb1-4(Fuca1-3)GlcNAc-Sp0	9.25	1.5	16.2162
243	Neu5Aca2-6(Neu5Aca2-3Galb1-3)GalNAca-Sp14	34	3.16228	9.30082																103	Gala1-3(Fuca1-2)Galb1-4(Fuca1-3)GlcNAcb-Sp0	9	5.22813	58.0903
244	Neu5Aca2-3Galb-Sp8	4.25	1.5	35.2941																178	GlcNAcb1-6(GlcNAcb1-3)Galb1-4GlcNAcb-Sp8	9	5.03322	55.9247
245	Neu5Aca2-3Galb1-3GalNAcb1-3Gala1-4Galb1-4Glcb-Sp0	3.75	3.0957	82.5519																196	Glca1-4Glca-Sp8	9	0.816497	9.07218
246	Neu5Aca2-3Galb1-3GlcNAcb1-3Galb1-4GlcNAcb-Sp0	3.5	0.57735	16.4957																343	Mana1-6(Neu5Aca2-6Galb1-4GlcNAcb1-2Mana1-3)Manb1-4GlcNAcb1-4GlcNAc-Sp12	9	0.816497	9.07218
247	Fuca1-2(6S)Galb1-4Glcb-Sp0	2	1.41421	70.7107																31	(3S)Galb1-3GlcNAcb-Sp8	8.75	2.06155	23.5606
248	Neu5Aca2-3Galb1-3GlcNAcb-Sp0	16.25	2.87228	17.6756																123	Gala1-4GlcNAcb-Sp8	8.75	3.86221	44.1395
249	Neu5Aca2-3Galb1-4(6S)GlcNAcb-Sp8	3	2.44949	81.6497																131	Galb1-4GlcNAcb1-6GalNAca-Sp8	8.75	4.85627	55.5002
250	Neu5Aca2-3Galb1-4(Fuca1-3)(6S)GlcNAcb-Sp8	4.5	2.38048	52.8995																289	Galb1-4(Fuca1-3)(6S)Glcb-Sp0	8.75	3.30404	37.7604
251	Neu5Aca2-3Galb1-4(Fuca1-3)GlcNAcb1-3Galb1-4(Fuca1-3)GlcNAcb1-3Galb1-4(Fuca1-3)GlcNAcb-Sp0	16.25	2.87228	17.6756																332	GalNAca1-3(Fuca1-2)Galb1-4GlcNAcb1-3Galb1-4GlcNAcb-Sp0	8.75	2.06155	23.5606
252	Neu5Aca2-3Galb1-4(Fuca1-3)GlcNAcb-Sp0	4.25	1.25831	29.6072																380	Galb1-4GlcNAcb1-6(Fuca1-4(Fuca1-2Galb1-3)GlcNAcb1-3)Galb1-4Glc-Sp21	8.75	3.77492	43.1419
253	Neu5Aca2-3Galb1-4(Fuca1-3)GlcNAcb-Sp8	2.75	1.70783	62.1027																434	Galb1-4GlcNAcb1-6(Galb1-4GlcNAcb1-2)Mana1-6(GlcNAcb1-4)(Galb1-4GlcNAcb1-4(Galb1-4GlcNAcb1-2)Mana1-3)Manb1-4GlcNAcb1-4GlcNAc-Sp21	8.75	4.03113	46.07
254	Neu5Aca2-3Galb1-4(Fuca1-3)GlcNAcb1-3Galb-Sp8	4.25	1.5	35.2941																459	Neu5Aca2-6Galb1-4GlcNAcb1-2Mana1-6(GlcNAcb1-4)(Neu5Aca2-6Galb1-4GlcNAcb1-2Mana1-3)Manb1-4GlcNAcb1-4GlcNAcb-Sp21	8.75	9.91211	113.281
255	Neu5Aca2-3Galb1-4(Fuca1-3)GlcNAcb1-3Galb1-4GlcNAcb-Sp8	24.75	2.5	10.101																464	Gala1-3(Fuca1-2)Galb1-3GalNAcb-Sp8	8.75	2.75379	31.4718
256	Neu5Aca2-3Galb1-4GlcNAcb1-3Galb1-4GlcNAcb1-3Galb1-4GlcNAcb-Sp0	4.25	2.21736	52.1731																30	(3S)Galb1-3GlcNAcb-Sp0	8.5	1.91485	22.5277
257	Neu5Aca2-3Galb1-4GlcNAcb-Sp0	7.25	0.957427	13.2059																65	Fuca1-2Galb1-3GlcNAcb1-3Galb1-4Glcb-Sp8	8.5	4.12311	48.5071
258	Neu5Aca2-3Galb1-4GlcNAcb-Sp8	2.5	0.57735	23.094																149	Galb1-3GlcNAcb-Sp0	8.5	4.43471	52.1731
259	Neu5Aca2-3Galb1-4GlcNAcb1-3Galb1-4GlcNAcb-Sp0	6.25	0.957427	15.3188																260	Fuca1-2Galb1-4(6S)Glcb-Sp0	8.5	4.3589	51.2812
260	Fuca1-2Galb1-4(6S)Glcb-Sp0	8.5	4.3589	51.2812																302	Galb1-4GlcNAca1-6Galb1-4GlcNAcb-Sp0	8.5	2.88675	33.9618
261	Neu5Aca2-3Galb1-4Glcb-Sp0	3.5	2.08167	59.4762																303	Galb1-4GlcNAcb1-6Galb1-4GlcNAcb-Sp0	8.5	0.57735	6.79236
262	Neu5Aca2-3Galb1-4Glcb-Sp8	2.25	0.957427	42.5523																541	Galb1-3GlcNAcb1-3Galb1-4GlcNAcb1-2Mana1-6(Galb1-3GlcNAcb1-3Galb1-4GlcNAcb1-2Mana1-3)Manb1-4GlcNAcb1-4GlcNAc-Sp25	8.5	3.31662	39.0191
263	Neu5Aca2-6GalNAca-Sp8	3.25	2.21736	68.2263																163	Galb1-4GlcNAcb1-3Galb1-4GlcNAcb-Sp0	8.25	3.59398	43.5634
264	Neu5Aca2-6GalNAcb1-4GlcNAcb-Sp0	3.5	1.29099	36.8856																188	GlcNAcb1-4Galb1-4GlcNAcb-Sp8	8.25	3.40343	41.2537
265	Neu5Aca2-6Galb1-4(6S)GlcNAcb-Sp8	6.75	1.25831	18.6416																278	Neu5Gca2-3Galb1-3(Fuca1-4)GlcNAcb-Sp0	8.25	1.70783	20.7009
266	Neu5Aca2-6Galb1-4GlcNAcb-Sp0	4.5	2.08167	46.2592																298	Galb1-3Galb1-4GlcNAcb-Sp8	8.25	2.21736	26.877
267	Neu5Aca2-6Galb1-4GlcNAcb-Sp8	3.25	0.5	15.3846																365	Galb1-4(Fuca1-3)GlcNAcb1-6(Fuca1-2Galb1-4GlcNAcb1-3)Galb1-4Glc-Sp21	8.25	2.06155	24.9885
268	Neu5Aca2-6Galb1-4GlcNAcb1-3Galb1-4(Fuca1-3)GlcNAcb1-3Galb1-4(Fuca1-3)GlcNAcb-Sp0	3.75	1.25831	33.5548																379	Galb1-4(Fuca1-3)GlcNAcb1-6(Galb1-3GlcNAcb1-3)Galb1-4Glc-Sp21	8.25	2.75379	33.3792
269	Neu5Aca2-6Galb1-4GlcNAcb1-3Galb1-4GlcNAcb-Sp0	3.5	1	28.5714																392	Neu5Aca2-3Galb1-3GlcNAcb1-2Mana1-6(Neu5Aca2-3Galb1-3GlcNAcb1-2Mana1-3)Manb1-4GlcNAcb1-4GlcNAc-Sp19	8.25	8.26136	100.138
270	Neu5Aca2-6Galb1-4Glcb-Sp0	2.5	1.29099	51.6398																478	Neu5Aca2-3Galb1-4GlcNAcb1-2Mana1-6(Neu5Aca2-3Galb1-4GlcNAcb1-2Mana1-3)Manb1-4GlcNAcb1-4(Fuca1-6)GlcNAcb-Sp24	8.25	2.06155	24.9885
271	Neu5Aca2-6Galb1-4Glcb-Sp8	3.5	1.73205	49.4872																47	(6S)GlcNAcb-Sp8	8	2.94392	36.799
272	Neu5Aca2-6Galb-Sp8	1.5	1.29099	86.0663																152	Galb1-4(Fuca1-3)GlcNAcb-Sp8	8	4.08248	51.031
273	Neu5Aca2-8Neu5Aca-Sp8	2.25	0.957427	42.5523																199	Glcb1-6Glcb-Sp8	8	4.89898	61.2372
274	Neu5Aca2-8Neu5Aca2-3Galb1-4Glcb-Sp0	4.5	1	22.2222																312	Mana1-6(Mana1-3)Mana1-6(Mana1-3)Manb-Sp10	8	2.16025	27.0031
275	Galb1-3(Fuca1-4)GlcNAcb1-3Galb1-3(Fuca1-4)GlcNAcb-Sp0	10.5	1.29099	12.2952																596	Neu5Aca2-6Galb1-4GlcNAcb1-3Galb1-4GlcNAcb1-3Galb1-4GlcNAcb1-2Mana1-6(Neu5Aca2-6Galb1-4GlcNAcb1-3Galb1-4GlcNAcb1-3Galb1-4GlcNAcb1-2Mana1-3)Manb1-4GlcNAcb1-4GlcNAcb-Sp12	8	4.24264	53.033
276	Neu5Acb2-6GalNAca-Sp8	1.5	1.29099	86.0663																311	Mana1-6Manb-Sp10	7.75	3.59398	46.3739
277	Neu5Acb2-6Galb1-4GlcNAcb-Sp8	14.25	1.70783	11.9847																545	Neu5Gca2-8Neu5Gca2-3Galb1-4GlcNAcb1-3Galb1-4GlcNAc-Sp0	7.75	5.7373	74.0297
278	Neu5Gca2-3Galb1-3(Fuca1-4)GlcNAcb-Sp0	8.25	1.70783	20.7009																25	(3S)Galb1-4Glcb-Sp8	7.5	4.43471	59.1295
279	Neu5Gca2-3Galb1-3GlcNAcb-Sp0	5.75	0.957427	16.6509																33	(3S)Galb1-4(Fuca1-3)GlcNAc-Sp8	7.5	3	40
280	Neu5Gca2-3Galb1-4(Fuca1-3)GlcNAcb-Sp0	9.75	1.25831	12.9057																124	Gala1-6Glcb-Sp8	7.5	2.08167	27.7555
281	Neu5Gca2-3Galb1-4GlcNAcb-Sp0	4.25	1.70783	40.1841																126	Galb1-3(Fuca1-4)GlcNAcb1-3Galb1-4(Fuca1-3)GlcNAcb-Sp0	7.5	4.20317	56.0423
282	Neu5Gca2-3Galb1-4Glcb-Sp0	16.5	1	6.06061																139	Galb1-3GalNAca-Sp8	7.5	5.97216	79.6288
283	Neu5Gca2-6GalNAca-Sp0	6.5	1.29099	19.8615																172	Galb1-4Glcb-Sp8	7.5	4.3589	58.1187
284	Neu5Gca2-6Galb1-4GlcNAcb-Sp0	3.75	1.70783	45.542																197	Glca1-6Glca1-6Glcb-Sp8	7.5	4.79583	63.9444
285	Neu5Gca-Sp8	3.5	2.38048	68.0136																239	Neu5Aca2-3Galb1-3(Fuca1-4)GlcNAcb1-3Galb1-4(Fuca1-3)GlcNAcb-Sp0	7.5	4.65475	62.0633
286	Neu5Aca2-3Galb1-4GlcNAcb1-6(Galb1-3)GalNAca-Sp14	5.5	2.08167	37.8485																301	GlcNAcb1-6(Galb1-4GlcNAcb1-3)Galb1-4GlcNAc-Sp0	7.5	3.51188	46.8251
287	Galb1-3GlcNAcb1-3Galb1-3GlcNAcb-Sp0	4.5	1	22.2222																358	Fuca1-2Galb1-4GlcNAcb1-2Mana1-6(Fuca1-2Galb1-4GlcNAcb1-2Mana1-3)Manb1-4GlcNAcb1-4GlcNAcb-Sp20	7.5	2.88675	38.49
288	Galb1-4(Fuca1-3)(6S)GlcNAcb-Sp0	13.5	1.29099	9.56292																399	Gala1-4Galb1-3GlcNAcb1-2Mana1-6(Gala1-4Galb1-3GlcNAcb1-2Mana1-3)Manb1-4GlcNAcb1-4GlcNAcb-Sp19	7.5	2.38048	31.7397
289	Galb1-4(Fuca1-3)(6S)Glcb-Sp0	8.75	3.30404	37.7604																423	Gala1-3(Fuca1-2)Galb1-4GlcNAcb1-2Mana1-6(Gala1-3(Fuca1-2)Galb1-4GlcNAcb1-2Mana1-3)Manb1-4GlcNAcb1-4(Fuca1-6)GlcNAcb-Sp22	7.5	2.08167	27.7555
290	Galb1-4(Fuca1-3)GlcNAcb1-3Galb1-3(Fuca1-4)GlcNAcb-Sp0	9.75	1.5	15.3846																445	Fuca1-2Galb1-4GlcNAcb1-6(Fuca1-2Galb1-4GlcNAcb1-3)GalNAc-Sp14	7.5	1.29099	17.2133
291	Galb1-4GlcNAcb1-3Galb1-3GlcNAcb-Sp0	6.25	2.98608	47.7773																451	Gala1-3(Fuca1-2)Galb1-3GlcNAcb1-2Mana1-6(Gala1-3(Fuca1-2)Galb1-3GlcNAcb1-2Mana1-3)Manb1-4GlcNAcb1-4(Fuca1-6)GlcNAcb-Sp22	7.5	2.38048	31.7397
292	Neu5Aca2-3Galb1-3GlcNAcb1-3Galb1-3GlcNAcb-Sp0	5.5	0.57735	10.4973																150	Galb1-3GlcNAcb-Sp8	7.25	4.42531	61.0387
293	Neu5Aca2-3Galb1-4GlcNAcb1-3Galb1-3GlcNAcb-Sp0	4	0.816497	20.4124																220	Fuca1-2(6S)Galb1-4GlcNAcb-Sp0	7.25	1.5	20.6897
294	4S(3S)Galb1-4GlcNAcb-Sp0	15.25	1.25831	8.25119																257	Neu5Aca2-3Galb1-4GlcNAcb-Sp0	7.25	0.957427	13.2059
295	(6S)Galb1-4(6S)GlcNAcb-Sp0	5.25	3.20156	60.9821																324	Galb1-4(Fuca1-3)GlcNAcb1-2Mana1-6(Galb1-4(Fuca1-3)GlcNAcb1-2Mana1-3)Manb1-4GlcNAcb1-4GlcNAcb-Sp20	7.25	0.957427	13.2059
296	(6P)Glcb-Sp10	6.25	4.5	72																449	GalNAcb1-4Galb1-4Glcb-Sp0	7.25	4.92443	67.9232
297	Neu5Aca2-3Galb1-4(Fuca1-3)GlcNAcb1-6(Galb1-3)GalNAca-Sp14	22	5.22813	23.7642																486	Neu5Aca2-3Galb1-3GlcNAcb1-6GalNAca-Sp14	7.25	0.957427	13.2059
298	Galb1-3Galb1-4GlcNAcb-Sp8	8.25	2.21736	26.877																38	(3S)Galb-Sp8	7	2.94392	42.056
299	Neu5Aca2-6Galb1-4GlcNAcb1-2Mana1-6(Galb1-4GlcNAcb1-2Mana1-3)Manb1-4GlcNAcb1-4GlcNAcb-Sp12	4	1.1547	28.8675																117	Gala1-3Galb1-4Glc-Sp10	6.75	5.058	74.9333
300	Galb1-4GlcNAcb1-6(Galb1-4GlcNAcb1-3)Galb1-4GlcNAc-Sp0	4	1.1547	28.8675																151	Galb1-4(Fuca1-3)GlcNAcb-Sp0	6.75	2.21736	32.8497
301	GlcNAcb1-6(Galb1-4GlcNAcb1-3)Galb1-4GlcNAc-Sp0	7.5	3.51188	46.8251																168	Galb1-4GlcNAcb-Sp0	6.75	2.5	37.037
302	Galb1-4GlcNAca1-6Galb1-4GlcNAcb-Sp0	8.5	2.88675	33.9618																221	Fuca1-2Galb1-4(6S)GlcNAcb-Sp8	6.75	1.89297	28.044
303	Galb1-4GlcNAcb1-6Galb1-4GlcNAcb-Sp0	8.5	0.57735	6.79236																230	GalNAcb1-4(Neu5Aca2-3)Galb1-4GlcNAcb-Sp0	6.75	0.5	7.40741
304	GalNAcb1-3Galb-Sp8	11.25	5.058	44.96																265	Neu5Aca2-6Galb1-4(6S)GlcNAcb-Sp8	6.75	1.25831	18.6416
305	GlcAb1-3GlcNAcb-Sp8	4.75	0.5	10.5263																327	Neu5Aca2-6Galb1-4GlcNAcb1-3Galb1-3GlcNAcb-Sp0	6.75	0.957427	14.1841
306	Neu5Aca2-6Galb1-4GlcNAcb1-2Mana1-6(GlcNAcb1-2Mana1-3)Manb1-4GlcNAcb1-4GlcNAcb-Sp12	18123.5	2537.22	13.9996																397	Galb1-4(Fuca1-3)GlcNAcb1-3GalNAca-Sp14	6.75	2.36291	35.006
307	GlcNAcb1-3Man-Sp10	675	64.3169	9.52843																10	Neu5Aca-Sp11	6.5	2.38048	36.6227
308	GlcNAcb1-4GlcNAcb-Sp10	5.75	0.957427	16.6509																56	Neu5Aca2-6Galb1-4GlcNAcb1-2Mana1-6(Neu5Aca2-6Galb1-4GlcNAcb1-2Man-a1-3)Manb1-4GlcNAcb1-4GlcNAcb-Sp21	6.5	1.29099	19.8615
309	GlcNAcb1-4GlcNAcb-Sp12	4	0.816497	20.4124																64	Fuca1-2Galb1-3GalNAcb1-4(Neu5Aca2-3)Galb1-4Glcb-Sp9	6.5	4.50925	69.3731
310	MurNAcb1-4GlcNAcb-Sp10	4.75	1.25831	26.4906																118	Gala1-3Galb-Sp8	6.5	3.31662	51.025
311	Mana1-6Manb-Sp10	7.75	3.59398	46.3739																157	Galb1-4GalNAca1-3(Fuca1-2)Galb1-4GlcNAcb-Sp8	6.5	1.91485	29.4593
312	Mana1-6(Mana1-3)Mana1-6(Mana1-3)Manb-Sp10	8	2.16025	27.0031																174	GlcNAca1-6Galb1-4GlcNAcb-Sp8	6.5	3.69685	56.8745
313	Mana1-2Mana1-6(Mana1-3)Mana1-6(Mana1-2Mana1-2Mana1-3)Mana-Sp9	3.75	3.68556	98.2815																219	(3S)Galb1-4(Fuca1-3)(6S)GlcNAcb-Sp8	6.5	2.38048	36.6227
314	Mana1-2Mana1-6(Mana1-2Mana1-3)Mana1-6(Mana1-2Mana1-2Mana1-3)Mana-Sp9	5.25	0.957427	18.2367																231	GalNAcb1-4(Neu5Aca2-3)Galb1-4GlcNAcb-Sp8	6.5	0.57735	8.88231
315	Neu5Aca2-3Galb1-4GlcNAcb1-6(Neu5Aca2-3Galb1-3)GalNAca-Sp14	3.75	1.5	40																237	Neu5Aca2-3Galb1-3(6S)GlcNAc-Sp8	6.5	1.73205	26.6469
316	Neu5Aca2-6Galb1-4GlcNAcb1-2Mana1-6(Neu5Aca2-3Galb1-4GlcNAcb1-2Mana1-3)Manb1-4GlcNAcb1-4GlcNAcb-Sp12	3.5	1.29099	36.8856																283	Neu5Gca2-6GalNAca-Sp0	6.5	1.29099	19.8615
317	Galb1-4GlcNAcb1-2Mana1-6(Neu5Aca2-6Galb1-4GlcNAcb1-2Mana1-3)Manb1-4GlcNAcb1-4GlcNAcb-Sp12	4.75	0.957427	20.1564																41	(6P)Mana-Sp8	6.25	3.0957	49.5311
318	Neu5Aca2-8Neu5Acb-Sp17	15	1.1547	7.698																115	Gala1-3Galb1-4GlcNAcb-Sp8	6.25	3.59398	57.5036
319	Neu5Aca2-8Neu5Aca2-8Neu5Acb-Sp8	2.25	1.25831	55.9247																116	Gala1-3Galb1-4Glcb-Sp0	6.25	3.86221	61.7954
320	Neu5Gcb2-6Galb1-4GlcNAc-Sp8	20	5.35413	26.7706																148	Galb1-3GlcNAcb1-3Galb1-4Glcb-Sp10	6.25	1.5	24
321	Galb1-3GlcNAcb1-2Mana1-6(Galb1-3GlcNAcb1-2Mana1-3)Manb1-4GlcNAcb1-4GlcNAcb-Sp19	257.5	14.3875	5.58738																242	Neu5Aca2-6(Neu5Aca2-3Galb1-3)GalNAca-Sp8	6.25	1.70783	27.3252
322	Neu5Aca2-3Galb1-4GlcNAcb1-2Mana1-6(Neu5Aca2-3Galb1-4GlcNAcb1-2Mana1-3)Manb1-4GlcNAcb1-4GlcNAcb-Sp12	4.5	0.57735	12.83																259	Neu5Aca2-3Galb1-4GlcNAcb1-3Galb1-4GlcNAcb-Sp0	6.25	0.957427	15.3188
323	Neu5Aca2-3Galb1-4GlcNAcb1-2Mana1-6(Neu5Aca2-6Galb1-4GlcNAcb1-2Mana1-3)Manb1-4GlcNAcb1-4GlcNAcb-Sp12	2.5	0.57735	23.094																291	Galb1-4GlcNAcb1-3Galb1-3GlcNAcb-Sp0	6.25	2.98608	47.7773
324	Galb1-4(Fuca1-3)GlcNAcb1-2Mana1-6(Galb1-4(Fuca1-3)GlcNAcb1-2Mana1-3)Manb1-4GlcNAcb1-4GlcNAcb-Sp20	7.25	0.957427	13.2059																296	(6P)Glcb-Sp10	6.25	4.5	72
325	Neu5,9Ac2a2-3Galb1-4GlcNAcb-Sp0	3	0.816497	27.2166																364	Neu5Aca2-6GlcNAcb1-4GlcNAcb1-4GlcNAc-Sp21	6.25	0.957427	15.3188
326	Neu5,9Ac2a2-3Galb1-3GlcNAcb-Sp0	3.5	1.29099	36.8856																475	Neu5Aca2-6Galb1-4GlcNAcb1-6GalNAca-Sp14	6.25	1.70783	27.3252
327	Neu5Aca2-6Galb1-4GlcNAcb1-3Galb1-3GlcNAcb-Sp0	6.75	0.957427	14.1841																34	(3S)Galb1-4(6S)GlcNAcb-Sp0	6	2.44949	40.8248
328	Neu5Aca2-3Galb1-3(Fuca1-4)GlcNAcb1-3Galb1-3(Fuca1-4)GlcNAcb-Sp0	12.75	0.957427	7.50923																144	Galb1-3GalNAcb1-4(Neu5Aca2-3)Galb1-4Glcb-Sp0	6	6	100
329	Neu5Aca2-6Galb1-4GlcNAcb1-3Galb1-4GlcNAcb1-3Galb1-4GlcNAcb-Sp0	5.25	1.5	28.5714																147	Galb1-3GlcNAcb1-3Galb1-4GlcNAcb-Sp0	6	0	0
330	Gala1-4Galb1-4GlcNAcb1-3Galb1-4Glcb-Sp0	5.25	2.87228	54.7101																463	Gala1-3(Fuca1-2)Galb1-3GalNAca-Sp8	6	1.82574	30.429
331	GalNAcb1-3Gala1-4Galb1-4GlcNAcb1-3Galb1-4Glcb-Sp0	9.5	1.91485	20.1564																487	(3S)Galb1-3(Fuca1-4)GlcNAcb-Sp0	6	1.1547	19.245
332	GalNAca1-3(Fuca1-2)Galb1-4GlcNAcb1-3Galb1-4GlcNAcb-Sp0	8.75	2.06155	23.5606																69	Fuca1-2Galb1-4(Fuca1-3)GlcNAcb1-3Galb1-4(Fuca1-3)GlcNAcb-Sp0	5.75	1.70783	29.7013
333	GalNAca1-3(Fuca1-2)Galb1-4GlcNAcb1-3Galb1-4GlcNAcb1-3Galb1-4GlcNAcb-Sp0	12.25	2.62996	21.469																154	Galb1-4(Fuca1-3)GlcNAcb1-3Galb1-4(Fuca1-3)GlcNAcb1-3Galb1-4(Fuca1-3)GlcNAcb-Sp0	5.75	1.5	26.087
334	Neu5Aca2-3Galb1-4(Fuca1-3)GlcNAcb1-6(Neu5Aca2-3Galb1-3)GalNAc-Sp14	20.5	1.29099	6.29753																169	Galb1-4GlcNAcb-Sp8	5.75	1.5	26.087
335	GlcNAca1-4Galb1-4GlcNAcb1-3Galb1-4GlcNAcb1-3Galb1-4GlcNAcb-Sp0	1765.25	214.408	12.1461																200	G-ol-Sp8	5.75	3.77492	65.6507
336	GlcNAca1-4Galb1-4GlcNAcb-Sp0	992	164.438	16.5765																212	Mana1-2Mana1-6(Mana1-2Mana1-3)Mana1-6(Mana1-2Mana1-2Mana1-3)Manb1-4GlcNAcb1-4GlcNAcb-Sp12	5.75	3.30404	57.4615
337	GlcNAca1-4Galb1-3GlcNAcb-Sp0	781.5	81.9695	10.4887																223	Neu5Aca2-3Galb1-3GalNAca-Sp8	5.75	2.36291	41.094
338	GlcNAca1-4Galb1-4GlcNAcb1-3Galb1-4Glcb-Sp0	1258.25	123.276	9.7974																279	Neu5Gca2-3Galb1-3GlcNAcb-Sp0	5.75	0.957427	16.6509
339	GlcNAca1-4Galb1-4GlcNAcb1-3Galb1-4(Fuca1-3)GlcNAcb1-3Galb1-4(Fuca1-3)GlcNAcb-Sp0	706.75	86.9075	12.2968																308	GlcNAcb1-4GlcNAcb-Sp10	5.75	0.957427	16.6509
340	GlcNAca1-4Galb1-4GlcNAcb1-3Galb1-4GlcNAcb-Sp0	1383	85.2643	6.16517																355	KDNa2-3Galb1-4Glc-Sp0	5.75	1.5	26.087
341	GlcNAca1-4Galb1-3GalNAc-Sp14	182.5	20.7926	11.3932																36	(3S)Galb1-4GlcNAcb-Sp0	5.5	3.31662	60.3023
342	Neu5Aca2-6Galb1-4GlcNAcb1-2Mana1-6(Mana1-3)Manb1-4GlcNAcb1-4GlcNAc-Sp12	12.25	2.21736	18.1009																112	Gala1-3GalNAcb-Sp8	5.5	1.73205	31.4918
343	Mana1-6(Neu5Aca2-6Galb1-4GlcNAcb1-2Mana1-3)Manb1-4GlcNAcb1-4GlcNAc-Sp12	9	0.816497	9.07218																135	Neu5Aca2-6(Galb1-3)GalNAca-Sp8	5.5	1.29099	23.4726
344	Neu5Aca2-6Galb1-4GlcNAcb1-2Mana1-6Manb1-4GlcNAcb1-4GlcNAc-Sp12	3	0.816497	27.2166																170	Galb1-4GlcNAcb-Sp23	5.5	2.38048	43.2814
345	Neu5Aca2-6Galb1-4GlcNAcb1-2Mana1-3Manb1-4GlcNAcb1-4GlcNAc-Sp12	4	1.82574	45.6435																211	Mana1-2Mana1-6(Mana1-3)Mana1-6(Mana1-2Mana1-2Mana1-3)Manb1-4GlcNAcb1-4GlcNAcb-Sp12	5.5	4.3589	79.2527
346	Galb1-4GlcNAcb1-2Mana1-3Manb1-4GlcNAcb1-4GlcNAc-Sp12	4.5	1.73205	38.49																213	Mana1-6(Mana1-3)Mana-Sp9	5.5	3.10913	56.5296
347	Galb1-4GlcNAcb1-2Mana1-6Manb1-4GlcNAcb1-4GlcNAc-Sp12	5	1.1547	23.094																286	Neu5Aca2-3Galb1-4GlcNAcb1-6(Galb1-3)GalNAca-Sp14	5.5	2.08167	37.8485
348	Mana1-6(Galb1-4GlcNAcb1-2Mana1-3)Manb1-4GlcNAcb1-4GlcNAcb-Sp12	10.5	4.65475	44.3309																292	Neu5Aca2-3Galb1-3GlcNAcb1-3Galb1-3GlcNAcb-Sp0	5.5	0.57735	10.4973
349	GlcNAcb1-2Mana1-6(GlcNAcb1-2Mana1-3)Manb1-4GlcNAcb1-4(Fuca1-6)GlcNAcb-Sp22	35171.2	4169.23	11.8541																523	GalNAcb1-4GlcNAcb1-2Mana-Sp0	5.5	0.57735	10.4973
350	Galb1-4GlcNAcb1-2Mana1-6(Galb1-4GlcNAcb1-2Mana1-3)Manb1-4GlcNAcb1-4(Fuca1-6)GlcNAcb-Sp22	41.75	3.40343	8.15193																529	Neu5Aca2-3Galb1-4(Fuca1-3)GlcNAcb1-2Mana-Sp0	5.5	2.38048	43.2814
351	Galb1-3GlcNAcb1-2Mana1-6(Galb1-3GlcNAcb1-2Mana1-3)Manb1-4GlcNAcb1-4(Fuca1-6)GlcNAcb-Sp22	21.75	1.89297	8.70331																93	GalNAca1-4(Fuca1-2)Galb1-4GlcNAcb-Sp8	5.25	1.70783	32.53
352	(6S)GlcNAcb1-3Galb1-4GlcNAcb-Sp0	14	1.63299	11.6642																113	Gala1-3Galb1-4(Fuca1-3)GlcNAcb-Sp8	5.25	1.89297	36.0566
353	KDNa2-3Galb1-4(Fuca1-3)GlcNAc-Sp0	9.25	1.5	16.2162																189	GlcNAcb1-4GlcNAcb1-4GlcNAcb1-4GlcNAcb1-4GlcNAcb1-4GlcNAcb1-Sp8	5.25	2.21736	42.2353
354	KDNa2-6Galb1-4GlcNAc-Sp0	4.5	1	22.2222																215	Mana1-6(Mana1-3)Mana1-6(Mana1-2Mana1-3)Manb1-4GlcNAcb1-4GlcNAcb-Sp12	5.25	1.70783	32.53
355	KDNa2-3Galb1-4Glc-Sp0	5.75	1.5	26.087																217	Manb1-4GlcNAcb-Sp0	5.25	3.77492	71.9032
356	KDNa2-3Galb1-3GalNAca-Sp14	10.25	0.957427	9.34075																241	Neu5Aca2-3Galb1-3(6S)GalNAca-Sp8	5.25	0.957427	18.2367
357	Fuca1-2Galb1-3GlcNAcb1-2Mana1-6(Fuca1-2Galb1-3GlcNAcb1-2Mana1-3)Manb1-4GlcNAcb1-4GlcNAcb-Sp20	16.75	0.5	2.98507																295	(6S)Galb1-4(6S)GlcNAcb-Sp0	5.25	3.20156	60.9821
358	Fuca1-2Galb1-4GlcNAcb1-2Mana1-6(Fuca1-2Galb1-4GlcNAcb1-2Mana1-3)Manb1-4GlcNAcb1-4GlcNAcb-Sp20	7.5	2.88675	38.49																314	Mana1-2Mana1-6(Mana1-2Mana1-3)Mana1-6(Mana1-2Mana1-2Mana1-3)Mana-Sp9	5.25	0.957427	18.2367
359	Fuca1-2Galb1-4(Fuca1-3)GlcNAcb1-2Mana1-6(Fuca1-2Galb1-4(Fuca1-3)GlcNAcb1-2Mana1-3)Manb1-4GlcNAcb1-4GlcNAb-Sp20	24.5	1.73205	7.0696																329	Neu5Aca2-6Galb1-4GlcNAcb1-3Galb1-4GlcNAcb1-3Galb1-4GlcNAcb-Sp0	5.25	1.5	28.5714
360	Gala1-3Galb1-4GlcNAcb1-2Mana1-6(Gala1-3Galb1-4GlcNAcb1-2Mana1-3)Manb1-4GlcNAcb1-4GlcNAcb-Sp20	76.5	9.25563	12.0989																330	Gala1-4Galb1-4GlcNAcb1-3Galb1-4Glcb-Sp0	5.25	2.87228	54.7101
361	Galb1-4GlcNAcb1-2Mana1-6(Mana1-3)Manb1-4GlcNAcb1-4GlcNAcb-Sp12	118.5	26.4386	22.3111																413	Gala1-3(Fuca1-2)Galb1-4(Fuca1-3)GlcNAcb1-3GalNAc-Sp14	5.25	0.5	9.52381
362	Fuca1-4(Galb1-3)GlcNAcb1-2Mana1-6(Fuca1-4(Galb1-3)GlcNAcb1-2Mana1-3)Manb1-4GlcNAcb1-4(Fuca1-6)GlcNAcb-Sp22	20.75	0.957427	4.61411																452	Neu5Aca2-6Galb1-4GlcNAcb1-6(Fuca1-2Galb1-3GlcNAcb1-3)Galb1-4Glc-Sp21	5.25	3.20156	60.9821
363	Neu5Aca2-6GlcNAcb1-4GlcNAc-Sp21	5	1.1547	23.094																481	Neu5Aca2-3Galb1-3GlcNAcb1-2Mana1-6(GlcNAcb1-4)(Neu5Aca2-3Galb1-3GlcNAcb1-2Mana1-3)Manb1-4GlcNAcb1-4GlcNAc-Sp21	5.25	1.25831	23.9677
364	Neu5Aca2-6GlcNAcb1-4GlcNAcb1-4GlcNAc-Sp21	6.25	0.957427	15.3188																40	(4S)Galb1-4GlcNAcb-Sp8	5	2.16025	43.2049
365	Galb1-4(Fuca1-3)GlcNAcb1-6(Fuca1-2Galb1-4GlcNAcb1-3)Galb1-4Glc-Sp21	8.25	2.06155	24.9885																44	(6S)Galb1-4GlcNAcb-Sp8	5	2.58199	51.6398
366	Galb1-4GlcNAcb1-2Mana1-6(Galb1-4GlcNAcb1-4(Galb1-4GlcNAcb1-2)Mana1-3)Manb1-4GlcNAcb1-4GlcNAc-Sp21	89	35.6183	40.0206																49	Neu5,9Ac2a2-6Galb1-4GlcNAcb-Sp8	5	2.16025	43.2049
367	GalNAca1-3(Fuca1-2)Galb1-4GlcNAcb1-2Mana1-6(GalNAca1-3(Fuca1-2)Galb1-4GlcNAcb1-2Mana1-3)Manb1-4GlcNAcb1-4GlcNAcb-Sp20	10.75	0.957427	8.9063																85	GalNAca1-3(Fuca1-2)Galb1-4GlcNAcb-Sp0	5	2.44949	48.9898
368	Gala1-3(Fuca1-2)Galb1-4GlcNAcb1-2Mana1-6(Gala1-3(Fuca1-2)Galb1-4GlcNAcb1-2Mana1-3)Manb1-4GlcNAcb1-4GlcNAcb-Sp20	11.25	0.5	4.44444																159	Galb1-4GlcNAcb1-3GalNAca-Sp8	5	1.82574	36.5148
369	Gala1-3Galb1-4(Fuca1-3)GlcNAcb1-2Mana1-6(Gala1-3Galb1-4(Fuca1-3)GlcNAcb1-2Mana1-3)Manb1-4GlcNAcb1-4GlcNAcb-Sp20	12.25	1.25831	10.2719																185	GlcNAcb1-3Galb1-4Glcb-Sp0	5	0.816497	16.3299
370	GalNAca1-3(Fuca1-2)Galb1-3GlcNAcb1-2Mana1-6(GalNAca1-3(Fuca1-2)Galb1-3GlcNAcb1-2Mana1-3)Manb1-4GlcNAcb1-4GlcNAcb-Sp20	12.75	0.5	3.92157																238	Neu5Aca2-3Galb1-3(Fuca1-4)GlcNAcb-Sp8	5	1.1547	23.094
371	Fuca1-4(Fuca1-2Galb1-3)GlcNAcb1-2Mana1-3(Fuca1-4(Fuca1-2Galb1-3)GlcNAcb1-2Mana1-3)Manb1-4GlcNAcb1-4GlcNAcb-Sp19	15.75	1.25831	7.98924																347	Galb1-4GlcNAcb1-2Mana1-6Manb1-4GlcNAcb1-4GlcNAc-Sp12	5	1.1547	23.094
372	Neu5Aca2-3Galb1-4GlcNAcb1-3GalNAc-Sp14	0.75	0.5	66.6667																363	Neu5Aca2-6GlcNAcb1-4GlcNAc-Sp21	5	1.1547	23.094
373	Neu5Aca2-6Galb1-4GlcNAcb1-3GalNAc-Sp14	4.5	1.29099	28.6888																378	Galb1-3GlcNAcb1-3Galb1-4GlcNAcb1-6(Galb1-3GlcNAcb1-3)Galb1-4Glcb-Sp0	5	0.816497	16.3299
374	Neu5Aca2-3Galb1-4(Fuca1-3)GlcNAcb1-3GalNAca-Sp14	32	10.0333	31.354																396	Fuca1-2Galb1-4GlcNAcb1-3GalNAca-Sp14	5	3.55903	71.1805
375	GalNAcb1-4GlcNAcb1-2Mana1-6(GalNAcb1-4GlcNAcb1-2Mana1-3)Manb1-4GlcNAcb1-4GlcNAc-Sp12	41.75	3.5	8.38323																440	(6S)Galb1-3(6S)GlcNAc-Sp0	5	2	40
376	Galb1-3GalNAca1-3(Fuca1-2)Galb1-4Glc-Sp0	3.5	0.57735	16.4957																592	Neu5Aca2-6Galb1-4GlcNAcb1-6(Galb1-3)GalNAca-Sp14	5	1.82574	36.5148
377	Galb1-3GalNAca1-3(Fuca1-2)Galb1-4GlcNAc-Sp0	4.5	1.73205	38.49																74	Fuca1-2Galb1-4GlcNAcb1-3Galb1-4GlcNAcb1-3Galb1-4GlcNAcb-Sp0	4.75	2.21736	46.6812
378	Galb1-3GlcNAcb1-3Galb1-4GlcNAcb1-6(Galb1-3GlcNAcb1-3)Galb1-4Glcb-Sp0	5	0.816497	16.3299																158	Galb1-4GalNAcb1-3(Fuca1-2)Galb1-4GlcNAcb-Sp8	4.75	0.957427	20.1564
379	Galb1-4(Fuca1-3)GlcNAcb1-6(Galb1-3GlcNAcb1-3)Galb1-4Glc-Sp21	8.25	2.75379	33.3792																203	GlcAb1-3Galb-Sp8	4.75	3.86221	81.3097
380	Galb1-4GlcNAcb1-6(Fuca1-4(Fuca1-2Galb1-3)GlcNAcb1-3)Galb1-4Glc-Sp21	8.75	3.77492	43.1419																209	Mana1-2Mana1-3Mana-Sp9	4.75	0.957427	20.1564
381	Galb1-4(Fuca1-3)GlcNAcb1-6(Fuca1-4(Fuca1-2Galb1-3)GlcNAcb1-3)Galb1-4Glc-Sp21	3.5	0.57735	16.4957																214	Mana1-2Mana1-2Mana1-6(Mana1-3)Mana-Sp9	4.75	1.5	31.5789
382	Galb1-3GlcNAcb1-3Galb1-4(Fuca1-3)GlcNAcb1-6(Galb1-3GlcNAcb1-3)Galb1-4Glc-Sp21	2	0.816497	40.8248																305	GlcAb1-3GlcNAcb-Sp8	4.75	0.5	10.5263
383	Galb1-4GlcNAcb1-6(Galb1-4GlcNAcb1-2)Mana1-6(Galb1-4GlcNAcb1-4(Galb1-4GlcNAcb1-2)Mana1-3)Manb1-4GlcNAcb1-4GlcNAcb-Sp21	10	2.70801	27.0801																310	MurNAcb1-4GlcNAcb-Sp10	4.75	1.25831	26.4906
384	GlcNAcb1-2Mana1-6(GlcNAcb1-4(GlcNAcb1-2)Mana1-3)Manb1-4GlcNAcb1-4GlcNAc-Sp21	26477.2	2328.52	8.79442																317	Galb1-4GlcNAcb1-2Mana1-6(Neu5Aca2-6Galb1-4GlcNAcb1-2Mana1-3)Manb1-4GlcNAcb1-4GlcNAcb-Sp12	4.75	0.957427	20.1564
385	Fuca1-2Galb1-3GalNAca1-3(Fuca1-2)Galb1-4Glcb-Sp0	15	2.16025	14.4016																556	GlcNAb1-3Galb1-3GalNAc-Sp14	4.75	0.957427	20.1564
386	Fuca1-2Galb1-3GalNAca1-3(Fuca1-2)Galb1-4GlcNAcb-Sp0	1	0.816497	81.6497																55	Neu5Aca2-6Galb1-4GlcNAcb1-2Mana1-6(Neu5Aca2-6Galb1-4GlcNAcb1-2Mana1-3)Manb1-4GlcNAcb1-4GlcNAcb-Sp12	4.5	3	66.6667
387	Galb1-3GlcNAcb1-3GalNAca-Sp14	1	0.816497	81.6497																127	Galb1-3GlcNAcb1-3Galb1-4(Fuca1-3)GlcNAcb-Sp0	4.5	1.73205	38.49
388	GalNAcb1-4(Neu5Aca2-3)Galb1-4GlcNAcb1-3GalNAca-Sp14	19.5	5.50757	28.244																156	Galb1-4(6S)Glcb-Sp8	4.5	1.29099	28.6888
389	GalNAca1-3(Fuca1-2)Galb1-3GalNAca1-3(Fuca1-2)Galb1-4GlcNAcb-Sp0	2.5	1.29099	51.6398																195	Glca1-4Glcb-Sp8	4.5	1.29099	28.6888
390	Gala1-3Galb1-3GlcNAcb1-2Mana1-6(Gala1-3Galb1-3GlcNAcb1-2Mana1-3)Manb1-4GlcNAcb1-4GlcNAc-Sp19	15.25	1.70783	11.1989																234	Neu5Aca2-6(Neu5Aca2-3)GalNAca-Sp8	4.5	1.29099	28.6888
391	Gala1-3Galb1-3(Fuca1-4)GlcNAcb1-2Mana1-6(Gala1-3Galb1-3(Fuca1-4)GlcNAcb1-2Mana1-3)Manb1-4GlcNAcb1-4GlcNAc-Sp19	12.75	1.5	11.7647																250	Neu5Aca2-3Galb1-4(Fuca1-3)(6S)GlcNAcb-Sp8	4.5	2.38048	52.8995
392	Neu5Aca2-3Galb1-3GlcNAcb1-2Mana1-6(Neu5Aca2-3Galb1-3GlcNAcb1-2Mana1-3)Manb1-4GlcNAcb1-4GlcNAc-Sp19	8.25	8.26136	100.138																266	Neu5Aca2-6Galb1-4GlcNAcb-Sp0	4.5	2.08167	46.2592
393	GlcNAcb1-2Mana1-6(Galb1-4GlcNAcb1-2Mana1-3)Manb1-4GlcNAcb1-4GlcNAc-Sp12	26864.5	4068.61	15.1449																274	Neu5Aca2-8Neu5Aca2-3Galb1-4Glcb-Sp0	4.5	1	22.2222
394	Galb1-4GlcNAcb1-2Mana1-6(GlcNAcb1-2Mana1-3)Manb1-4GlcNAcb1-4GlcNAc-Sp12	25423	795.756	3.13006																287	Galb1-3GlcNAcb1-3Galb1-3GlcNAcb-Sp0	4.5	1	22.2222
395	Neu5Aca2-3Galb1-3GlcNAcb1-3GalNAca-Sp14	2.25	1.25831	55.9247																322	Neu5Aca2-3Galb1-4GlcNAcb1-2Mana1-6(Neu5Aca2-3Galb1-4GlcNAcb1-2Mana1-3)Manb1-4GlcNAcb1-4GlcNAcb-Sp12	4.5	0.57735	12.83
396	Fuca1-2Galb1-4GlcNAcb1-3GalNAca-Sp14	5	3.55903	71.1805																346	Galb1-4GlcNAcb1-2Mana1-3Manb1-4GlcNAcb1-4GlcNAc-Sp12	4.5	1.73205	38.49
397	Galb1-4(Fuca1-3)GlcNAcb1-3GalNAca-Sp14	6.75	2.36291	35.006																354	KDNa2-6Galb1-4GlcNAc-Sp0	4.5	1	22.2222
398	GalNAca1-3GalNAcb1-3Gala1-4Galb1-4GlcNAcb-Sp0	2.25	0.5	22.2222																373	Neu5Aca2-6Galb1-4GlcNAcb1-3GalNAc-Sp14	4.5	1.29099	28.6888
399	Gala1-4Galb1-3GlcNAcb1-2Mana1-6(Gala1-4Galb1-3GlcNAcb1-2Mana1-3)Manb1-4GlcNAcb1-4GlcNAcb-Sp19	7.5	2.38048	31.7397																377	Galb1-3GalNAca1-3(Fuca1-2)Galb1-4GlcNAc-Sp0	4.5	1.73205	38.49
400	Gala1-4Galb1-4GlcNAcb1-2Mana1-6(Gala1-4Galb1-4GlcNAcb1-2Mana1-3)Manb1-4GlcNAcb1-4GlcNAcb-Sp24	24	2.58199	10.7583																583	GlcNAcb1-3Galb1-4GlcNAcb1-3GalNAca-Sp14	4.5	1.29099	28.6888
401	Gala1-3Galb1-4GlcNAcb1-3GalNAca-Sp14	2	0.816497	40.8248																591	Neu5Aca2-6Galb1-4GlcNAcb1-3Galb1-4GlcNAcb1-6(Galb1-3)GalNAca-Sp14	4.5	2.64575	58.7945
402	Galb1-3GlcNAcb1-6Galb1-4GlcNAcb-Sp0	3.25	0.5	15.3846																111	Gala1-3GalNAca-Sp16	4.25	1.25831	29.6072
403	Galb1-3GlcNAca1-6Galb1-4GlcNAcb-Sp0	3.75	0.957427	25.5314																125	Galb1-2Galb-Sp8	4.25	1.70783	40.1841
404	GalNAcb1-3Gala1-6Galb1-4Glcb-Sp8	1.75	0.957427	54.7101																177	GlcNAcb1-6(GlcNAcb1-3)GalNAca-Sp14	4.25	1.25831	29.6072
405	Gala1-3(Fuca1-2)Galb1-4(Fuca1-3)Glcb-Sp21	1.5	1	66.6667																190	GlcNAcb1-4GlcNAcb1-4GlcNAcb1-4GlcNAcb1-4GlcNAcb1-Sp8	4.25	2.21736	52.1731
406	Galb1-4GlcNAcb1-6(Neu5Aca2-6Galb1-3GlcNAcb1-3)Galb1-4Glc-Sp21	11	9.27362	84.3056																191	GlcNAcb1-4GlcNAcb1-4GlcNAcb-Sp8	4.25	0.5	11.7647
407	Galb1-3GalNAcb1-4(Neu5Aca2-8Neu5Aca2-3)Galb1-4Glcb-Sp0	10.5	3.10913	29.6107																193	GlcNAcb1-6GalNAca-Sp14	4.25	1.70783	40.1841
408	Neu5Aca2-3Galb1-3GalNAcb1-4(Neu5Aca2-8Neu5Aca2-3)Galb1-4Glcb-Sp0	13	1.41421	10.8786																202	GlcAb-Sp8	4.25	3.30404	77.7421
409	Gala1-3(Fuca1-2)Galb1-4GlcNAcb1-3GalNAca-Sp14	2.5	1	40																206	KDNa2-3Galb1-4GlcNAcb-Sp0	4.25	1.25831	29.6072
410	GalNAca1-3(Fuca1-2)Galb1-4GlcNAcb1-3GalNAca-Sp14	1.25	0.957427	76.5942																244	Neu5Aca2-3Galb-Sp8	4.25	1.5	35.2941
411	GalNAca1-3GalNAcb1-3Gala1-4Galb1-4Glcb-Sp0	2.5	0.57735	23.094																252	Neu5Aca2-3Galb1-4(Fuca1-3)GlcNAcb-Sp0	4.25	1.25831	29.6072
412	Fuca1-2Galb1-4(Fuca1-3)GlcNAcb1-3GalNAca-Sp14	33.25	1.70783	5.13632																254	Neu5Aca2-3Galb1-4(Fuca1-3)GlcNAcb1-3Galb-Sp8	4.25	1.5	35.2941
413	Gala1-3(Fuca1-2)Galb1-4(Fuca1-3)GlcNAcb1-3GalNAc-Sp14	5.25	0.5	9.52381																256	Neu5Aca2-3Galb1-4GlcNAcb1-3Galb1-4GlcNAcb1-3Galb1-4GlcNAcb-Sp0	4.25	2.21736	52.1731
414	GalNAca1-3(Fuca1-2)Galb1-4(Fuca1-3)GlcNAcb1-3GalNAc-Sp14	19	2.3094	12.1547																281	Neu5Gca2-3Galb1-4GlcNAcb-Sp0	4.25	1.70783	40.1841
415	Galb1-4(Fuca1-3)GlcNAcb1-2Mana1-6(Galb1-4(Fuca1-3)GlcNAcb1-2Mana1-3)Manb1-4GlcNAcb1-4(Fuca1-6)GlcNAcb-Sp22	12.25	1.25831	10.2719																447	GalNAca1-3(Fuca1-2)Galb1-4GlcNAcb1-6(GalNAca1-3(Fuca1-2)Galb1-4GlcNAcb1-3)GalNAc-Sp14	4.25	1.25831	29.6072
416	Fuca1-2Galb1-4GlcNAcb1-2Mana1-6(Fuca1-2Galb1-4GlcNAcb1-2Mana1-3)Manb1-4GlcNAcb1-4(Fuca1-6)GlcNAcb-Sp22	10.25	3.86221	37.6801																46	Neu5Aca2-3(6S)Galb1-4GlcNAcb-Sp8	4	2.44949	61.2372
417	GlcNAcb1-2(GlcNAcb1-6)Mana1-6(GlcNAcb1-2Mana1-3)Manb1-4GlcNAcb1-4GlcNAcb-Sp19	26040.8	711.852	2.73361																138	Neu5Aca2-6(Galb1-3)GlcNAcb1-4Galb1-4Glcb-Sp10	4	0.816497	20.4124
418	Fuca1-2Galb1-3GlcNAcb1-3GalNAc-Sp14	4	1.1547	28.8675																160	Galb1-4GlcNAcb1-3GalNAc-Sp14	4	1.82574	45.6435
419	Gala1-3(Fuca1-2)Galb1-3GlcNAcb1-3GalNAc-Sp14	2	0.816497	40.8248																164	Galb1-4GlcNAcb1-3Galb1-4Glcb-Sp0	4	2.16025	54.0062
420	GalNAca1-3(Fuca1-2)Galb1-3GlcNAcb1-3GalNAc-Sp14	15	2.94392	19.6261																171	Galb1-4Glcb-Sp0	4	0	0
421	Gala1-3Galb1-3GlcNAcb1-3GalNAc-Sp14	2.25	0.957427	42.5523																235	Neu5Aca2-3GalNAca-Sp8	4	2	50
422	Fuca1-2Galb1-3GlcNAcb1-2Mana1-6(Fuca1-2Galb1-3GlcNAcb1-2Mana1-3)Manb1-4GlcNAcb1-4(Fuca1-6)GlcNAcb-Sp22	9.75	4.03113	41.3449																293	Neu5Aca2-3Galb1-4GlcNAcb1-3Galb1-3GlcNAcb-Sp0	4	0.816497	20.4124
423	Gala1-3(Fuca1-2)Galb1-4GlcNAcb1-2Mana1-6(Gala1-3(Fuca1-2)Galb1-4GlcNAcb1-2Mana1-3)Manb1-4GlcNAcb1-4(Fuca1-6)GlcNAcb-Sp22	7.5	2.08167	27.7555																299	Neu5Aca2-6Galb1-4GlcNAcb1-2Mana1-6(Galb1-4GlcNAcb1-2Mana1-3)Manb1-4GlcNAcb1-4GlcNAcb-Sp12	4	1.1547	28.8675
424	Galb1-3GlcNAcb1-6(Galb1-3GlcNAcb1-2)Mana1-6(Galb1-3GlcNAcb1-2Mana1-3)Manb1-4GlcNAcb1-4GlcNAcb-Sp19	12	2.58199	21.5166																300	Galb1-4GlcNAcb1-6(Galb1-4GlcNAcb1-3)Galb1-4GlcNAc-Sp0	4	1.1547	28.8675
425	Galb1-4GlcNAcb1-6(Fuca1-2Galb1-3GlcNAcb1-3)Galb1-4Glc-Sp21	4	0.816497	20.4124																309	GlcNAcb1-4GlcNAcb-Sp12	4	0.816497	20.4124
426	Fuca1-3GlcNAcb1-6(Galb1-4GlcNAcb1-3)Galb1-4Glc-Sp21	3.5	0.57735	16.4957																345	Neu5Aca2-6Galb1-4GlcNAcb1-2Mana1-3Manb1-4GlcNAcb1-4GlcNAc-Sp12	4	1.82574	45.6435
427	GlcNAcb1-2Mana1-6(GlcNAcb1-4)(GlcNAcb1-2Mana1-3)Manb1-4GlcNAcb1-4GlcNAc-Sp21	26892	2621.18	9.74705																418	Fuca1-2Galb1-3GlcNAcb1-3GalNAc-Sp14	4	1.1547	28.8675
428	GlcNAcb1-2Mana1-6(GlcNAcb1-4)(GlcNAcb1-4(GlcNAcb1-2)Mana1-3)Manb1-4GlcNAcb1-4GlcNAc-Sp21	34261.2	1451.24	4.23579																425	Galb1-4GlcNAcb1-6(Fuca1-2Galb1-3GlcNAcb1-3)Galb1-4Glc-Sp21	4	0.816497	20.4124
429	GlcNAcb1-6(GlcNAcb1-2)Mana1-6(GlcNAcb1-4)(GlcNAcb1-2Mana1-3)Manb1-4GlcNAcb1-4GlcNAc-Sp21	26250	3439.59	13.1032																466	Glca1-4Glca1-4Glca1-4Glcb-Sp10	4	1.82574	45.6435
430	GlcNAcb1-6(GlcNAcb1-2)Mana1-6(GlcNAcb1-4)(GlcNAcb1-4(GlcNAcb1-2)Mana1-3)Manb1-4GlcNAcb1-4GlcNAc-Sp21	26417	4540.84	17.1891																503	Galb1-4GlcNAcb1-6(Galb1-4GlcNAcb1-2)Mana1-6(GlcNAcb1-4)Galb1-4GlcNAcb1-4(Gal b1-4GlcNAcb1-2)Mana1-3)Manb1-4GlcNAcb1-4(Fuca1-6)GlcNAc-Sp21	4	0.816497	20.4124
431	Galb1-4GlcNAcb1-2Mana1-6(GlcNAcb1-4)(Galb1-4GlcNAcb1-2Mana1-3)Manb1-4GlcNAcb1-4GlcNAc-Sp21	1.5	0.57735	38.49																511	(4S)GalNAcb-Sp10	4	1.41421	35.3553
432	Galb1-4GlcNAcb1-2Mana1-6(GlcNAcb1-4)(Galb1-4GlcNAcb1-4(Galb1-4GlcNAcb1-2)Mana1-3)Manb1-4GlcNAcb1-4GlcNAc-Sp21	0.75	0.5	66.6667																532	Gala1-3(Fuca1-2)Galb1-3GalNAcb1-3Gala1-4Galb1-4Glc-Sp21	4	1.82574	45.6435
433	Galb1-4GlcNAcb1-6(Galb1-4GlcNAcb1-2)Mana1-6(GlcNAcb1-4)(Galb1-4GlcNAcb1-2Mana1-3)Manb1-4GlcNAcb1-4GlcNAc-Sp21	1.25	0.957427	76.5942																73	Fuca1-2Galb1-4GlcNAcb1-3Galb1-4GlcNAcb-Sp0	3.75	0.957427	25.5314
434	Galb1-4GlcNAcb1-6(Galb1-4GlcNAcb1-2)Mana1-6(GlcNAcb1-4)(Galb1-4GlcNAcb1-4(Galb1-4GlcNAcb1-2)Mana1-3)Manb1-4GlcNAcb1-4GlcNAc-Sp21	8.75	4.03113	46.07																155	Galb1-4(6S)Glcb-Sp0	3.75	0.957427	25.5314
435	Galb1-4Galb-Sp10	2.75	0.957427	34.8155																162	Galb1-4GlcNAcb1-3Galb1-4GlcNAcb1-3Galb1-4GlcNAcb-Sp0	3.75	2.21736	59.1295
436	Galb1-6Galb-Sp10	2	0	0																218	Neu5Aca2-3Galb1-4GlcNAcb1-3Galb1-4(Fuca1-3)GlcNAcb-Sp0	3.75	0.5	13.3333
437	Neu5Aca2-3Galb1-4GlcNAcb1-3Galb-Sp8	2	0.816497	40.8248																232	GalNAcb1-4(Neu5Aca2-3)Galb1-4Glcb-Sp0	3.75	2.06155	54.9747
438	GalNAcb1-6GalNAcb-Sp8	3.25	0.5	15.3846																245	Neu5Aca2-3Galb1-3GalNAcb1-3Gala1-4Galb1-4Glcb-Sp0	3.75	3.0957	82.5519
439	(6S)Galb1-3GlcNAcb-Sp0	3	0.816497	27.2166																268	Neu5Aca2-6Galb1-4GlcNAcb1-3Galb1-4(Fuca1-3)GlcNAcb1-3Galb1-4(Fuca1-3)GlcNAcb-Sp0	3.75	1.25831	33.5548
440	(6S)Galb1-3(6S)GlcNAc-Sp0	5	2	40																284	Neu5Gca2-6Galb1-4GlcNAcb-Sp0	3.75	1.70783	45.542
441	Fuca1-2Galb1-4 GlcNAcb1-2Mana1-6(Fuca1-2Galb1-4GlcNAcb1-2(Fuca1-2Galb1-4GlcNAcb1-4)Mana1-3)Manb1-4GlcNAcb1-4GlcNAcb-Sp12	9.75	0.957427	9.81977																313	Mana1-2Mana1-6(Mana1-3)Mana1-6(Mana1-2Mana1-2Mana1-3)Mana-Sp9	3.75	3.68556	98.2815
442	Fuca1-2Galb1-4(Fuca1-3)GlcNAcb1-2Mana1-6(Fuca1-2Galb1-4(Fuca1-3)GlcNAcb1-4(Fuca1-2Galb1-4(Fuca1-3)GlcNAcb1-2)Mana1-3)Manb1-4GlcNAcb1-4GlcNAcb-Sp12	18.25	2.98608	16.3621																315	Neu5Aca2-3Galb1-4GlcNAcb1-6(Neu5Aca2-3Galb1-3)GalNAca-Sp14	3.75	1.5	40
443	Galb1-4(Fuca1-3)GlcNAcb1-6GalNAc-Sp14	12.75	1.70783	13.3947																403	Galb1-3GlcNAca1-6Galb1-4GlcNAcb-Sp0	3.75	0.957427	25.5314
444	Galb1-4GlcNAcb1-2Mana-Sp0	14.5	3.51188	24.2199																490	Gala1-3Galb1-4GlcNAcb1-6GalNAca-Sp14	3.75	2.06155	54.9747
445	Fuca1-2Galb1-4GlcNAcb1-6(Fuca1-2Galb1-4GlcNAcb1-3)GalNAc-Sp14	7.5	1.29099	17.2133																521	Neu5Aca2-3Galb1-3GlcNAcb1-2Mana-Sp0	3.75	1.70783	45.542
446	Gala1-3(Fuca1-2)Galb1-4GlcNAcb1-6(Gala1-3(Fuca1-2)Galb1-4GlcNAcb1-3)GalNAc-Sp14	2.75	0.957427	34.8155																543	Neu5Aca2-8Neu5Gca2-3Galb1-4GlcNAc-Sp0	3.75	4.99166	133.111
447	GalNAca1-3(Fuca1-2)Galb1-4GlcNAcb1-6(GalNAca1-3(Fuca1-2)Galb1-4GlcNAcb1-3)GalNAc-Sp14	4.25	1.25831	29.6072																86	GalNAca1-3(Fuca1-2)Galb1-4GlcNAcb-Sp8	3.5	0.57735	16.4957
448	Neu5Aca2-8Neu5Aca2-3Galb1-3GalNAcb1-4(Neu5Aca2-8Neu5Aca2-3)Galb1-4Glcb-Sp0	56.5	6.95222	12.3048																95	GalNAcb1-3(Fuca1-2)Galb-Sp8	3.5	1.29099	36.8856
449	GalNAcb1-4Galb1-4Glcb-Sp0	7.25	4.92443	67.9232																100	Gala1-2Galb-Sp8	3.5	1.29099	36.8856
450	GalNAca1-3(Fuca1-2)Galb1-4GlcNAcb1-2Mana1-6(GalNAca1-3(Fuca1-2)Galb1-4GlcNAcb1-2Mana1-3)Manb1-4GlcNAcb1-4(Fuca1-6)GlcNAcb-Sp22	13.5	2.08167	15.4197																140	Galb1-3GalNAca-Sp14	3.5	1.29099	36.8856
451	Gala1-3(Fuca1-2)Galb1-3GlcNAcb1-2Mana1-6(Gala1-3(Fuca1-2)Galb1-3GlcNAcb1-2Mana1-3)Manb1-4GlcNAcb1-4(Fuca1-6)GlcNAcb-Sp22	7.5	2.38048	31.7397																204	GlcAb1-6Galb-Sp8	3.5	4.50925	128.836
452	Neu5Aca2-6Galb1-4GlcNAcb1-6(Fuca1-2Galb1-3GlcNAcb1-3)Galb1-4Glc-Sp21	5.25	3.20156	60.9821																225	GalNAcb1-4(Neu5Aca2-8Neu5Aca2-8Neu5Aca2-8Neu5Aca2-3)Galb1-4Glcb-Sp0	3.5	0.57735	16.4957
453	GalNAca1-3(Fuca1-2)Galb1-3GlcNAcb1-2Mana1-6(GalNAca1-3(Fuca1-2)Galb1-3GlcNAcb1-2Mana1-3)Manb1-4GlcNAcb1-4(Fuca1-6)GlcNAcb-Sp22	11.75	2.5	21.2766																246	Neu5Aca2-3Galb1-3GlcNAcb1-3Galb1-4GlcNAcb-Sp0	3.5	0.57735	16.4957
454	Galb1-4GlcNAcb1-6(Galb1-4GlcNAcb1-2)Mana1-6(Galb1-4GlcNAcb1-2Mana1-3)Manb1-4GlcNAcb1-4GlcNAcb-Sp19	10.75	2.75379	25.6166																261	Neu5Aca2-3Galb1-4Glcb-Sp0	3.5	2.08167	59.4762
455	Neu5Aca2-3Galb1-4GlcNAcb1-2Mana1-6(GlcNAcb1-4)(Neu5Aca2-3Galb1-4GlcNAcb1-2Mana1-3)Manb1-4GlcNAcb1-4GlcNAcb-Sp21	9.75	1.89297	19.4151																264	Neu5Aca2-6GalNAcb1-4GlcNAcb-Sp0	3.5	1.29099	36.8856
456	Neu5Aca2-3Galb1-4GlcNAcb1-4Mana1-6(GlcNAcb1-4)(Neu5Aca2-3Galb1-4GlcNAcb1-4(Neu5Aca2-3Galb1-4GlcNAcb1-2)Mana1-3)Manb1-4GlcNAcb1-4GlcNAcb-Sp21	2.25	0.957427	42.5523																269	Neu5Aca2-6Galb1-4GlcNAcb1-3Galb1-4GlcNAcb-Sp0	3.5	1	28.5714
457	Neu5Aca2-3Galb1-4GlcNAcb1-6(Neu5Aca2-3Galb1-4GlcNAcb1-2)Mana1-6(GlcNAcb1-4)(Neu5Aca2-3Galb1-4GlcNAcb1-2Mana1-3)Manb1-4GlcNAcb1-4GlcNAcb-Sp21	0.5	1	200																271	Neu5Aca2-6Galb1-4Glcb-Sp8	3.5	1.73205	49.4872
458	Neu5Aca2-3Galb1-4GlcNAcb1-6(Neu5Aca2-3Galb1-4GlcNAcb1-2)Mana1-6(GlcNAcb1-4)(Neu5Aca2-3Galb1-4GlcNAcb1-4(Neu5Aca2-3Galb1-4GlcNAcb1-2)Mana1-3)Manb1-4GlcNAcb1-4GlcNAcb-Sp21	16.75	24.8512	148.366																285	Neu5Gca-Sp8	3.5	2.38048	68.0136
459	Neu5Aca2-6Galb1-4GlcNAcb1-2Mana1-6(GlcNAcb1-4)(Neu5Aca2-6Galb1-4GlcNAcb1-2Mana1-3)Manb1-4GlcNAcb1-4GlcNAcb-Sp21	8.75	9.91211	113.281																316	Neu5Aca2-6Galb1-4GlcNAcb1-2Mana1-6(Neu5Aca2-3Galb1-4GlcNAcb1-2Mana1-3)Manb1-4GlcNAcb1-4GlcNAcb-Sp12	3.5	1.29099	36.8856
460	Neu5Aca2-6Galb1-4GlcNAcb1-4Mana1-6(GlcNAcb1-4)(Neu5Aca2-6Galb1-4GlcNAcb1-4(Neu5Aca2-6Galb1-4GlcNAcb1-2)Mana1-3)Manb1-4GlcNAcb1-4GlcNAcb-Sp21	2	0.816497	40.8248																326	Neu5,9Ac2a2-3Galb1-3GlcNAcb-Sp0	3.5	1.29099	36.8856
461	Neu5Aca2-6Galb1-4GlcNAcb1-6(Neu5Aca2-6Galb1-4GlcNAcb1-2)Mana1-6(GlcNAcb1-4)(Neu5Aca2-6Galb1-4GlcNAcb1-2Mana1-3)Manb1-4GlcNAcb1-4GlcNAcb-Sp21	2.25	0.5	22.2222																376	Galb1-3GalNAca1-3(Fuca1-2)Galb1-4Glc-Sp0	3.5	0.57735	16.4957
462	Neu5Aca2-6Galb1-4GlcNAcb1-6(Neu5Aca2-6Galb1-4GlcNAcb1-2)Mana1-6(GlcNAcb1-4)(Neu5Aca2-6Galb1-4GlcNAcb1-4(Neu5Aca2-6Galb1-4GlcNAcb1-2)Mana1-3)Manb1-4GlcNAcb1-4GlcNAcb-Sp21	3.25	1.5	46.1538																381	Galb1-4(Fuca1-3)GlcNAcb1-6(Fuca1-4(Fuca1-2Galb1-3)GlcNAcb1-3)Galb1-4Glc-Sp21	3.5	0.57735	16.4957
463	Gala1-3(Fuca1-2)Galb1-3GalNAca-Sp8	6	1.82574	30.429																426	Fuca1-3GlcNAcb1-6(Galb1-4GlcNAcb1-3)Galb1-4Glc-Sp21	3.5	0.57735	16.4957
464	Gala1-3(Fuca1-2)Galb1-3GalNAcb-Sp8	8.75	2.75379	31.4718																484	Gala1-3Galb1-3GlcNAcb1-6GalNAca-Sp14	3.5	1.73205	49.4872
465	Glca1-6Glca1-6Glca1-6Glcb-Sp10	2.5	1.29099	51.6398																498	GalNAcb1-4(Fuca1-3)(6S)GlcNAcb-Sp8	3.5	1.29099	36.8856
466	Glca1-4Glca1-4Glca1-4Glcb-Sp10	4	1.82574	45.6435																513	(6P)Galb1-4GlcNAcb-SP0	3.5	0.57735	16.4957
467	Neu5Aca2-3Galb1-4GlcNAcb1-6(Neu5Aca2-3Galb1-4GlcNAcb1-3)GalNAca-Sp14	-0.25	0.957427	-382.971																518	GalNAca1-3(Fuca1-2)Galb1-4 GlcNAcb1-2Mana-Sp0	3.5	0.57735	16.4957
468	Fuca1-2Galb1-4(Fuca1-3)GlcNAcb1-2Mana1-6(Fuca1-2Galb1-4(Fuca1-3)GlcNAcb1-2Mana1-3)Manb1-4GlcNAcb1-4(Fuca1-6)GlcNAcb-Sp24	24.25	2.87228	11.8445																531	GalNAca1-3(Fuca1-2)Galb1-3GalNAcb1-3Gala1-4Galb1-4Glc-Sp21	3.5	1.29099	36.8856
469	Fuca1-2Galb1-3(Fuca1-4)GlcNAcb1-2Mana1-6(Fuca1-2Galb1-3(Fuca1-4)GlcNAcb1-2Mana1-3)Manb1-4GlcNAcb1-4(Fuca1-6)GlcNAcb1-4(Fuca1-6)GlcNAcb-Sp19	21.75	3.59398	16.524																553	GalNAcb1-4GlcNAcb1-3GalNAcb1-4GlcNAcb-Sp0	3.5	1.29099	36.8856
470	GlcNAcb1-6(GlcNAcb1-2)Mana1-6(GlcNAcb1-2Mana1-3)Manb1-4GlcNAcb1-4(Fuca1-6)GlcNAcb-Sp24	27808.5	3871.27	13.9212																584	GlcNAcb1-3Galb1-4GlcNAcb1-6(Galb1-3)GalNAca-Sp14	3.5	2.08167	59.4762
471	Galb1-3GlcNAcb1-2Mana1-6(GlcNAcb1-4)(Galb1-3GlcNAcb1-2Mana1-3)Manb1-4GlcNAcb1-4GlcNAcb-Sp21	867.75	41.2179	4.74998																598	Neu5Aca2-6Galb1-4GlcNAcb1-3Galb1-4GlcNAcb1-2Mana1-6(Neu5Aca2-6Galb1-4GlcNAcb1-3Galb1-4GlcNAcb1-2Mana1-3)Manb1-4GlcNAcb1-4GlcNAcb-Sp12	3.5	3.10913	88.8322
472	Neu5Aca2-6Galb1-4GlcNAcb1-6(Galb1-3GlcNAcb1-3)Galb1-4Glcb-Sp21	2	0	0																600	Galb1-3GalNAcb1-4(Neu5Aca2-8Neu5Aca2-8Neu5Aca2-3)Galb1-4Glcb-Sp21	3.5	0.57735	16.4957
473	Neu5Aca2-3Galb1-4GlcNAcb1-2Mana-Sp0	13.5	3.51188	26.014																48	Neu5,9Ac2a-Sp8	3.25	2.21736	68.2263
474	Neu5Aca2-3Galb1-4GlcNAcb1-6GalNAca-Sp14	1.75	0.5	28.5714																59	Fuca1-2Galb1-3GalNAcb1-3Gala1-4Galb1-4Glcb-Sp9	3.25	0.5	15.3846
475	Neu5Aca2-6Galb1-4GlcNAcb1-6GalNAca-Sp14	6.25	1.70783	27.3252																67	Fuca1-2Galb1-3GlcNAcb-Sp0	3.25	0.957427	29.4593
476	Neu5Aca2-6Galb1-4 GlcNAcb1-6(Neu5Aca2-6Galb1-4GlcNAcb1-3)GalNAca-Sp14	1.75	0.5	28.5714																68	Fuca1-2Galb1-3GlcNAcb-Sp8	3.25	0.5	15.3846
477	Neu5Aca2-6Galb1-4GlcNAcb1-2Mana1-6(Neu5Aca2-6Galb1-4GlcNAcb1-2Mana1-3)Manb1-4GlcNAcb1-4(Fuca1-6)GlcNAcb-Sp24	17	1.82574	10.7397																134	GlcNAcb1-6(Galb1-3)GalNAca-Sp14	3.25	0.957427	29.4593
478	Neu5Aca2-3Galb1-4GlcNAcb1-2Mana1-6(Neu5Aca2-3Galb1-4GlcNAcb1-2Mana1-3)Manb1-4GlcNAcb1-4(Fuca1-6)GlcNAcb-Sp24	8.25	2.06155	24.9885																186	GlcNAcb1-4-MDPLys	3.25	0.5	15.3846
479	Mana1-6(Mana1-3)Manb1-4GlcNAcb1-4(Fuca1-6)GlcNAcb-Sp19	12.75	3.30404	25.914																201	GlcAa-Sp8	3.25	3.59398	110.584
480	Galb1-4GlcNAcb1-6(Galb1-4GlcNAcb1-2)Mana1-6(Galb1-4GlcNAcb1-2Mana1-3)Manb1-4GlcNAcb1-4(Fuca1-6)GlcNAcb-Sp24	25.5	2.38048	9.3352																226	GalNAcb1-4(Neu5Aca2-8Neu5Aca2-8Neu5Aca2-3)Galb1-4Glcb-Sp0	3.25	0.957427	29.4593
481	Neu5Aca2-3Galb1-3GlcNAcb1-2Mana1-6(GlcNAcb1-4)(Neu5Aca2-3Galb1-3GlcNAcb1-2Mana1-3)Manb1-4GlcNAcb1-4GlcNAc-Sp21	5.25	1.25831	23.9677																233	Neu5Aca2-3Galb1-3GalNAcb1-4(Neu5Aca2-3)Galb1-4Glcb-Sp0	3.25	1.5	46.1538
482	Neu5Aca2-6Galb1-4GlcNAcb1-6(Fuca1-2Galb1-4(Fuca1-3)GlcNAcb1-3)Galb1-4Glc-Sp21	2.25	0.5	22.2222																240	Neu5Aca2-3Galb1-4(Neu5Aca2-3Galb1-3)GlcNAcb-Sp8	3.25	0.957427	29.4593
483	Galb1-3GlcNAcb1-6GalNAca-Sp14	1	0.816497	81.6497																263	Neu5Aca2-6GalNAca-Sp8	3.25	2.21736	68.2263
484	Gala1-3Galb1-3GlcNAcb1-6GalNAca-Sp14	3.5	1.73205	49.4872																267	Neu5Aca2-6Galb1-4GlcNAcb-Sp8	3.25	0.5	15.3846
485	Galb1-3(Fuca1-4)GlcNAcb1-6GalNAca-Sp14	14	2.58199	18.4428																402	Galb1-3GlcNAcb1-6Galb1-4GlcNAcb-Sp0	3.25	0.5	15.3846
486	Neu5Aca2-3Galb1-3GlcNAcb1-6GalNAca-Sp14	7.25	0.957427	13.2059																438	GalNAcb1-6GalNAcb-Sp8	3.25	0.5	15.3846
487	(3S)Galb1-3(Fuca1-4)GlcNAcb-Sp0	6	1.1547	19.245																462	Neu5Aca2-6Galb1-4GlcNAcb1-6(Neu5Aca2-6Galb1-4GlcNAcb1-2)Mana1-6(GlcNAcb1-4)(Neu5Aca2-6Galb1-4GlcNAcb1-4(Neu5Aca2-6Galb1-4GlcNAcb1-2)Mana1-3)Manb1-4GlcNAcb1-4GlcNAcb-Sp21	3.25	1.5	46.1538
488	Galb1-4(Fuca1-3)GlcNAcb1-6(Neu5Aca2-6(Neu5Aca2-3Galb1-3)GlcNAcb1-3)Galb1-4Glc-Sp21	25.75	7.67572	29.8086																492	Fuca1-2(6S)Galb1-3GlcNAcb-Sp0	3.25	0.5	15.3846
489	Fuca1-2Galb1-4GlcNAcb1-6GalNAca-Sp14	14.75	0.5	3.38983																563	Neu5Aca2-8Neu5Aca2-3Galb1-3GalNAcb1-4(Neu5Aca2-3)Galb1-4Glc-Sp21	3.25	0.957427	29.4593
490	Gala1-3Galb1-4GlcNAcb1-6GalNAca-Sp14	3.75	2.06155	54.9747																50	Mana1-6(Mana1-3)Manb1-4GlcNAcb1-4GlcNAcb-Sp12	3	2.16025	72.0082
491	Galb1-4(Fuca1-3)GlcNAcb1-2Mana-Sp0	14	5.59762	39.983																62	Fuca1-2Galb1-3GalNAca-Sp14	3	1.1547	38.49
492	Fuca1-2(6S)Galb1-3GlcNAcb-Sp0	3.25	0.5	15.3846																72	Fuca1-2Galb1-4(Fuca1-3)GlcNAcb-Sp8	3	1.41421	47.1405
493	Gala1-3(Fuca1-2)Galb1-4GlcNAcb1-6GalNAca-Sp14	0.75	0.957427	127.657																90	GalNAca1-3(Fuca1-2)Galb-Sp18	3	1.41421	47.1405
494	Fuca1-2Galb1-4GlcNAcb1-2Mana-Sp0	0.75	1.5	200																114	Gala1-3Galb1-3GlcNAcb-Sp0	3	1.1547	38.49
495	Fuca1-2Galb1-3(6S)GlcNAcb-Sp0	16.75	1.5	8.95522																205	KDNa2-3Galb1-3GlcNAcb-Sp0	3	1.41421	47.1405
496	Fuca1-2(6S)Galb1-3(6S)GlcNAcb-Sp0	27.75	3.0957	11.1557																227	Neu5Aca2-8Neu5Aca2-8Neu5Aca2-3Galb1-4Glcb-Sp0	3	2.94392	98.1307
497	Neu5Aca2-6GalNAcb1-4(6S)GlcNAcb-Sp8	1.5	0.57735	38.49																249	Neu5Aca2-3Galb1-4(6S)GlcNAcb-Sp8	3	2.44949	81.6497
498	GalNAcb1-4(Fuca1-3)(6S)GlcNAcb-Sp8	3.5	1.29099	36.8856																325	Neu5,9Ac2a2-3Galb1-4GlcNAcb-Sp0	3	0.816497	27.2166
499	(3S)GalNAcb1-4(Fuca1-3)GlcNAcb-Sp8	3	1.41421	47.1405																344	Neu5Aca2-6Galb1-4GlcNAcb1-2Mana1-6Manb1-4GlcNAcb1-4GlcNAc-Sp12	3	0.816497	27.2166
500	Fuca1-2Galb1-3GlcNAcb1-6(Fuca1-2Galb1-3GlcNAcb1-3)GalNAca-Sp14	13.5	1.29099	9.56292																439	(6S)Galb1-3GlcNAcb-Sp0	3	0.816497	27.2166
501	GalNAca1-3(Fuca1-2)Galb1-3GlcNAcb1-6GalNAca-Sp14	1.75	1.70783	97.59																499	(3S)GalNAcb1-4(Fuca1-3)GlcNAcb-Sp8	3	1.41421	47.1405
502	GlcNAcb1-6(GlcNAcb1-2)Mana1-6(GlcNAcb1-4)(GlcNAcb1-4(GlcNAcb1-2)Mana1-3)Manb1-4GlcNAcb1-4(Fuca1-6)GlcNAc-Sp21	28958.5	3414.78	11.792																508	(3S)GalNAcb1-4(3S)GlcNAc-Sp8	3	0.816497	27.2166
503	Galb1-4GlcNAcb1-6(Galb1-4GlcNAcb1-2)Mana1-6(GlcNAcb1-4)Galb1-4GlcNAcb1-4(Gal b1-4GlcNAcb1-2)Mana1-3)Manb1-4GlcNAcb1-4(Fuca1-6)GlcNAc-Sp21	4	0.816497	20.4124																522	Gala1-3Galb1-3GlcNAcb1-2Mana-Sp0	3	0.816497	27.2166
504	Galb1-3GlcNAca1-3Galb1-4GlcNAcb-Sp8	2	0.816497	40.8248																61	Fuca1-2Galb1-3GalNAca-Sp8	2.75	0.5	18.1818
505	Galb1-3(6S)GlcNAcb-Sp8	0.75	0.5	66.6667																66	Fuca1-2Galb1-3GlcNAcb1-3Galb1-4Glcb-Sp10	2.75	0.957427	34.8155
506	(6S)(4S)GalNAcb1-4GlcNAc-Sp8	11	2.16025	19.6386																71	Fuca1-2Galb1-4(Fuca1-3)GlcNAcb-Sp0	2.75	0.957427	34.8155
507	(6S)GalNAcb1-4GlcNAc-Sp8	2.25	0.957427	42.5523																76	Fuca1-2Galb1-4GlcNAcb-Sp8	2.75	0.5	18.1818
508	(3S)GalNAcb1-4(3S)GlcNAc-Sp8	3	0.816497	27.2166																77	Fuca1-2Galb1-4Glcb-Sp0	2.75	1.5	54.5455
509	GalNAcb1-4(6S)GlcNAc-Sp8	9.5	10.9697	115.47																79	Fuca1-3GlcNAcb-Sp8	2.75	2.87228	104.447
510	(3S)GalNAcb1-4GlcNAc-Sp8	2.25	0.5	22.2222																89	GalNAca1-3(Fuca1-2)Galb-Sp8	2.75	0.5	18.1818
511	(4S)GalNAcb-Sp10	4	1.41421	35.3553																91	GalNAca1-3GalNAcb-Sp8	2.75	0.957427	34.8155
512	Galb1-4(6P)GlcNAcb-Sp0	2	0.816497	40.8248																136	Neu5Aca2-6(Galb1-3)GalNAca-Sp14	2.75	0.957427	34.8155
513	(6P)Galb1-4GlcNAcb-SP0	3.5	0.57735	16.4957																166	Galb1-4GlcNAcb1-6(Galb1-3)GalNAca-Sp8	2.75	1.25831	45.7566
514	GalNAca1-3(Fuca1-2)Galb1-4GlcNAcb1-6GalNAc-Sp14	26	3.26599	12.5615																253	Neu5Aca2-3Galb1-4(Fuca1-3)GlcNAcb-Sp8	2.75	1.70783	62.1027
515	Neu5Aca2-6Galb1-4GlcNAcb1-2Man-Sp0	38.25	4.85627	12.6961																435	Galb1-4Galb-Sp10	2.75	0.957427	34.8155
516	Gala1-3Galb1-4GlcNAcb1-2Mana-Sp0	2.75	0.957427	34.8155																446	Gala1-3(Fuca1-2)Galb1-4GlcNAcb1-6(Gala1-3(Fuca1-2)Galb1-4GlcNAcb1-3)GalNAc-Sp14	2.75	0.957427	34.8155
517	Gala1-3(Fuca1-2)Galb1-4GlcNAcb1-2Mana-Sp0	2	1.41421	70.7107																516	Gala1-3Galb1-4GlcNAcb1-2Mana-Sp0	2.75	0.957427	34.8155
518	GalNAca1-3(Fuca1-2)Galb1-4 GlcNAcb1-2Mana-Sp0	3.5	0.57735	16.4957																552	GalNAcb1-3GlcNAcb-Sp0	2.75	1.5	54.5455
519	Galb1-3GlcNAcb1-2Mana-Sp0	18	5.35413	29.7451																560	(3S)GlcAb1-3Galb1-4GlcNAcb1-2Mana-Sp0	2.75	0.957427	34.8155
520	Gala1-3(Fuca1-2)Galb1-3GlcNAcb1-6GalNAc-Sp14	10.25	12.0104	117.175																63	Fuca1-2Galb1-3GalNAcb1-4(Neu5Aca2-3)Galb1-4Glcb-Sp0	2.5	1.73205	69.282
521	Neu5Aca2-3Galb1-3GlcNAcb1-2Mana-Sp0	3.75	1.70783	45.542																82	GalNAca1-3(Fuca1-2)Galb1-3GlcNAcb-Sp0	2.5	1	40
522	Gala1-3Galb1-3GlcNAcb1-2Mana-Sp0	3	0.816497	27.2166																84	(3S)Galb1-4(Fuca1-3)Glcb-Sp0	2.5	0.57735	23.094
523	GalNAcb1-4GlcNAcb1-2Mana-Sp0	5.5	0.57735	10.4973																143	Galb1-3GalNAcb1-3Gala1-4Galb1-4Glcb-Sp0	2.5	0.57735	23.094
524	Neu5Aca2-3Galb1-3GalNAcb1-4Galb1-4Glcb-Sp0	0.75	0.957427	127.657																208	Mana1-2Mana1-6(Mana1-2Mana1-3)Mana-Sp9	2.5	1	40
525	GlcNAcb1-2 Mana1-6(GlcNAcb1-4)(GlcNAcb1-2Mana1-3)Manb1-4GlcNAcb1-4(Fuca1-6)GlcNAc-Sp21	32687	2304.84	7.05123																228	GalNAcb1-4(Neu5Aca2-8Neu5Aca2-3)Galb1-4Glcb-Sp0	2.5	1.73205	69.282
526	Galb1-4GlcNAcb1-2 Mana1-6(GlcNAcb1-4)(Galb1-4GlcNAcb1-2Mana1-3)Manb1-4GlcNAcb1-4(Fuca1-6)GlcNAc-Sp21	1.75	1.5	85.7143																258	Neu5Aca2-3Galb1-4GlcNAcb-Sp8	2.5	0.57735	23.094
527	Galb1-4GlcNAcb1-2 Mana1-6(Galb1-4GlcNAcb1-4)(Galb1-4GlcNAcb1-2Mana1-3)Manb1-4GlcNAcb1-4(Fuca1-6)GlcNAc-Sp21	1.25	0.957427	76.5942																270	Neu5Aca2-6Galb1-4Glcb-Sp0	2.5	1.29099	51.6398
528	Fuca1-4(Galb1-3)GlcNAcb1-2 Mana-Sp0	34	8.75595	25.7528																323	Neu5Aca2-3Galb1-4GlcNAcb1-2Mana1-6(Neu5Aca2-6Galb1-4GlcNAcb1-2Mana1-3)Manb1-4GlcNAcb1-4GlcNAcb-Sp12	2.5	0.57735	23.094
529	Neu5Aca2-3Galb1-4(Fuca1-3)GlcNAcb1-2Mana-Sp0	5.5	2.38048	43.2814																389	GalNAca1-3(Fuca1-2)Galb1-3GalNAca1-3(Fuca1-2)Galb1-4GlcNAcb-Sp0	2.5	1.29099	51.6398
530	GlcNAcb1-3Galb1-4GlcNAcb1-6(GlcNAcb1-3)Galb1-4GlcNAc-Sp0	80.25	10.4043	12.9649																409	Gala1-3(Fuca1-2)Galb1-4GlcNAcb1-3GalNAca-Sp14	2.5	1	40
531	GalNAca1-3(Fuca1-2)Galb1-3GalNAcb1-3Gala1-4Galb1-4Glc-Sp21	3.5	1.29099	36.8856																411	GalNAca1-3GalNAcb1-3Gala1-4Galb1-4Glcb-Sp0	2.5	0.57735	23.094
532	Gala1-3(Fuca1-2)Galb1-3GalNAcb1-3Gala1-4Galb1-4Glc-Sp21	4	1.82574	45.6435																465	Glca1-6Glca1-6Glca1-6Glcb-Sp10	2.5	1.29099	51.6398
533	Galb1-3GalNAcb1-3Gal-Sp21	2.25	0.5	22.2222																546	Neu5Gca2-8Neu5Gca2-6Galb1-4GlcNAc-Sp0	2.5	0.57735	23.094
534	GlcNAcb1-3Galb1-4GlcNAcb1-2Mana1-6(GlcNAcb1-3Galb1-4GlcNAcb1-2Mana1-3)Manb1-4GlcNAcb1-4GlcNAcb-Sp12	11.75	1.5	12.766																586	Neu5Aca2-3Galb1-4GlcNAcb1-3Galb1-4GlcNAcb1-6(Neu5Aca2-3Galb1-4GlcNAcb1-3Galb1-4GlcNAcb1-3)GalNAca-Sp14	2.5	1.29099	51.6398
535	GlcNAcb1-3Galb1-4GlcNAcb1-2Mana1-6(GlcNAcb1-3Galb1-4GlcNAcb1-2Mana1-3)Manb1-4GlcNAcb1-4GlcNAcb-Sp25	334.25	9.32291	2.7892																81	Fucb1-3GlcNAcb-Sp8	2.25	0.5	22.2222
536	Fuca1-2Galb1-4GlcNAcb1-3Galb1-4GlcNAcb1-2Mana1-6(Fuca1-2Galb1-4GlcNAcb1-3Galb1-4GlcNAcb1-2Mana1-3)Manb1-4GlcNAcb1-4GlcNAcb-Sp24	16	8.28654	51.7908																210	Mana1-6(Mana1-2Mana1-3)Mana1-6(Mana1-2Mana1-3)Manb1-4GlcNAcb1-4GlcNAcb-Sp12	2.25	2.5	111.111
537	GlcNAcb1-3Galb1-4GlcNAcb1-3Galb1-4GlcNAcb1-2Mana1-6(GlcNAcb1-3Galb1-4GlcNAcb1-3Galb1-4GlcNAcb1-2Mana1-3)Manb1-4GlcNAcb1-4GlcNAcb-Sp12	52	4.54606	8.74242																236	Neu5Aca2-3GalNAcb1-4GlcNAcb-Sp0	2.25	0.5	22.2222
538	GlcNAcb1-3Galb1-4GlcNAcb1-3Galb1-4GlcNAcb1-2Mana1-6(GlcNAcb1-3Galb1-4GlcNAcb1-3Galb1-4GlcNAcb1-2Mana1-3)Manb1-4GlcNAcb1-4GlcNAcb-Sp25	250.25	37.4466	14.9637																262	Neu5Aca2-3Galb1-4Glcb-Sp8	2.25	0.957427	42.5523
539	Galb1-4GlcNAcb1-3Galb1-4GlcNAcb1-3Galb1-4GlcNAcb1-2Mana1-6(Galb1-4GlcNAcb1-3Galb1-4GlcNAcb1-3Galb1-4GlcNAcb1-2Mana1-3)Manb1-4GlcNAcb1-4GlcNAcb-Sp12	107.5	15.9269	14.8157																273	Neu5Aca2-8Neu5Aca-Sp8	2.25	0.957427	42.5523
540	Galb1-4GlcNAcb1-3Galb1-4GlcNAcb1-3Galb1-4GlcNAcb1-2Mana1-6(Galb1-4GlcNAcb1-3Galb1-4GlcNAcb1-3Galb1-4GlcNAcb1-2Mana1-3)Manb1-4GlcNAcb1-4GlcNAcb-Sp24	16	2.16025	13.5015																319	Neu5Aca2-8Neu5Aca2-8Neu5Acb-Sp8	2.25	1.25831	55.9247
541	Galb1-3GlcNAcb1-3Galb1-4GlcNAcb1-2Mana1-6(Galb1-3GlcNAcb1-3Galb1-4GlcNAcb1-2Mana1-3)Manb1-4GlcNAcb1-4GlcNAc-Sp25	8.5	3.31662	39.0191																395	Neu5Aca2-3Galb1-3GlcNAcb1-3GalNAca-Sp14	2.25	1.25831	55.9247
542	Neu5Gca2-8Neu5Gca2-3Galb1-4GlcNAc-Sp0	1	0.816497	81.6497																398	GalNAca1-3GalNAcb1-3Gala1-4Galb1-4GlcNAcb-Sp0	2.25	0.5	22.2222
543	Neu5Aca2-8Neu5Gca2-3Galb1-4GlcNAc-Sp0	3.75	4.99166	133.111																421	Gala1-3Galb1-3GlcNAcb1-3GalNAc-Sp14	2.25	0.957427	42.5523
544	Neu5Gca2-8Neu5Aca2-3Galb1-4GlcNAc-Sp0	0.75	0.5	66.6667																456	Neu5Aca2-3Galb1-4GlcNAcb1-4Mana1-6(GlcNAcb1-4)(Neu5Aca2-3Galb1-4GlcNAcb1-4(Neu5Aca2-3Galb1-4GlcNAcb1-2)Mana1-3)Manb1-4GlcNAcb1-4GlcNAcb-Sp21	2.25	0.957427	42.5523
545	Neu5Gca2-8Neu5Gca2-3Galb1-4GlcNAcb1-3Galb1-4GlcNAc-Sp0	7.75	5.7373	74.0297																461	Neu5Aca2-6Galb1-4GlcNAcb1-6(Neu5Aca2-6Galb1-4GlcNAcb1-2)Mana1-6(GlcNAcb1-4)(Neu5Aca2-6Galb1-4GlcNAcb1-2Mana1-3)Manb1-4GlcNAcb1-4GlcNAcb-Sp21	2.25	0.5	22.2222
546	Neu5Gca2-8Neu5Gca2-6Galb1-4GlcNAc-Sp0	2.5	0.57735	23.094																482	Neu5Aca2-6Galb1-4GlcNAcb1-6(Fuca1-2Galb1-4(Fuca1-3)GlcNAcb1-3)Galb1-4Glc-Sp21	2.25	0.5	22.2222
547	Neu5Aca2-8Neu5Aca2-3Galb1-4GlcNAc-Sp0	0.75	0.5	66.6667																507	(6S)GalNAcb1-4GlcNAc-Sp8	2.25	0.957427	42.5523
548	GlcNAcb1-3Galb1-4GlcNAcb1-6(GlcNAcb1-3Galb1-4GlcNAcb1-2)Mana1-6(GlcNAcb1-3Galb1-4GlcNAcb1-2Man a1-3)Manb1-4GlcNAcb1-4GlcNAc-Sp24	224.5	10.7858	4.80436																510	(3S)GalNAcb1-4GlcNAc-Sp8	2.25	0.5	22.2222
549	Galb1-4GlcNAcb1-3Galb1-4GlcNAcb1-6(Galb1-4GlcNAcb1-3Galb1-4GlcNAcb1-2)Mana1-6(Galb1-4GlcNAcb1-3Galb1-4GlcNAcb1-2Mana1-3)Mana1-4GlcNAcb1-4GlcNAc-Sp24	24.5	5.44671	22.2315																533	Galb1-3GalNAcb1-3Gal-Sp21	2.25	0.5	22.2222
550	Gala1-3Galb1-4GlcNAcb1-2Mana1-6(Gala1-3Galb1-4GlcNAcb1-2Mana1-3)Manb1-4GlcNAcb1-4GlcNAc-Sp24	82.75	10.9049	13.1781																78	Fuca1-2Galb-Sp8	2	1.1547	57.735
551	GlcNAcb1-3Galb1-4GlcNAcb1-6(GlcNAcb1-3Galb1-3)GalNAca-Sp14	113.75	4.03113	3.54385																80	Fuca1-4GlcNAcb-Sp8	2	0.816497	40.8248
552	GalNAcb1-3GlcNAcb-Sp0	2.75	1.5	54.5455																181	GlcNAcb1-3Galb-Sp8	2	0.816497	40.8248
553	GalNAcb1-4GlcNAcb1-3GalNAcb1-4GlcNAcb-Sp0	3.5	1.29099	36.8856																224	Neu5Aca2-3Galb1-3GalNAca-Sp14	2	1.1547	57.735
554	GlcNAcb1-3Galb1-4GlcNAcb1-3Galb1-4GlcNAcb1-3Galb1-4GlcNAcb1-3Galb1-4GlcNAcb1-2Mana1-6(GlcNAcb1-3Galb1-4GlcNAcb1-3Galb1-4GlcNAcb1-3Galb1-4GlcNAcb1-3Galb1-4GlcNAcb1-2Mana1-3)Manb1-4GlcNAcb1-4GlcNAcb-Sp25	175.5	21.0792	12.0109																229	Neu5Aca2-8Neu5Aca2-8Neu5Aca-Sp8	2	0.816497	40.8248
555	Galb1-4GlcNAcb1-3Galb1-4GlcNAcb1-3Galb1-4GlcNAcb1-3Galb1-4GlcNAcb1-3Galb1-4GlcNAcb1-2Mana1-6(Galb1-4GlcNAcb1-3Galb1-4GlcNAcb1-3Galb1-4GlcNAcb1-3Galb1-4GlcNAcb1-3Galb1-4GlcNAcb1-2Mana1-3)Manb1-4GlcNAcb1-4GlcNAcb-Sp25	18	2.16025	12.0014																247	Fuca1-2(6S)Galb1-4Glcb-Sp0	2	1.41421	70.7107
556	GlcNAb1-3Galb1-3GalNAc-Sp14	4.75	0.957427	20.1564																382	Galb1-3GlcNAcb1-3Galb1-4(Fuca1-3)GlcNAcb1-6(Galb1-3GlcNAcb1-3)Galb1-4Glc-Sp21	2	0.816497	40.8248
557	Galb1-3GlcNAcb1-6(Galb1-3)GalNAc-Sp14	11	3.74166	34.0151																401	Gala1-3Galb1-4GlcNAcb1-3GalNAca-Sp14	2	0.816497	40.8248
558	Galb1-4GlcNAcb1-3Galb1-4GlcNAcb1-3Galb1-4GlcNAcb1-3Galb1-4GlcNAcb1-3Galb1-4GlcNAcb1-3Galb1-4GlcNAcb1-2Mana1-6(Galb1-4GlcNAcb1-3Galb1-4GlcNAcb1-3Galb1-4GlcNAcb1-3Galb1-4GlcNAcb1-3Galb1-4GlcNAcb1-3Galb1-4GlcNAcb1-2Mana1-3)Manb1-4GlcNAcb1-4GlcNAcb-Sp25	13.75	0.5	3.63636																419	Gala1-3(Fuca1-2)Galb1-3GlcNAcb1-3GalNAc-Sp14	2	0.816497	40.8248
559	(3S)GlcAb1-3Galb1-4GlcNAcb1-3Galb1-4Glc-Sp0	0.5	1	200																436	Galb1-6Galb-Sp10	2	0	0
560	(3S)GlcAb1-3Galb1-4GlcNAcb1-2Mana-Sp0	2.75	0.957427	34.8155																437	Neu5Aca2-3Galb1-4GlcNAcb1-3Galb-Sp8	2	0.816497	40.8248
561	Galb1-3GlcNAcb1-3Galb1-4GlcNAcb1-3Galb1-4GlcNAcb1-6(Galb1-3GlcNAcb1-3Galb1-4GlcNAcb1-3Galb1-4GlcNAb1-2)Mana1-6(Galb1-3GlcNAcb1-3Galb1-4GlcNAcb1-3Galb1-4GlcNAcb1-2Mana1-3)Manb1-4GlcNAcb1-4(Fuca1-6)GlcNAcb-Sp24	29.25	0.5	1.7094																460	Neu5Aca2-6Galb1-4GlcNAcb1-4Mana1-6(GlcNAcb1-4)(Neu5Aca2-6Galb1-4GlcNAcb1-4(Neu5Aca2-6Galb1-4GlcNAcb1-2)Mana1-3)Manb1-4GlcNAcb1-4GlcNAcb-Sp21	2	0.816497	40.8248
562	Galb1-3GlcNAcb1-3Galb1-4GlcNAcb1-6(Galb1-3GlcNAcb1-3Galb1-4GlcNAb1-2)Mana1-6(Galb1-3GlcNAcb1-3Galb1-4GlcNAcb1-2Mana1-3)Manb1-4GlcNAcb1-4(Fuca1-6)GlcNAcb-Sp24	34	3.16228	9.30082																472	Neu5Aca2-6Galb1-4GlcNAcb1-6(Galb1-3GlcNAcb1-3)Galb1-4Glcb-Sp21	2	0	0
563	Neu5Aca2-8Neu5Aca2-3Galb1-3GalNAcb1-4(Neu5Aca2-3)Galb1-4Glc-Sp21	3.25	0.957427	29.4593																504	Galb1-3GlcNAca1-3Galb1-4GlcNAcb-Sp8	2	0.816497	40.8248
564	GlcNAcb1-3Galb1-4GlcNAcb1-2Mana1-6(GlcNAcb1-3Galb1-4GlcNAcb1-2Mana1-3)Manb1-4GlcNAcb1-4(Fuca1-6)GlcNAcb-Sp24	745.25	38.7675	5.20194																512	Galb1-4(6P)GlcNAcb-Sp0	2	0.816497	40.8248
565	Galb1-4GlcNAcb1-3Galb1-4GlcNAcb1-2Mana1-6(Galb1-4GlcNAcb1-3Galb1-4GlcNAcb1-2Mana1-3)Manb1-4GlcNAcb1-4(Fuca1-6)GlcNAcb-Sp24	27	1.41421	5.23783																517	Gala1-3(Fuca1-2)Galb1-4GlcNAcb1-2Mana-Sp0	2	1.41421	70.7107
566	GlcNAcb1-3Galb1-4GlcNAcb1-3Galb1-4GlcNAcb1-2Mana1-6(GlcNAcb1-3Galb1-4GlcNAcb1-3Galb1-4GlcNAcb1-2Mana1-3)Manb1-4GlcNAcb1-4(Fuca1-6)GlcNAcb-Sp24	315.25	36.8001	11.6733																589	Galb1-4GlcNAcb1-3Galb1-3GalNAca-Sp14	2	1.1547	57.735
567	Galb1-4GlcNAcb1-3Galb1-4GlcNAcb1-3Galb1-4GlcNAcb1-2Mana1-6(Galb1-4GlcNAcb1-3Galb1-4GlcNAcb1-3Galb1-4GlcNAcb1-2Mana1-3)Manb1-4GlcNAcb1-4(Fuca1-6)GlcNAcb-Sp24	19.25	2.75379	14.3054																594	GlcNAcb1-6(Neu5Aca2-3Galb1-3)GalNAca-Sp14	2	0.816497	40.8248
568	GlcNAcb1-3Galb1-4GlcNAcb1-3Galb1-4GlcNAcb1-3Galb1-4GlcNAcb1-2Mana1-6(GlcNAcb1-3Galb1-4GlcNAcb1-3Galb1-4GlcNAcb1-3Galb1-4GlcNAcb1-2Mana1-3)Manb1-4GlcNAcb1-4(Fuca1-6)GlcNAcb-Sp24	126.75	84.9446	67.0174																137	Neu5Acb2-6(Galb1-3)GalNAca-Sp8	1.75	0.957427	54.7101
569	Galb1-4GlcNAcb1-3Galb1-4GlcNAcb1-3Galb1-4GlcNAcb1-3Galb1-4GlcNAcb1-2Mana1-6(Galb1-4GlcNAcb1-3Galb1-4GlcNAcb1-3Galb1-4GlcNAcb1-3Galb1-4GlcNAcb1-2Mana1-3)Manb1-4GlcNAcb1-4(Fuca1-6)GlcNAcb-Sp24	18.5	1	5.40541																404	GalNAcb1-3Gala1-6Galb1-4Glcb-Sp8	1.75	0.957427	54.7101
570	GlcNAcb1-3Galb1-4GlcNAcb1-3Galb1-4GlcNAcb1-3Galb1-4GlcNAcb1-3Galb1-4GlcNAcb1-2Mana1-6(GlcNAcb1-3Galb1-4GlcNAcb1-3Galb1-4GlcNAcb1-3Galb1-4GlcNAcb1-3Galb1-4GlcNAcb1-2Mana1-3)Manb1-4GlcNAcb1-4(Fuca1-6)GlcNAcb-Sp19	152.75	16.3987	10.7356																474	Neu5Aca2-3Galb1-4GlcNAcb1-6GalNAca-Sp14	1.75	0.5	28.5714
571	Galb1-4GlcNAcb1-3Galb1-4GlcNAcb1-3Galb1-4GlcNAcb1-3Galb1-4GlcNAcb1-3Galb1-4GlcNAcb1-2Mana1-6(Galb1-4GlcNAcb1-3Galb1-4GlcNAcb1-3Galb1-4GlcNAcb1-3Galb1-4GlcNAcb1-3Galb1-4GlcNAcb1-2Mana1-3)Manb1-4GlcNAcb1-4(Fuca1-6)GlcNAcb-Sp19	20	2.70801	13.5401																476	Neu5Aca2-6Galb1-4 GlcNAcb1-6(Neu5Aca2-6Galb1-4GlcNAcb1-3)GalNAca-Sp14	1.75	0.5	28.5714
572	Galb1-4GlcNAcb1-3Galb1-4GlcNAcb1-6(Galb1-4GlcNAcb1-3Galb1-4GlcNAb1-2)Mana1-6(Galb1-4GlcNAcb1-3Galb1-4GlcNAcb1-2Mana1-3)Manb1-4GlcNAcb1-4(Fuca1-6)GlcNAcb-Sp24	20.5	2.38048	11.6121																501	GalNAca1-3(Fuca1-2)Galb1-3GlcNAcb1-6GalNAca-Sp14	1.75	1.70783	97.59
573	GlcNAcb1-3Galb1-4GlcNAcb1-3Galb1-4GlcNAcb1-6(GlcNAcb1-3Galb1-4GlcNAcb1-3Galb1-4GlcNAb1-2)Mana1-6(GlcNAcb1-3Galb1-4GlcNAcb1-3Galb1-4GlcNAcb1-2Mana1-3)Manb1-4GlcNAcb1-4(Fuca1-6)GlcNAcb-Sp24	843	92.1918	10.9362																526	Galb1-4GlcNAcb1-2 Mana1-6(GlcNAcb1-4)(Galb1-4GlcNAcb1-2Mana1-3)Manb1-4GlcNAcb1-4(Fuca1-6)GlcNAc-Sp21	1.75	1.5	85.7143
574	Galb1-4GlcNAcb1-3Galb1-4GlcNAcb1-3Galb1-4GlcNAcb1-6(Galb1-4GlcNAcb1-3Galb1-4GlcNAcb1-3Galb1-4GlcNAb1-2)Mana1-6(Galb1-4GlcNAcb1-3Galb1-4GlcNAcb1-3Galb1-4GlcNAcb1-2Mana1-3)Manb1-4GlcNAcb1-4(Fuca1-6)GlcNAcb-Sp24	19	2.16025	11.3697																87	GalNAca1-3(Fuca1-2)Galb1-4Glcb-Sp0	1.5	0.57735	38.49
575	GlcNAcb1-3Galb1-4GlcNAcb1-3Galb1-4GlcNAcb1-3Galb1-4GlcNAcb1-6(GlcNAcb1-3Galb1-4GlcNAcb1-3Galb1-4GlcNAcb1-3Galb1-4GlcNAb1-2)Mana1-6(GlcNAcb1-3Galb1-4GlcNAcb1-3Galb1-4GlcNAcb1-3Galb1-4GlcNAcb1-2Mana1-3)Manb1-4GlcNAcb1-4(Fuca1-6)GlcNAcb-Sp24	685.25	59.2699	8.64938																272	Neu5Aca2-6Galb-Sp8	1.5	1.29099	86.0663
576	Galb1-4GlcNAcb1-3Galb1-4GlcNAcb1-3Galb1-4GlcNAcb1-3Galb1-4GlcNAcb1-6(Galb1-4GlcNAcb1-3Galb1-4GlcNAcb1-3Galb1-4GlcNAcb1-3Galb1-4GlcNAb1-2)Mana1-6(Galb1-4GlcNAcb1-3Galb1-4GlcNAcb1-3Galb1-4GlcNAcb1-3Galb1-4GlcNAcb1-2Mana1-3)Manb1-4GlcNAcb1-4(Fuca1-6)GlcNAcb-Sp24	23.25	1.70783	7.34548																276	Neu5Acb2-6GalNAca-Sp8	1.5	1.29099	86.0663
577	GlcNAcb1-3Galb1-4GlcNAcb1-3Galb1-4GlcNAcb1-3Galb1-4GlcNAcb1-3Galb1-4GlcNAcb1-6(GlcNAcb1-3Galb1-4GlcNAcb1-3Galb1-4GlcNAcb1-3Galb1-4GlcNAcb1-3Galb1-4GlcNAb1-2)Mana1-6(GlcNAcb1-3Galb1-4GlcNAcb1-3Galb1-4GlcNAcb1-3Galb1-4GlcNAcb1-3Galb1-4GlcNAcb1-2Mana1-3)Manb1-4GlcNAcb1-4(Fuca1-6)GlcNAcb-Sp24	388.75	34.7599	8.94145																405	Gala1-3(Fuca1-2)Galb1-4(Fuca1-3)Glcb-Sp21	1.5	1	66.6667
578	Galb1-4GlcNAcb1-3Galb1-4GlcNAcb1-3Galb1-4GlcNAcb1-3Galb1-4GlcNAcb1-3Galb1-4GlcNAcb1-6(Galb1-4GlcNAcb1-3Galb1-4GlcNAcb1-3Galb1-4GlcNAcb1-3Galb1-4GlcNAcb1-3Galb1-4GlcNAb1-2)Mana1-6(Galb1-4GlcNAcb1-3Galb1-4GlcNAcb1-3Galb1-4GlcNAcb1-3Galb1-4GlcNAcb1-3Galb1-4GlcNAcb1-2Mana1-3)Manb1-4GlcNAcb1-4(Fuca1-6)GlcNAcb-Sp24	23.75	2.62996	11.0735																431	Galb1-4GlcNAcb1-2Mana1-6(GlcNAcb1-4)(Galb1-4GlcNAcb1-2Mana1-3)Manb1-4GlcNAcb1-4GlcNAc-Sp21	1.5	0.57735	38.49
579	Galb1-4GlcNAcb1-3Galb1-4GlcNAcb1-3GalNAca-Sp14	21.75	2.36291	10.8639																497	Neu5Aca2-6GalNAcb1-4(6S)GlcNAcb-Sp8	1.5	0.57735	38.49
580	Galb1-4GlcNAcb1-3Galb1-4GlcNAcb1-6(Galb1-3)GalNAca-Sp14	36.5	1	2.73973																92	GalNAca1-3Galb-Sp8	1.25	1.25831	100.664
581	Galb1-4GlcNAcb1-3Galb1-4GlcNAcb1-6(Galb1-4GlcNAcb1-3Galb1-4GlcNAcb1-3)GalNAca-Sp14	38	2.94392	7.74716																410	GalNAca1-3(Fuca1-2)Galb1-4GlcNAcb1-3GalNAca-Sp14	1.25	0.957427	76.5942
582	Neu5Aca2-3Galb1-4GlcNAcb1-3Galb1-4GlcNAcb1-3GalNAca-Sp14	1	0	0																433	Galb1-4GlcNAcb1-6(Galb1-4GlcNAcb1-2)Mana1-6(GlcNAcb1-4)(Galb1-4GlcNAcb1-2Mana1-3)Manb1-4GlcNAcb1-4GlcNAc-Sp21	1.25	0.957427	76.5942
583	GlcNAcb1-3Galb1-4GlcNAcb1-3GalNAca-Sp14	4.5	1.29099	28.6888																527	Galb1-4GlcNAcb1-2 Mana1-6(Galb1-4GlcNAcb1-4)(Galb1-4GlcNAcb1-2Mana1-3)Manb1-4GlcNAcb1-4(Fuca1-6)GlcNAc-Sp21	1.25	0.957427	76.5942
584	GlcNAcb1-3Galb1-4GlcNAcb1-6(Galb1-3)GalNAca-Sp14	3.5	2.08167	59.4762																587	Neu5Aca2-6Galb1-4GlcNAcb1-3Galb1-4GlcNAcb1-3GalNAca-Sp14	1.25	0.5	40
585	GlcNAcb1-3Galb1-4GlcNAcb1-6(GlcNAcb1-3Galb1-4GlcNAcb1-3)GalNAca-Sp14	26	3.3665	12.9481																386	Fuca1-2Galb1-3GalNAca1-3(Fuca1-2)Galb1-4GlcNAcb-Sp0	1	0.816497	81.6497
586	Neu5Aca2-3Galb1-4GlcNAcb1-3Galb1-4GlcNAcb1-6(Neu5Aca2-3Galb1-4GlcNAcb1-3Galb1-4GlcNAcb1-3)GalNAca-Sp14	2.5	1.29099	51.6398																387	Galb1-3GlcNAcb1-3GalNAca-Sp14	1	0.816497	81.6497
587	Neu5Aca2-6Galb1-4GlcNAcb1-3Galb1-4GlcNAcb1-3GalNAca-Sp14	1.25	0.5	40																483	Galb1-3GlcNAcb1-6GalNAca-Sp14	1	0.816497	81.6497
588	GlcNAcb1-3Galb1-4GlcNAcb1-3Galb1-4GlcNAcb1-3GalNAca-Sp14	9.75	5.5	56.4103																542	Neu5Gca2-8Neu5Gca2-3Galb1-4GlcNAc-Sp0	1	0.816497	81.6497
589	Galb1-4GlcNAcb1-3Galb1-3GalNAca-Sp14	2	1.1547	57.735																582	Neu5Aca2-3Galb1-4GlcNAcb1-3Galb1-4GlcNAcb1-3GalNAca-Sp14	1	0	0
590	Neu5Aca2-3Galb1-4GlcNAcb1-3Galb1-4GlcNAcb1-6(Galb1-3)GalNAca-Sp14	10.75	15.5215	144.386																372	Neu5Aca2-3Galb1-4GlcNAcb1-3GalNAc-Sp14	0.75	0.5	66.6667
591	Neu5Aca2-6Galb1-4GlcNAcb1-3Galb1-4GlcNAcb1-6(Galb1-3)GalNAca-Sp14	4.5	2.64575	58.7945																432	Galb1-4GlcNAcb1-2Mana1-6(GlcNAcb1-4)(Galb1-4GlcNAcb1-4(Galb1-4GlcNAcb1-2)Mana1-3)Manb1-4GlcNAcb1-4GlcNAc-Sp21	0.75	0.5	66.6667
592	Neu5Aca2-6Galb1-4GlcNAcb1-6(Galb1-3)GalNAca-Sp14	5	1.82574	36.5148																493	Gala1-3(Fuca1-2)Galb1-4GlcNAcb1-6GalNAca-Sp14	0.75	0.957427	127.657
593	Neu5Aca2-3Galb1-4GlcNAcb1-3Galb1-4GlcNAcb1-2Mana1-6(Neu5Aca2-3Galb1-4GlcNAcb1-3Galb1-4GlcNAcb1-2Mana1-3)Manb1-4GlcNAcb1-4GlcNAcb-Sp12	12.75	1.70783	13.3947																494	Fuca1-2Galb1-4GlcNAcb1-2Mana-Sp0	0.75	1.5	200
594	GlcNAcb1-6(Neu5Aca2-3Galb1-3)GalNAca-Sp14	2	0.816497	40.8248																505	Galb1-3(6S)GlcNAcb-Sp8	0.75	0.5	66.6667
595	Neu5Aca2-6Galb1-4GlcNAcb1-3Galb1-4GlcNAcb1-6(Neu5Aca2-6Galb1-4GlcNAcb1-3Galb1-4GlcNAcb1-3)GalNAca-Sp14	16	3.55903	22.2439																524	Neu5Aca2-3Galb1-3GalNAcb1-4Galb1-4Glcb-Sp0	0.75	0.957427	127.657
596	Neu5Aca2-6Galb1-4GlcNAcb1-3Galb1-4GlcNAcb1-3Galb1-4GlcNAcb1-2Mana1-6(Neu5Aca2-6Galb1-4GlcNAcb1-3Galb1-4GlcNAcb1-3Galb1-4GlcNAcb1-2Mana1-3)Manb1-4GlcNAcb1-4GlcNAcb-Sp12	8	4.24264	53.033																544	Neu5Gca2-8Neu5Aca2-3Galb1-4GlcNAc-Sp0	0.75	0.5	66.6667
597	Neu5Aca2-3Galb1-4GlcNAcb1-3Galb1-4GlcNAcb1-3Galb1-4GlcNAcb1-2Mana1-6(Neu5Aca2-3Galb1-4GlcNAcb1-3Galb1-4GlcNAcb1-3Galb1-4GlcNAcb1-2Mana1-3)Manb1-4GlcNAcb1-4GlcNAcb-Sp12	23.25	7.36546	31.6794																547	Neu5Aca2-8Neu5Aca2-3Galb1-4GlcNAc-Sp0	0.75	0.5	66.6667
598	Neu5Aca2-6Galb1-4GlcNAcb1-3Galb1-4GlcNAcb1-2Mana1-6(Neu5Aca2-6Galb1-4GlcNAcb1-3Galb1-4GlcNAcb1-2Mana1-3)Manb1-4GlcNAcb1-4GlcNAcb-Sp12	3.5	3.10913	88.8322																457	Neu5Aca2-3Galb1-4GlcNAcb1-6(Neu5Aca2-3Galb1-4GlcNAcb1-2)Mana1-6(GlcNAcb1-4)(Neu5Aca2-3Galb1-4GlcNAcb1-2Mana1-3)Manb1-4GlcNAcb1-4GlcNAcb-Sp21	0.5	1	200
599	GlcNAcb1-3Fuca-Sp21	15	1.63299	10.8866																559	(3S)GlcAb1-3Galb1-4GlcNAcb1-3Galb1-4Glc-Sp0	0.5	1	200
600	Galb1-3GalNAcb1-4(Neu5Aca2-8Neu5Aca2-8Neu5Aca2-3)Galb1-4Glcb-Sp21	3.5	0.57735	16.4957																467	Neu5Aca2-3Galb1-4GlcNAcb1-6(Neu5Aca2-3Galb1-4GlcNAcb1-3)GalNAca-Sp14	-0.25	0.957427	-382.971

## Sheet: Supplementary Table 4
Supplementary Table 4. Glycan microarray analysis using 200 ug mutant H71E
Glycan ID	Sample (conc.) Secondary (conc.) Barcode# Slide # Request # Date Initials	Average RFU	StDev	%CV																Glycan ID	rBGL (4) H71E (200ug/ml) Direct 488 Barcode# 10119005 Slide# nCFG-35 Request# 3325 7/5/16 RHB	Average RFU	StDev	%CV
1	Gala-Sp8	70.75	13.8654	19.5978																52	GlcNAcb1-2Mana1-6(GlcNAcb1-2Mana1-3)Manb1-4GlcNAcb1-4GlcNAcb-Sp12	36537.5	2960.57	8.10282
2	Glca-Sp8	54.75	12.3659	22.5862																429	GlcNAcb1-6(GlcNAcb1-2)Mana1-6(GlcNAcb1-4)(GlcNAcb1-2Mana1-3)Manb1-4GlcNAcb1-4GlcNAc-Sp21	36024.8	1730.15	4.80268
3	Mana-Sp8	38.25	11.2064	29.2978																53	GlcNAcb1-2Mana1-6(GlcNAcb1-2Mana1-3)Manb1-4GlcNAcb1-4GlcNAcb-Sp13	29200	8456.39	28.9602
4	GalNAca-Sp8	24.75	8.09835	32.7206																427	GlcNAcb1-2Mana1-6(GlcNAcb1-4)(GlcNAcb1-2Mana1-3)Manb1-4GlcNAcb1-4GlcNAc-Sp21	28165.5	5423.91	19.2573
5	GalNAca-Sp15	31.75	7.63217	24.0383																525	GlcNAcb1-2 Mana1-6(GlcNAcb1-4)(GlcNAcb1-2Mana1-3)Manb1-4GlcNAcb1-4(Fuca1-6)GlcNAc-Sp21	27035.2	1834.11	6.78413
6	Fuca-Sp8	20.75	5.43906	26.2123																417	GlcNAcb1-2(GlcNAcb1-6)Mana1-6(GlcNAcb1-2Mana1-3)Manb1-4GlcNAcb1-4GlcNAcb-Sp19	24913	1236.09	4.96161
7	Fuca-Sp9	22.5	2.51661	11.1849																428	GlcNAcb1-2Mana1-6(GlcNAcb1-4)(GlcNAcb1-4(GlcNAcb1-2)Mana1-3)Manb1-4GlcNAcb1-4GlcNAc-Sp21	24376.2	875.623	3.59211
8	Rhaa-Sp8	27.5	3.87298	14.0836																393	GlcNAcb1-2Mana1-6(Galb1-4GlcNAcb1-2Mana1-3)Manb1-4GlcNAcb1-4GlcNAc-Sp12	22251.8	1274.11	5.72591
9	Neu5Aca-Sp8	20.75	2.21736	10.6861																470	GlcNAcb1-6(GlcNAcb1-2)Mana1-6(GlcNAcb1-2Mana1-3)Manb1-4GlcNAcb1-4(Fuca1-6)GlcNAcb-Sp24	18661.5	1993.46	10.6822
10	Neu5Aca-Sp11	7.5	1.29099	17.2133																502	GlcNAcb1-6(GlcNAcb1-2)Mana1-6(GlcNAcb1-4)(GlcNAcb1-4(GlcNAcb1-2)Mana1-3)Manb1-4GlcNAcb1-4(Fuca1-6)GlcNAc-Sp21	17951.8	1860.17	10.362
11	Neu5Acb-Sp8	10.5	0.57735	5.49857																384	GlcNAcb1-2Mana1-6(GlcNAcb1-4(GlcNAcb1-2)Mana1-3)Manb1-4GlcNAcb1-4GlcNAc-Sp21	17875	1729.57	9.67592
12	Galb-Sp8	29	4.96655	17.1261																394	Galb1-4GlcNAcb1-2Mana1-6(GlcNAcb1-2Mana1-3)Manb1-4GlcNAcb1-4GlcNAc-Sp12	12537	1274.82	10.1685
13	Glcb-Sp8	32.75	5.43906	16.6078																349	GlcNAcb1-2Mana1-6(GlcNAcb1-2Mana1-3)Manb1-4GlcNAcb1-4(Fuca1-6)GlcNAcb-Sp22	9583	1190.84	12.4266
14	Manb-Sp8	33	8.12404	24.6183																306	Neu5Aca2-6Galb1-4GlcNAcb1-2Mana1-6(GlcNAcb1-2Mana1-3)Manb1-4GlcNAcb1-4GlcNAcb-Sp12	5146	268.194	5.2117
15	GalNAcb-Sp8	36.25	6.0208	16.6091																430	GlcNAcb1-6(GlcNAcb1-2)Mana1-6(GlcNAcb1-4)(GlcNAcb1-4(GlcNAcb1-2)Mana1-3)Manb1-4GlcNAcb1-4GlcNAc-Sp21	4611	667.603	14.4785
16	GlcNAcb-Sp0	46.75	14.7507	31.5523																51	Mana1-6(Mana1-3)Manb1-4GlcNAcb1-4GlcNAcb-Sp13	1761.25	440.568	25.0145
17	GlcNAcb-Sp8	20.25	2.36291	11.6687																340	GlcNAca1-4Galb1-4GlcNAcb1-3Galb1-4GlcNAcb-Sp0	344	67.2359	19.5453
18	GlcN(Gc)b-Sp8	38.75	10.5948	27.3414																335	GlcNAca1-4Galb1-4GlcNAcb1-3Galb1-4GlcNAcb1-3Galb1-4GlcNAcb-Sp0	255.5	7.32575	2.86722
19	Galb1-4GlcNAcb1-6(Galb1-4GlcNAcb1-3)GalNAca-Sp8	22	4.69042	21.3201																338	GlcNAca1-4Galb1-4GlcNAcb1-3Galb1-4Glcb-Sp0	243.25	64.6909	26.5944
20	Galb1-4GlcNAcb1-6(Galb1-4GlcNAcb1-3)GalNAc-Sp14	35	4.16333	11.8952																142	Galb1-3GalNAcb-Sp8	194.5	7.04746	3.62337
21	GlcNAcb1-6(GlcNAcb1-4)(GlcNAcb1-3)GlcNAc-Sp8	27.5	4.50925	16.3973																339	GlcNAca1-4Galb1-4GlcNAcb1-3Galb1-4(Fuca1-3)GlcNAcb1-3Galb1-4(Fuca1-3)GlcNAcb-Sp0	139	15.4272	11.0987
22	6S(3S)Galb1-4(6S)GlcNAcb-Sp0	17.25	3.77492	21.8836																336	GlcNAca1-4Galb1-4GlcNAcb-Sp0	123.5	22.4277	18.16
23	6S(3S)Galb1-4GlcNAcb-Sp0	15.5	2.51661	16.2362																88	GlcNAcb1-3Galb1-3GalNAca-Sp8	123.25	24.1851	19.6228
24	(3S)Galb1-4(Fuca1-3)(6S)Glc-Sp0	27.25	4.64579	17.0488																471	Galb1-3GlcNAcb1-2Mana1-6(GlcNAcb1-4)(Galb1-3GlcNAcb1-2Mana1-3)Manb1-4GlcNAcb1-4GlcNAcb-Sp21	96.25	10.8128	11.2341
25	(3S)Galb1-4Glcb-Sp8	9.75	6.89807	70.7494																1	Gala-Sp8	70.75	13.8654	19.5978
26	(3S)Galb1-4(6S)Glcb-Sp0	7.5	2.38048	31.7397																573	GlcNAcb1-3Galb1-4GlcNAcb1-3Galb1-4GlcNAcb1-6(GlcNAcb1-3Galb1-4GlcNAcb1-3Galb1-4GlcNAb1-2)Mana1-6(GlcNAcb1-3Galb1-4GlcNAcb1-3Galb1-4GlcNAcb1-2Mana1-3)Manb1-4GlcNAcb1-4(Fuca1-6)GlcNAcb-Sp24	64.5	5.68624	8.81588
27	(3S)Galb1-4(6S)Glcb-Sp8	7	1.41421	20.2031																564	GlcNAcb1-3Galb1-4GlcNAcb1-2Mana1-6(GlcNAcb1-3Galb1-4GlcNAcb1-2Mana1-3)Manb1-4GlcNAcb1-4(Fuca1-6)GlcNAcb-Sp24	64.25	5.12348	7.97428
28	(3S)Galb1-3(Fuca1-4)GlcNAcb-Sp8	6.25	3.20156	51.225																539	Galb1-4GlcNAcb1-3Galb1-4GlcNAcb1-3Galb1-4GlcNAcb1-2Mana1-6(Galb1-4GlcNAcb1-3Galb1-4GlcNAcb1-3Galb1-4GlcNAcb1-2Mana1-3)Manb1-4GlcNAcb1-4GlcNAcb-Sp12	55.75	3.0957	5.55282
29	(3S)Galb1-3GalNAca-Sp8	8.25	3.30404	40.0489																2	Glca-Sp8	54.75	12.3659	22.5862
30	(3S)Galb1-3GlcNAcb-Sp0	6	1.82574	30.429																575	GlcNAcb1-3Galb1-4GlcNAcb1-3Galb1-4GlcNAcb1-3Galb1-4GlcNAcb1-6(GlcNAcb1-3Galb1-4GlcNAcb1-3Galb1-4GlcNAcb1-3Galb1-4GlcNAb1-2)Mana1-6(GlcNAcb1-3Galb1-4GlcNAcb1-3Galb1-4GlcNAcb1-3Galb1-4GlcNAcb1-2Mana1-3)Manb1-4GlcNAcb1-4(Fuca1-6)GlcNAcb-Sp24	53.75	2.98608	5.5555
31	(3S)Galb1-3GlcNAcb-Sp8	6.5	2.64575	40.7039																577	GlcNAcb1-3Galb1-4GlcNAcb1-3Galb1-4GlcNAcb1-3Galb1-4GlcNAcb1-3Galb1-4GlcNAcb1-6(GlcNAcb1-3Galb1-4GlcNAcb1-3Galb1-4GlcNAcb1-3Galb1-4GlcNAcb1-3Galb1-4GlcNAb1-2)Mana1-6(GlcNAcb1-3Galb1-4GlcNAcb1-3Galb1-4GlcNAcb1-3Galb1-4GlcNAcb1-3Galb1-4GlcNAcb1-2Mana1-3)Manb1-4GlcNAcb1-4(Fuca1-6)GlcNAcb-Sp24	51.25	3.20156	6.24695
32	(3S)Galb1-4(Fuca1-3)GlcNAc-Sp0	8.75	4.64579	53.0947																337	GlcNAca1-4Galb1-3GlcNAcb-Sp0	47.5	1.73205	3.64642
33	(3S)Galb1-4(Fuca1-3)GlcNAc-Sp8	5.5	1.73205	31.4918																16	GlcNAcb-Sp0	46.75	14.7507	31.5523
34	(3S)Galb1-4(6S)GlcNAcb-Sp0	5.75	2.5	43.4783																548	GlcNAcb1-3Galb1-4GlcNAcb1-6(GlcNAcb1-3Galb1-4GlcNAcb1-2)Mana1-6(GlcNAcb1-3Galb1-4GlcNAcb1-2Man a1-3)Manb1-4GlcNAcb1-4GlcNAc-Sp24	41.5	5	12.0482
35	(3S)Galb1-4(6S)GlcNAcb-Sp8	7.5	1.73205	23.094																18	GlcN(Gc)b-Sp8	38.75	10.5948	27.3414
36	(3S)Galb1-4GlcNAcb-Sp0	3	3.16228	105.409																307	GlcNAcb1-3Man-Sp10	38.5	2.64575	6.87208
37	(3S)Galb1-4GlcNAcb-Sp8	8	2.44949	30.6186																3	Mana-Sp8	38.25	11.2064	29.2978
38	(3S)Galb-Sp8	2.25	1.5	66.6667																15	GalNAcb-Sp8	36.25	6.0208	16.6091
39	(6S)(4S)Galb1-4GlcNAcb-Sp0	4	2.94392	73.598																192	GlcNAcb1-6GalNAca-Sp8	35.5	4.43471	12.4921
40	(4S)Galb1-4GlcNAcb-Sp8	4	1.82574	45.6435																20	Galb1-4GlcNAcb1-6(Galb1-4GlcNAcb1-3)GalNAc-Sp14	35	4.16333	11.8952
41	(6P)Mana-Sp8	7.75	1.25831	16.2362																515	Neu5Aca2-6Galb1-4GlcNAcb1-2Man-Sp0	33.75	3.30404	9.78974
42	(6S)Galb1-4Glcb-Sp0	4.5	3	66.6667																448	Neu5Aca2-8Neu5Aca2-3Galb1-3GalNAcb1-4(Neu5Aca2-8Neu5Aca2-3)Galb1-4Glcb-Sp0	33.25	2.06155	6.20016
43	(6S)Galb1-4Glcb-Sp8	7.75	4.78714	61.7695																14	Manb-Sp8	33	8.12404	24.6183
44	(6S)Galb1-4GlcNAcb-Sp8	5.5	1.29099	23.4726																321	Galb1-3GlcNAcb1-2Mana1-6(Galb1-3GlcNAcb1-2Mana1-3)Manb1-4GlcNAcb1-4GlcNAcb-Sp19	33	2.94392	8.92097
45	(6S)Galb1-4(6S)Glcb-Sp8	7	3.55903	50.8432																13	Glcb-Sp8	32.75	5.43906	16.6078
46	Neu5Aca2-3(6S)Galb1-4GlcNAcb-Sp8	3.5	1	28.5714																5	GalNAca-Sp15	31.75	7.63217	24.0383
47	(6S)GlcNAcb-Sp8	6.75	2.98608	44.2382																109	Gala1-4(Gala1-3)Galb1-4GlcNAcb-Sp8	31.5	1.91485	6.0789
48	Neu5,9Ac2a-Sp8	2.5	1.73205	69.282																12	Galb-Sp8	29	4.96655	17.1261
49	Neu5,9Ac2a2-6Galb1-4GlcNAcb-Sp8	3.25	1.5	46.1538																528	Fuca1-4(Galb1-3)GlcNAcb1-2 Mana-Sp0	29	2	6.89655
50	Mana1-6(Mana1-3)Manb1-4GlcNAcb1-4GlcNAcb-Sp12	2.75	0.957427	34.8155																538	GlcNAcb1-3Galb1-4GlcNAcb1-3Galb1-4GlcNAcb1-2Mana1-6(GlcNAcb1-3Galb1-4GlcNAcb1-3Galb1-4GlcNAcb1-2Mana1-3)Manb1-4GlcNAcb1-4GlcNAcb-Sp25	28	0.816497	2.91606
51	Mana1-6(Mana1-3)Manb1-4GlcNAcb1-4GlcNAcb-Sp13	1761.25	440.568	25.0145																535	GlcNAcb1-3Galb1-4GlcNAcb1-2Mana1-6(GlcNAcb1-3Galb1-4GlcNAcb1-2Mana1-3)Manb1-4GlcNAcb1-4GlcNAcb-Sp25	27.75	1.25831	4.53444
52	GlcNAcb1-2Mana1-6(GlcNAcb1-2Mana1-3)Manb1-4GlcNAcb1-4GlcNAcb-Sp12	36537.5	2960.57	8.10282																8	Rhaa-Sp8	27.5	3.87298	14.0836
53	GlcNAcb1-2Mana1-6(GlcNAcb1-2Mana1-3)Manb1-4GlcNAcb1-4GlcNAcb-Sp13	29200	8456.39	28.9602																21	GlcNAcb1-6(GlcNAcb1-4)(GlcNAcb1-3)GlcNAc-Sp8	27.5	4.50925	16.3973
54	Galb1-4GlcNAcb1-2Mana1-6(Galb1-4GlcNAcb1-2Mana1-3)Manb1-4GlcNAcb1-4GlcNAcb-Sp12	6.75	1.89297	28.044																24	(3S)Galb1-4(Fuca1-3)(6S)Glc-Sp0	27.25	4.64579	17.0488
55	Neu5Aca2-6Galb1-4GlcNAcb1-2Mana1-6(Neu5Aca2-6Galb1-4GlcNAcb1-2Mana1-3)Manb1-4GlcNAcb1-4GlcNAcb-Sp12	3.75	0.957427	25.5314																550	Gala1-3Galb1-4GlcNAcb1-2Mana1-6(Gala1-3Galb1-4GlcNAcb1-2Mana1-3)Manb1-4GlcNAcb1-4GlcNAc-Sp24	27	1.63299	6.04812
56	Neu5Aca2-6Galb1-4GlcNAcb1-2Mana1-6(Neu5Aca2-6Galb1-4GlcNAcb1-2Man-a1-3)Manb1-4GlcNAcb1-4GlcNAcb-Sp21	3.5	1.73205	49.4872																412	Fuca1-2Galb1-4(Fuca1-3)GlcNAcb1-3GalNAca-Sp14	26.25	0.957427	3.64734
57	Neu5Aca2-6Galb1-4GlcNAcb1-2Mana1-6(Neu5Aca2-6Galb1-4GlcNAcb1-2Mana1-3)Manb1-4GlcNAcb1-4GlcNAcb-Sp24	7.75	0.5	6.45161																350	Galb1-4GlcNAcb1-2Mana1-6(Galb1-4GlcNAcb1-2Mana1-3)Manb1-4GlcNAcb1-4(Fuca1-6)GlcNAcb-Sp22	25.75	2.21736	8.61109
58	Fuca1-2Galb1-3GalNAcb1-3Gala-Sp9	5.25	3.30404	62.9341																468	Fuca1-2Galb1-4(Fuca1-3)GlcNAcb1-2Mana1-6(Fuca1-2Galb1-4(Fuca1-3)GlcNAcb1-2Mana1-3)Manb1-4GlcNAcb1-4(Fuca1-6)GlcNAcb-Sp24	25.75	3.68556	14.3128
59	Fuca1-2Galb1-3GalNAcb1-3Gala1-4Galb1-4Glcb-Sp9	3.5	0.57735	16.4957																97	GalNAcb1-4(Fuca1-3)GlcNAcb-Sp0	25.25	0.5	1.9802
60	Fuca1-2Galb1-3(Fuca1-4)GlcNAcb-Sp8	5	1.82574	36.5148																4	GalNAca-Sp8	24.75	8.09835	32.7206
61	Fuca1-2Galb1-3GalNAca-Sp8	1.75	1.25831	71.9032																341	GlcNAca1-4Galb1-3GalNAc-Sp14	24.5	2.51661	10.2719
62	Fuca1-2Galb1-3GalNAca-Sp14	2.5	1.29099	51.6398																359	Fuca1-2Galb1-4(Fuca1-3)GlcNAcb1-2Mana1-6(Fuca1-2Galb1-4(Fuca1-3)GlcNAcb1-2Mana1-3)Manb1-4GlcNAcb1-4GlcNAb-Sp20	24.25	3.59398	14.8205
63	Fuca1-2Galb1-3GalNAcb1-4(Neu5Aca2-3)Galb1-4Glcb-Sp0	5	2.16025	43.2049																562	Galb1-3GlcNAcb1-3Galb1-4GlcNAcb1-6(Galb1-3GlcNAcb1-3Galb1-4GlcNAb1-2)Mana1-6(Galb1-3GlcNAcb1-3Galb1-4GlcNAcb1-2Mana1-3)Manb1-4GlcNAcb1-4(Fuca1-6)GlcNAcb-Sp24	24	2.82843	11.7851
64	Fuca1-2Galb1-3GalNAcb1-4(Neu5Aca2-3)Galb1-4Glcb-Sp9	3.25	1.5	46.1538																7	Fuca-Sp9	22.5	2.51661	11.1849
65	Fuca1-2Galb1-3GlcNAcb1-3Galb1-4Glcb-Sp8	6	2.3094	38.49																374	Neu5Aca2-3Galb1-4(Fuca1-3)GlcNAcb1-3GalNAca-Sp14	22.25	0.957427	4.30304
66	Fuca1-2Galb1-3GlcNAcb1-3Galb1-4Glcb-Sp10	1.25	1.25831	100.664																19	Galb1-4GlcNAcb1-6(Galb1-4GlcNAcb1-3)GalNAca-Sp8	22	4.69042	21.3201
67	Fuca1-2Galb1-3GlcNAcb-Sp0	3.5	1.91485	54.7101																98	GalNAcb1-4GlcNAcb-Sp0	21.75	3.5	16.092
68	Fuca1-2Galb1-3GlcNAcb-Sp8	2.5	0.57735	23.094																375	GalNAcb1-4GlcNAcb1-2Mana1-6(GalNAcb1-4GlcNAcb1-2Mana1-3)Manb1-4GlcNAcb1-4GlcNAc-Sp12	21.75	1.70783	7.85207
69	Fuca1-2Galb1-4(Fuca1-3)GlcNAcb1-3Galb1-4(Fuca1-3)GlcNAcb-Sp0	5	3.16228	63.2456																561	Galb1-3GlcNAcb1-3Galb1-4GlcNAcb1-3Galb1-4GlcNAcb1-6(Galb1-3GlcNAcb1-3Galb1-4GlcNAcb1-3Galb1-4GlcNAb1-2)Mana1-6(Galb1-3GlcNAcb1-3Galb1-4GlcNAcb1-3Galb1-4GlcNAcb1-2Mana1-3)Manb1-4GlcNAcb1-4(Fuca1-6)GlcNAcb-Sp24	21.25	0.957427	4.50554
70	Fuca1-2Galb1-4(Fuca1-3)GlcNAcb1-3Galb1-4(Fuca1-3)GlcNAcb1-3Galb1-4(Fuca1-3)GlcNAcb-Sp0	10.75	1.5	13.9535																6	Fuca-Sp8	20.75	5.43906	26.2123
71	Fuca1-2Galb1-4(Fuca1-3)GlcNAcb-Sp0	3	1.41421	47.1405																9	Neu5Aca-Sp8	20.75	2.21736	10.6861
72	Fuca1-2Galb1-4(Fuca1-3)GlcNAcb-Sp8	2.25	1.25831	55.9247																243	Neu5Aca2-6(Neu5Aca2-3Galb1-3)GalNAca-Sp14	20.75	2.21736	10.6861
73	Fuca1-2Galb1-4GlcNAcb1-3Galb1-4GlcNAcb-Sp0	2	0.816497	40.8248																537	GlcNAcb1-3Galb1-4GlcNAcb1-3Galb1-4GlcNAcb1-2Mana1-6(GlcNAcb1-3Galb1-4GlcNAcb1-3Galb1-4GlcNAcb1-2Mana1-3)Manb1-4GlcNAcb1-4GlcNAcb-Sp12	20.5	3.69685	18.0334
74	Fuca1-2Galb1-4GlcNAcb1-3Galb1-4GlcNAcb1-3Galb1-4GlcNAcb-Sp0	2.75	0.957427	34.8155																17	GlcNAcb-Sp8	20.25	2.36291	11.6687
75	Fuca1-2Galb1-4GlcNAcb-Sp0	7	2.16025	30.8607																96	GalNAcb1-3Gala1-4Galb1-4GlcNAcb-Sp0	20.25	2.75379	13.5989
76	Fuca1-2Galb1-4GlcNAcb-Sp8	1.25	0.5	40																581	Galb1-4GlcNAcb1-3Galb1-4GlcNAcb1-6(Galb1-4GlcNAcb1-3Galb1-4GlcNAcb1-3)GalNAca-Sp14	20.25	2.06155	10.1805
77	Fuca1-2Galb1-4Glcb-Sp0	1.5	0.57735	38.49																580	Galb1-4GlcNAcb1-3Galb1-4GlcNAcb1-6(Galb1-3)GalNAca-Sp14	20	2.94392	14.7196
78	Fuca1-2Galb-Sp8	2.25	0.957427	42.5523																514	GalNAca1-3(Fuca1-2)Galb1-4GlcNAcb1-6GalNAc-Sp14	19.75	3.40343	17.2326
79	Fuca1-3GlcNAcb-Sp8	2	0	0																255	Neu5Aca2-3Galb1-4(Fuca1-3)GlcNAcb1-3Galb1-4GlcNAcb-Sp8	19.5	1.29099	6.62048
80	Fuca1-4GlcNAcb-Sp8	0.75	0.5	66.6667																107	Gala1-3(Fuca1-2)Galb-Sp8	18.75	0.5	2.66667
81	Fucb1-3GlcNAcb-Sp8	1.25	1.70783	136.626																103	Gala1-3(Fuca1-2)Galb1-4(Fuca1-3)GlcNAcb-Sp0	18.5	11.5614	62.4942
82	GalNAca1-3(Fuca1-2)Galb1-3GlcNAcb-Sp0	3.25	0.957427	29.4593																110	Gala1-3GalNAca-Sp8	18.5	2.51661	13.6033
83	GalNAca1-3(Fuca1-2)Galb1-4(Fuca1-3)GlcNAcb-Sp0	4.75	1.25831	26.4906																108	Gala1-3(Fuca1-2)Galb-Sp18	18.25	2.21736	12.1499
84	(3S)Galb1-4(Fuca1-3)Glcb-Sp0	1.5	0.57735	38.49																496	Fuca1-2(6S)Galb1-3(6S)GlcNAcb-Sp0	18.25	2.36291	12.9474
85	GalNAca1-3(Fuca1-2)Galb1-4GlcNAcb-Sp0	2.75	2.21736	80.6311																570	GlcNAcb1-3Galb1-4GlcNAcb1-3Galb1-4GlcNAcb1-3Galb1-4GlcNAcb1-3Galb1-4GlcNAcb1-2Mana1-6(GlcNAcb1-3Galb1-4GlcNAcb1-3Galb1-4GlcNAcb1-3Galb1-4GlcNAcb1-3Galb1-4GlcNAcb1-2Mana1-3)Manb1-4GlcNAcb1-4(Fuca1-6)GlcNAcb-Sp19	18.25	3.30404	18.1043
86	GalNAca1-3(Fuca1-2)Galb1-4GlcNAcb-Sp8	2	0.816497	40.8248																578	Galb1-4GlcNAcb1-3Galb1-4GlcNAcb1-3Galb1-4GlcNAcb1-3Galb1-4GlcNAcb1-3Galb1-4GlcNAcb1-6(Galb1-4GlcNAcb1-3Galb1-4GlcNAcb1-3Galb1-4GlcNAcb1-3Galb1-4GlcNAcb1-3Galb1-4GlcNAb1-2)Mana1-6(Galb1-4GlcNAcb1-3Galb1-4GlcNAcb1-3Galb1-4GlcNAcb1-3Galb1-4GlcNAcb1-3Galb1-4GlcNAcb1-2Mana1-3)Manb1-4GlcNAcb1-4(Fuca1-6)GlcNAcb-Sp24	18	2.58199	14.3444
87	GalNAca1-3(Fuca1-2)Galb1-4Glcb-Sp0	1.75	0.5	28.5714																469	Fuca1-2Galb1-3(Fuca1-4)GlcNAcb1-2Mana1-6(Fuca1-2Galb1-3(Fuca1-4)GlcNAcb1-2Mana1-3)Manb1-4GlcNAcb1-4(Fuca1-6)GlcNAcb1-4(Fuca1-6)GlcNAcb-Sp19	17.5	1.29099	7.37711
88	GlcNAcb1-3Galb1-3GalNAca-Sp8	123.25	24.1851	19.6228																22	6S(3S)Galb1-4(6S)GlcNAcb-Sp0	17.25	3.77492	21.8836
89	GalNAca1-3(Fuca1-2)Galb-Sp8	2	0.816497	40.8248																167	Galb1-4GlcNAcb1-6(Galb1-3)GalNAc-Sp14	17.25	1.5	8.69565
90	GalNAca1-3(Fuca1-2)Galb-Sp18	3.5	1.73205	49.4872																297	Neu5Aca2-3Galb1-4(Fuca1-3)GlcNAcb1-6(Galb1-3)GalNAca-Sp14	17.25	1.5	8.69565
91	GalNAca1-3GalNAcb-Sp8	0.75	0.5	66.6667																207	Mana1-2Mana1-2Mana1-3Mana-Sp9	16.75	6.75154	40.3077
92	GalNAca1-3Galb-Sp8	1	0.816497	81.6497																320	Neu5Gcb2-6Galb1-4GlcNAc-Sp8	16.75	3.40343	20.319
93	GalNAca1-4(Fuca1-2)Galb1-4GlcNAcb-Sp8	2.25	0.5	22.2222																362	Fuca1-4(Galb1-3)GlcNAcb1-2Mana1-6(Fuca1-4(Galb1-3)GlcNAcb1-2Mana1-3)Manb1-4GlcNAcb1-4(Fuca1-6)GlcNAcb-Sp22	16.5	1	6.06061
94	GalNAcb1-3GalNAca-Sp8	15.5	12.3693	79.802																442	Fuca1-2Galb1-4(Fuca1-3)GlcNAcb1-2Mana1-6(Fuca1-2Galb1-4(Fuca1-3)GlcNAcb1-4(Fuca1-2Galb1-4(Fuca1-3)GlcNAcb1-2)Mana1-3)Manb1-4GlcNAcb1-4GlcNAcb-Sp12	16.5	3.31662	20.1008
95	GalNAcb1-3(Fuca1-2)Galb-Sp8	2	0	0																451	Gala1-3(Fuca1-2)Galb1-3GlcNAcb1-2Mana1-6(Gala1-3(Fuca1-2)Galb1-3GlcNAcb1-2Mana1-3)Manb1-4GlcNAcb1-4(Fuca1-6)GlcNAcb-Sp22	16.5	7.50555	45.4882
96	GalNAcb1-3Gala1-4Galb1-4GlcNAcb-Sp0	20.25	2.75379	13.5989																480	Galb1-4GlcNAcb1-6(Galb1-4GlcNAcb1-2)Mana1-6(Galb1-4GlcNAcb1-2Mana1-3)Manb1-4GlcNAcb1-4(Fuca1-6)GlcNAcb-Sp24	16.25	3.94757	24.2928
97	GalNAcb1-4(Fuca1-3)GlcNAcb-Sp0	25.25	0.5	1.9802																566	GlcNAcb1-3Galb1-4GlcNAcb1-3Galb1-4GlcNAcb1-2Mana1-6(GlcNAcb1-3Galb1-4GlcNAcb1-3Galb1-4GlcNAcb1-2Mana1-3)Manb1-4GlcNAcb1-4(Fuca1-6)GlcNAcb-Sp24	16.25	12.0381	74.0808
98	GalNAcb1-4GlcNAcb-Sp0	21.75	3.5	16.092																407	Galb1-3GalNAcb1-4(Neu5Aca2-8Neu5Aca2-3)Galb1-4Glcb-Sp0	16	2.82843	17.6777
99	GalNAcb1-4GlcNAcb-Sp8	15.75	2.5	15.873																99	GalNAcb1-4GlcNAcb-Sp8	15.75	2.5	15.873
100	Gala1-2Galb-Sp8	3.75	1.5	40																414	GalNAca1-3(Fuca1-2)Galb1-4(Fuca1-3)GlcNAcb1-3GalNAc-Sp14	15.75	2.21736	14.0784
101	Gala1-3(Fuca1-2)Galb1-3GlcNAcb-Sp0	9	1.63299	18.1444																554	GlcNAcb1-3Galb1-4GlcNAcb1-3Galb1-4GlcNAcb1-3Galb1-4GlcNAcb1-3Galb1-4GlcNAcb1-2Mana1-6(GlcNAcb1-3Galb1-4GlcNAcb1-3Galb1-4GlcNAcb1-3Galb1-4GlcNAcb1-3Galb1-4GlcNAcb1-2Mana1-3)Manb1-4GlcNAcb1-4GlcNAcb-Sp25	15.75	4.57347	29.0379
102	Gala1-3(Fuca1-2)Galb1-3GlcNAcb-Sp8	4.75	2.21736	46.6812																23	6S(3S)Galb1-4GlcNAcb-Sp0	15.5	2.51661	16.2362
103	Gala1-3(Fuca1-2)Galb1-4(Fuca1-3)GlcNAcb-Sp0	18.5	11.5614	62.4942																94	GalNAcb1-3GalNAca-Sp8	15.5	12.3693	79.802
104	Gala1-3(Fuca1-2)Galb1-4(Fuca1-3)GlcNAcb-Sp8	7.25	4.272	58.9242																179	GlcNAcb1-3GalNAca-Sp8	15.5	7.04746	45.4675
105	Gala1-3(Fuca1-2)Galb1-4GlcNAc-Sp0	9.25	1.89297	20.4645																334	Neu5Aca2-3Galb1-4(Fuca1-3)GlcNAcb1-6(Neu5Aca2-3Galb1-3)GalNAc-Sp14	15.25	0.957427	6.27821
106	Gala1-3(Fuca1-2)Galb1-4Glcb-Sp0	7.5	3.31662	44.2217																558	Galb1-4GlcNAcb1-3Galb1-4GlcNAcb1-3Galb1-4GlcNAcb1-3Galb1-4GlcNAcb1-3Galb1-4GlcNAcb1-3Galb1-4GlcNAcb1-2Mana1-6(Galb1-4GlcNAcb1-3Galb1-4GlcNAcb1-3Galb1-4GlcNAcb1-3Galb1-4GlcNAcb1-3Galb1-4GlcNAcb1-3Galb1-4GlcNAcb1-2Mana1-3)Manb1-4GlcNAcb1-4GlcNAcb-Sp25	15.25	4.03113	26.4336
107	Gala1-3(Fuca1-2)Galb-Sp8	18.75	0.5	2.66667																549	Galb1-4GlcNAcb1-3Galb1-4GlcNAcb1-6(Galb1-4GlcNAcb1-3Galb1-4GlcNAcb1-2)Mana1-6(Galb1-4GlcNAcb1-3Galb1-4GlcNAcb1-2Mana1-3)Mana1-4GlcNAcb1-4GlcNAc-Sp24	14.75	1.5	10.1695
108	Gala1-3(Fuca1-2)Galb-Sp18	18.25	2.21736	12.1499																574	Galb1-4GlcNAcb1-3Galb1-4GlcNAcb1-3Galb1-4GlcNAcb1-6(Galb1-4GlcNAcb1-3Galb1-4GlcNAcb1-3Galb1-4GlcNAb1-2)Mana1-6(Galb1-4GlcNAcb1-3Galb1-4GlcNAcb1-3Galb1-4GlcNAcb1-2Mana1-3)Manb1-4GlcNAcb1-4(Fuca1-6)GlcNAcb-Sp24	14.75	3.30404	22.4003
109	Gala1-4(Gala1-3)Galb1-4GlcNAcb-Sp8	31.5	1.91485	6.0789																251	Neu5Aca2-3Galb1-4(Fuca1-3)GlcNAcb1-3Galb1-4(Fuca1-3)GlcNAcb1-3Galb1-4(Fuca1-3)GlcNAcb-Sp0	14.5	3.69685	25.4955
110	Gala1-3GalNAca-Sp8	18.5	2.51661	13.6033																357	Fuca1-2Galb1-3GlcNAcb1-2Mana1-6(Fuca1-2Galb1-3GlcNAcb1-2Mana1-3)Manb1-4GlcNAcb1-4GlcNAcb-Sp20	14.5	1.29099	8.90341
111	Gala1-3GalNAca-Sp16	3.75	1.5	40																536	Fuca1-2Galb1-4GlcNAcb1-3Galb1-4GlcNAcb1-2Mana1-6(Fuca1-2Galb1-4GlcNAcb1-3Galb1-4GlcNAcb1-2Mana1-3)Manb1-4GlcNAcb1-4GlcNAcb-Sp24	14.5	3	20.6897
112	Gala1-3GalNAcb-Sp8	4	0.816497	20.4124																248	Neu5Aca2-3Galb1-3GlcNAcb-Sp0	14.25	3.30404	23.1862
113	Gala1-3Galb1-4(Fuca1-3)GlcNAcb-Sp8	3.75	2.21736	59.1295																173	GlcNAca1-3Galb1-4GlcNAcb-Sp8	14	15.4488	110.349
114	Gala1-3Galb1-3GlcNAcb-Sp0	2	0.816497	40.8248																391	Gala1-3Galb1-3(Fuca1-4)GlcNAcb1-2Mana1-6(Gala1-3Galb1-3(Fuca1-4)GlcNAcb1-2Mana1-3)Manb1-4GlcNAcb1-4GlcNAc-Sp19	13.75	1.5	10.9091
115	Gala1-3Galb1-4GlcNAcb-Sp8	4	1.82574	45.6435																488	Galb1-4(Fuca1-3)GlcNAcb1-6(Neu5Aca2-6(Neu5Aca2-3Galb1-3)GlcNAcb1-3)Galb1-4Glc-Sp21	13.75	2.75379	20.0275
116	Gala1-3Galb1-4Glcb-Sp0	7.75	1.5	19.3548																572	Galb1-4GlcNAcb1-3Galb1-4GlcNAcb1-6(Galb1-4GlcNAcb1-3Galb1-4GlcNAb1-2)Mana1-6(Galb1-4GlcNAcb1-3Galb1-4GlcNAcb1-2Mana1-3)Manb1-4GlcNAcb1-4(Fuca1-6)GlcNAcb-Sp24	13.75	2.5	18.1818
117	Gala1-3Galb1-4Glc-Sp10	3.5	1.29099	36.8856																400	Gala1-4Galb1-4GlcNAcb1-2Mana1-6(Gala1-4Galb1-4GlcNAcb1-2Mana1-3)Manb1-4GlcNAcb1-4GlcNAcb-Sp24	13.5	1	7.40741
118	Gala1-3Galb-Sp8	3	1.82574	60.8581																571	Galb1-4GlcNAcb1-3Galb1-4GlcNAcb1-3Galb1-4GlcNAcb1-3Galb1-4GlcNAcb1-3Galb1-4GlcNAcb1-2Mana1-6(Galb1-4GlcNAcb1-3Galb1-4GlcNAcb1-3Galb1-4GlcNAcb1-3Galb1-4GlcNAcb1-3Galb1-4GlcNAcb1-2Mana1-3)Manb1-4GlcNAcb1-4(Fuca1-6)GlcNAcb-Sp19	13.25	2.98608	22.5364
119	Gala1-4(Fuca1-2)Galb1-4GlcNAcb-Sp8	5.75	3.30404	57.4615																153	Galb1-4(Fuca1-3)GlcNAcb1-3Galb1-4(Fuca1-3)GlcNAcb-Sp0	13	2.70801	20.8309
120	Gala1-4Galb1-4GlcNAcb-Sp0	8.75	2.06155	23.5606																308	GlcNAcb1-4GlcNAcb-Sp10	12.75	8.18026	64.1589
121	Gala1-4Galb1-4GlcNAcb-Sp8	7.5	4.3589	58.1187																328	Neu5Aca2-3Galb1-3(Fuca1-4)GlcNAcb1-3Galb1-3(Fuca1-4)GlcNAcb-Sp0	12.75	2.5	19.6078
122	Gala1-4Galb1-4Glcb-Sp0	6.5	3.10913	47.8327																388	GalNAcb1-4(Neu5Aca2-3)Galb1-4GlcNAcb1-3GalNAca-Sp14	12.75	0.957427	7.50923
123	Gala1-4GlcNAcb-Sp8	4.5	1.29099	28.6888																568	GlcNAcb1-3Galb1-4GlcNAcb1-3Galb1-4GlcNAcb1-3Galb1-4GlcNAcb1-2Mana1-6(GlcNAcb1-3Galb1-4GlcNAcb1-3Galb1-4GlcNAcb1-3Galb1-4GlcNAcb1-2Mana1-3)Manb1-4GlcNAcb1-4(Fuca1-6)GlcNAcb-Sp24	12.75	4.78714	37.5462
124	Gala1-6Glcb-Sp8	5.5	1.91485	34.8155																579	Galb1-4GlcNAcb1-3Galb1-4GlcNAcb1-3GalNAca-Sp14	12.75	1.25831	9.86906
125	Galb1-2Galb-Sp8	4.75	2.21736	46.6812																141	Galb1-3GalNAca-Sp16	12.5	1.73205	13.8564
126	Galb1-3(Fuca1-4)GlcNAcb1-3Galb1-4(Fuca1-3)GlcNAcb-Sp0	2	1.1547	57.735																282	Neu5Gca2-3Galb1-4Glcb-Sp0	12.5	2.08167	16.6533
127	Galb1-3GlcNAcb1-3Galb1-4(Fuca1-3)GlcNAcb-Sp0	4.75	2.87228	60.4691																576	Galb1-4GlcNAcb1-3Galb1-4GlcNAcb1-3Galb1-4GlcNAcb1-3Galb1-4GlcNAcb1-6(Galb1-4GlcNAcb1-3Galb1-4GlcNAcb1-3Galb1-4GlcNAcb1-3Galb1-4GlcNAb1-2)Mana1-6(Galb1-4GlcNAcb1-3Galb1-4GlcNAcb1-3Galb1-4GlcNAcb1-3Galb1-4GlcNAcb1-2Mana1-3)Manb1-4GlcNAcb1-4(Fuca1-6)GlcNAcb-Sp24	12.25	2.36291	19.289
128	Galb1-3(Fuca1-4)GlcNAc-Sp0	9.5	2.38048	25.0576																318	Neu5Aca2-8Neu5Acb-Sp17	12	0.816497	6.80414
129	Galb1-3(Fuca1-4)GlcNAc-Sp8	11.25	3.86221	34.3308																366	Galb1-4GlcNAcb1-2Mana1-6(Galb1-4GlcNAcb1-4(Galb1-4GlcNAcb1-2)Mana1-3)Manb1-4GlcNAcb1-4GlcNAc-Sp21	12	0.816497	6.80414
130	Fuca1-4(Galb1-3)GlcNAcb-Sp8	3.75	1.25831	33.5548																385	Fuca1-2Galb1-3GalNAca1-3(Fuca1-2)Galb1-4Glcb-Sp0	12	1.82574	15.2145
131	Galb1-4GlcNAcb1-6GalNAca-Sp8	5	1.82574	36.5148																569	Galb1-4GlcNAcb1-3Galb1-4GlcNAcb1-3Galb1-4GlcNAcb1-3Galb1-4GlcNAcb1-2Mana1-6(Galb1-4GlcNAcb1-3Galb1-4GlcNAcb1-3Galb1-4GlcNAcb1-3Galb1-4GlcNAcb1-2Mana1-3)Manb1-4GlcNAcb1-4(Fuca1-6)GlcNAcb-Sp24	12	2.16025	18.0021
132	Galb1-4GlcNAcb1-6GalNAc-Sp14	10.75	2.21736	20.6266																180	GlcNAcb1-3GalNAca-Sp14	11.75	6.60177	56.1853
133	GlcNAcb1-6(Galb1-3)GalNAca-Sp8	7.5	4.12311	54.9747																454	Galb1-4GlcNAcb1-6(Galb1-4GlcNAcb1-2)Mana1-6(Galb1-4GlcNAcb1-2Mana1-3)Manb1-4GlcNAcb1-4GlcNAcb-Sp19	11.5	6.40312	55.6793
134	GlcNAcb1-6(Galb1-3)GalNAca-Sp14	4	1.41421	35.3553																495	Fuca1-2Galb1-3(6S)GlcNAcb-Sp0	11.5	1	8.69565
135	Neu5Aca2-6(Galb1-3)GalNAca-Sp8	1.75	0.5	28.5714																129	Galb1-3(Fuca1-4)GlcNAc-Sp8	11.25	3.86221	34.3308
136	Neu5Aca2-6(Galb1-3)GalNAca-Sp14	2.25	0.5	22.2222																244	Neu5Aca2-3Galb-Sp8	11.25	8.61684	76.5942
137	Neu5Acb2-6(Galb1-3)GalNAca-Sp8	2.5	0.57735	23.094																369	Gala1-3Galb1-4(Fuca1-3)GlcNAcb1-2Mana1-6(Gala1-3Galb1-4(Fuca1-3)GlcNAcb1-2Mana1-3)Manb1-4GlcNAcb1-4GlcNAcb-Sp20	11.25	1.25831	11.1849
138	Neu5Aca2-6(Galb1-3)GlcNAcb1-4Galb1-4Glcb-Sp10	3.75	0.957427	25.5314																390	Gala1-3Galb1-3GlcNAcb1-2Mana1-6(Gala1-3Galb1-3GlcNAcb1-2Mana1-3)Manb1-4GlcNAcb1-4GlcNAc-Sp19	11.25	2.06155	18.3249
139	Galb1-3GalNAca-Sp8	3	0	0																540	Galb1-4GlcNAcb1-3Galb1-4GlcNAcb1-3Galb1-4GlcNAcb1-2Mana1-6(Galb1-4GlcNAcb1-3Galb1-4GlcNAcb1-3Galb1-4GlcNAcb1-2Mana1-3)Manb1-4GlcNAcb1-4GlcNAcb-Sp24	11.25	1.25831	11.1849
140	Galb1-3GalNAca-Sp14	2.75	3.77492	137.27																371	Fuca1-4(Fuca1-2Galb1-3)GlcNAcb1-2Mana1-3(Fuca1-4(Fuca1-2Galb1-3)GlcNAcb1-2Mana1-3)Manb1-4GlcNAcb1-4GlcNAcb-Sp19	11	0.816497	7.4227
141	Galb1-3GalNAca-Sp16	12.5	1.73205	13.8564																565	Galb1-4GlcNAcb1-3Galb1-4GlcNAcb1-2Mana1-6(Galb1-4GlcNAcb1-3Galb1-4GlcNAcb1-2Mana1-3)Manb1-4GlcNAcb1-4(Fuca1-6)GlcNAcb-Sp24	11	2.94392	26.7629
142	Galb1-3GalNAcb-Sp8	194.5	7.04746	3.62337																70	Fuca1-2Galb1-4(Fuca1-3)GlcNAcb1-3Galb1-4(Fuca1-3)GlcNAcb1-3Galb1-4(Fuca1-3)GlcNAcb-Sp0	10.75	1.5	13.9535
143	Galb1-3GalNAcb1-3Gala1-4Galb1-4Glcb-Sp0	2.25	0.957427	42.5523																132	Galb1-4GlcNAcb1-6GalNAc-Sp14	10.75	2.21736	20.6266
144	Galb1-3GalNAcb1-4(Neu5Aca2-3)Galb1-4Glcb-Sp0	3	1.1547	38.49																593	Neu5Aca2-3Galb1-4GlcNAcb1-3Galb1-4GlcNAcb1-2Mana1-6(Neu5Aca2-3Galb1-4GlcNAcb1-3Galb1-4GlcNAcb1-2Mana1-3)Manb1-4GlcNAcb1-4GlcNAcb-Sp12	10.75	4.19325	39.007
145	Galb1-3GalNAcb1-4Galb1-4Glcb-Sp8	7	1.82574	26.082																597	Neu5Aca2-3Galb1-4GlcNAcb1-3Galb1-4GlcNAcb1-3Galb1-4GlcNAcb1-2Mana1-6(Neu5Aca2-3Galb1-4GlcNAcb1-3Galb1-4GlcNAcb1-3Galb1-4GlcNAcb1-2Mana1-3)Manb1-4GlcNAcb1-4GlcNAcb-Sp12	10.75	1.5	13.9535
146	Galb1-3Galb-Sp8	8.5	1.29099	15.1882																11	Neu5Acb-Sp8	10.5	0.57735	5.49857
147	Galb1-3GlcNAcb1-3Galb1-4GlcNAcb-Sp0	3.75	0.957427	25.5314																165	Galb1-4GlcNAcb1-3Galb1-4Glcb-Sp8	10.5	11.3871	108.449
148	Galb1-3GlcNAcb1-3Galb1-4Glcb-Sp10	2.75	0.5	18.1818																443	Galb1-4(Fuca1-3)GlcNAcb1-6GalNAc-Sp14	10.5	1.29099	12.2952
149	Galb1-3GlcNAcb-Sp0	3.75	2.21736	59.1295																198	Glcb1-4Glcb-Sp8	10.25	0.5	4.87805
150	Galb1-3GlcNAcb-Sp8	4.75	2.75379	57.9744																211	Mana1-2Mana1-6(Mana1-3)Mana1-6(Mana1-2Mana1-2Mana1-3)Manb1-4GlcNAcb1-4GlcNAcb-Sp12	10.25	1.5	14.6341
151	Galb1-4(Fuca1-3)GlcNAcb-Sp0	3.75	1.5	40																370	GalNAca1-3(Fuca1-2)Galb1-3GlcNAcb1-2Mana1-6(GalNAca1-3(Fuca1-2)Galb1-3GlcNAcb1-2Mana1-3)Manb1-4GlcNAcb1-4GlcNAcb-Sp20	10.25	2.21736	21.6327
152	Galb1-4(Fuca1-3)GlcNAcb-Sp8	5.5	2.51661	45.7566																477	Neu5Aca2-6Galb1-4GlcNAcb1-2Mana1-6(Neu5Aca2-6Galb1-4GlcNAcb1-2Mana1-3)Manb1-4GlcNAcb1-4(Fuca1-6)GlcNAcb-Sp24	10.25	1.70783	16.6617
153	Galb1-4(Fuca1-3)GlcNAcb1-3Galb1-4(Fuca1-3)GlcNAcb-Sp0	13	2.70801	20.8309																585	GlcNAcb1-3Galb1-4GlcNAcb1-6(GlcNAcb1-3Galb1-4GlcNAcb1-3)GalNAca-Sp14	10.25	3.94757	38.5129
154	Galb1-4(Fuca1-3)GlcNAcb1-3Galb1-4(Fuca1-3)GlcNAcb1-3Galb1-4(Fuca1-3)GlcNAcb-Sp0	3	1.41421	47.1405																288	Galb1-4(Fuca1-3)(6S)GlcNAcb-Sp0	10	2.82843	28.2843
155	Galb1-4(6S)Glcb-Sp0	3.25	1.89297	58.2452																358	Fuca1-2Galb1-4GlcNAcb1-2Mana1-6(Fuca1-2Galb1-4GlcNAcb1-2Mana1-3)Manb1-4GlcNAcb1-4GlcNAcb-Sp20	10	1.41421	14.1421
156	Galb1-4(6S)Glcb-Sp8	3.25	0.5	15.3846																474	Neu5Aca2-3Galb1-4GlcNAcb1-6GalNAca-Sp14	10	12.1929	121.929
157	Galb1-4GalNAca1-3(Fuca1-2)Galb1-4GlcNAcb-Sp8	2.5	1.29099	51.6398																25	(3S)Galb1-4Glcb-Sp8	9.75	6.89807	70.7494
158	Galb1-4GalNAcb1-3(Fuca1-2)Galb1-4GlcNAcb-Sp8	3.5	1.29099	36.8856																352	(6S)GlcNAcb1-3Galb1-4GlcNAcb-Sp0	9.75	1.25831	12.9057
159	Galb1-4GlcNAcb1-3GalNAca-Sp8	4	0.816497	20.4124																555	Galb1-4GlcNAcb1-3Galb1-4GlcNAcb1-3Galb1-4GlcNAcb1-3Galb1-4GlcNAcb1-3Galb1-4GlcNAcb1-2Mana1-6(Galb1-4GlcNAcb1-3Galb1-4GlcNAcb1-3Galb1-4GlcNAcb1-3Galb1-4GlcNAcb1-3Galb1-4GlcNAcb1-2Mana1-3)Manb1-4GlcNAcb1-4GlcNAcb-Sp25	9.75	1.25831	12.9057
160	Galb1-4GlcNAcb1-3GalNAc-Sp14	2	1.41421	70.7107																128	Galb1-3(Fuca1-4)GlcNAc-Sp0	9.5	2.38048	25.0576
161	Galb1-4GlcNAcb1-3Galb1-4(Fuca1-3)GlcNAcb1-3Galb1-4(Fuca1-3)GlcNAcb-Sp0	4.75	2.5	52.6316																415	Galb1-4(Fuca1-3)GlcNAcb1-2Mana1-6(Galb1-4(Fuca1-3)GlcNAcb1-2Mana1-3)Manb1-4GlcNAcb1-4(Fuca1-6)GlcNAcb-Sp22	9.5	0.57735	6.07737
162	Galb1-4GlcNAcb1-3Galb1-4GlcNAcb1-3Galb1-4GlcNAcb-Sp0	3.25	0.957427	29.4593																416	Fuca1-2Galb1-4GlcNAcb1-2Mana1-6(Fuca1-2Galb1-4GlcNAcb1-2Mana1-3)Manb1-4GlcNAcb1-4(Fuca1-6)GlcNAcb-Sp22	9.5	1.29099	13.5894
163	Galb1-4GlcNAcb1-3Galb1-4GlcNAcb-Sp0	6	1.1547	19.245																105	Gala1-3(Fuca1-2)Galb1-4GlcNAc-Sp0	9.25	1.89297	20.4645
164	Galb1-4GlcNAcb1-3Galb1-4Glcb-Sp0	4.5	1.73205	38.49																176	GlcNAcb1-6(GlcNAcb1-3)GalNAca-Sp8	9.25	3.30404	35.7193
165	Galb1-4GlcNAcb1-3Galb1-4Glcb-Sp8	10.5	11.3871	108.449																408	Neu5Aca2-3Galb1-3GalNAcb1-4(Neu5Aca2-8Neu5Aca2-3)Galb1-4Glcb-Sp0	9.25	2.87228	31.0517
166	Galb1-4GlcNAcb1-6(Galb1-3)GalNAca-Sp8	2	0.816497	40.8248																101	Gala1-3(Fuca1-2)Galb1-3GlcNAcb-Sp0	9	1.63299	18.1444
167	Galb1-4GlcNAcb1-6(Galb1-3)GalNAc-Sp14	17.25	1.5	8.69565																280	Neu5Gca2-3Galb1-4(Fuca1-3)GlcNAcb-Sp0	9	1.41421	15.7135
168	Galb1-4GlcNAcb-Sp0	6.5	2.38048	36.6227																351	Galb1-3GlcNAcb1-2Mana1-6(Galb1-3GlcNAcb1-2Mana1-3)Manb1-4GlcNAcb1-4(Fuca1-6)GlcNAcb-Sp22	9	3.26599	36.2887
169	Galb1-4GlcNAcb-Sp8	3.25	0.957427	29.4593																422	Fuca1-2Galb1-3GlcNAcb1-2Mana1-6(Fuca1-2Galb1-3GlcNAcb1-2Mana1-3)Manb1-4GlcNAcb1-4(Fuca1-6)GlcNAcb-Sp22	9	2.94392	32.7102
170	Galb1-4GlcNAcb-Sp23	2	0	0																32	(3S)Galb1-4(Fuca1-3)GlcNAc-Sp0	8.75	4.64579	53.0947
171	Galb1-4Glcb-Sp0	3	0.816497	27.2166																120	Gala1-4Galb1-4GlcNAcb-Sp0	8.75	2.06155	23.5606
172	Galb1-4Glcb-Sp8	4.5	1.73205	38.49																146	Galb1-3Galb-Sp8	8.5	1.29099	15.1882
173	GlcNAca1-3Galb1-4GlcNAcb-Sp8	14	15.4488	110.349																275	Galb1-3(Fuca1-4)GlcNAcb1-3Galb1-3(Fuca1-4)GlcNAcb-Sp0	8.5	1.73205	20.3771
174	GlcNAca1-6Galb1-4GlcNAcb-Sp8	3.75	0.957427	25.5314																361	Galb1-4GlcNAcb1-2Mana1-6(Mana1-3)Manb1-4GlcNAcb1-4GlcNAcb-Sp12	8.5	5.50757	64.7949
175	GlcNAcb1-2Galb1-3GalNAca-Sp8	3.25	1.5	46.1538																453	GalNAca1-3(Fuca1-2)Galb1-3GlcNAcb1-2Mana1-6(GalNAca1-3(Fuca1-2)Galb1-3GlcNAcb1-2Mana1-3)Manb1-4GlcNAcb1-4(Fuca1-6)GlcNAcb-Sp22	8.5	2.88675	33.9618
176	GlcNAcb1-6(GlcNAcb1-3)GalNAca-Sp8	9.25	3.30404	35.7193																485	Galb1-3(Fuca1-4)GlcNAcb1-6GalNAca-Sp14	8.5	0.57735	6.79236
177	GlcNAcb1-6(GlcNAcb1-3)GalNAca-Sp14	3	0.816497	27.2166																29	(3S)Galb1-3GalNAca-Sp8	8.25	3.30404	40.0489
178	GlcNAcb1-6(GlcNAcb1-3)Galb1-4GlcNAcb-Sp8	3.75	1.5	40																360	Gala1-3Galb1-4GlcNAcb1-2Mana1-6(Gala1-3Galb1-4GlcNAcb1-2Mana1-3)Manb1-4GlcNAcb1-4GlcNAcb-Sp20	8.25	0.5	6.06061
179	GlcNAcb1-3GalNAca-Sp8	15.5	7.04746	45.4675																420	GalNAca1-3(Fuca1-2)Galb1-3GlcNAcb1-3GalNAc-Sp14	8.25	1.70783	20.7009
180	GlcNAcb1-3GalNAca-Sp14	11.75	6.60177	56.1853																423	Gala1-3(Fuca1-2)Galb1-4GlcNAcb1-2Mana1-6(Gala1-3(Fuca1-2)Galb1-4GlcNAcb1-2Mana1-3)Manb1-4GlcNAcb1-4(Fuca1-6)GlcNAcb-Sp22	8.25	4.5	54.5455
181	GlcNAcb1-3Galb-Sp8	1.5	0.57735	38.49																37	(3S)Galb1-4GlcNAcb-Sp8	8	2.44949	30.6186
182	GlcNAcb1-3Galb1-4GlcNAcb-Sp0	6.25	2.36291	37.8065																219	(3S)Galb1-4(Fuca1-3)(6S)GlcNAcb-Sp8	8	4.76095	59.5119
183	GlcNAcb1-3Galb1-4GlcNAcb-Sp8	4	2.82843	70.7107																277	Neu5Acb2-6Galb1-4GlcNAcb-Sp8	8	3.16228	39.5285
184	GlcNAcb1-3Galb1-4GlcNAcb1-3Galb1-4GlcNAcb-Sp0	4	0.816497	20.4124																289	Galb1-4(Fuca1-3)(6S)Glcb-Sp0	8	1.41421	17.6777
185	GlcNAcb1-3Galb1-4Glcb-Sp0	2.75	0.957427	34.8155																333	GalNAca1-3(Fuca1-2)Galb1-4GlcNAcb1-3Galb1-4GlcNAcb1-3Galb1-4GlcNAcb-Sp0	8	0.816497	10.2062
186	GlcNAcb1-4-MDPLys	1.75	0.957427	54.7101																348	Mana1-6(Galb1-4GlcNAcb1-2Mana1-3)Manb1-4GlcNAcb1-4GlcNAcb-Sp12	8	1.82574	22.8218
187	GlcNAcb1-6(GlcNAcb1-4)GalNAca-Sp8	3	0.816497	27.2166																479	Mana1-6(Mana1-3)Manb1-4GlcNAcb1-4(Fuca1-6)GlcNAcb-Sp19	8	0.816497	10.2062
188	GlcNAcb1-4Galb1-4GlcNAcb-Sp8	3.25	1.89297	58.2452																567	Galb1-4GlcNAcb1-3Galb1-4GlcNAcb1-3Galb1-4GlcNAcb1-2Mana1-6(Galb1-4GlcNAcb1-3Galb1-4GlcNAcb1-3Galb1-4GlcNAcb1-2Mana1-3)Manb1-4GlcNAcb1-4(Fuca1-6)GlcNAcb-Sp24	8	2.70801	33.8502
189	GlcNAcb1-4GlcNAcb1-4GlcNAcb1-4GlcNAcb1-4GlcNAcb1-4GlcNAcb1-Sp8	4.5	2.38048	52.8995																591	Neu5Aca2-6Galb1-4GlcNAcb1-3Galb1-4GlcNAcb1-6(Galb1-3)GalNAca-Sp14	8	2.16025	27.0031
190	GlcNAcb1-4GlcNAcb1-4GlcNAcb1-4GlcNAcb1-4GlcNAcb1-Sp8	2	0.816497	40.8248																41	(6P)Mana-Sp8	7.75	1.25831	16.2362
191	GlcNAcb1-4GlcNAcb1-4GlcNAcb-Sp8	7.75	3.40343	43.9152																43	(6S)Galb1-4Glcb-Sp8	7.75	4.78714	61.7695
192	GlcNAcb1-6GalNAca-Sp8	35.5	4.43471	12.4921																57	Neu5Aca2-6Galb1-4GlcNAcb1-2Mana1-6(Neu5Aca2-6Galb1-4GlcNAcb1-2Mana1-3)Manb1-4GlcNAcb1-4GlcNAcb-Sp24	7.75	0.5	6.45161
193	GlcNAcb1-6GalNAca-Sp14	3.5	1.29099	36.8856																116	Gala1-3Galb1-4Glcb-Sp0	7.75	1.5	19.3548
194	GlcNAcb1-6Galb1-4GlcNAcb-Sp8	2.75	0.5	18.1818																191	GlcNAcb1-4GlcNAcb1-4GlcNAcb-Sp8	7.75	3.40343	43.9152
195	Glca1-4Glcb-Sp8	3	0.816497	27.2166																216	Mana1-6(Mana1-3)Mana1-6(Mana1-3)Manb1-4GlcNAcb1-4GlcNAcb-Sp12	7.75	1.5	19.3548
196	Glca1-4Glca-Sp8	7.5	4.65475	62.0633																222	Fuca1-2(6S)Galb1-4(6S)Glcb-Sp0	7.75	2.62996	33.9349
197	Glca1-6Glca1-6Glcb-Sp8	4.75	3.20156	67.4013																595	Neu5Aca2-6Galb1-4GlcNAcb1-3Galb1-4GlcNAcb1-6(Neu5Aca2-6Galb1-4GlcNAcb1-3Galb1-4GlcNAcb1-3)GalNAca-Sp14	7.75	1.70783	22.0365
198	Glcb1-4Glcb-Sp8	10.25	0.5	4.87805																10	Neu5Aca-Sp11	7.5	1.29099	17.2133
199	Glcb1-6Glcb-Sp8	4.75	2.21736	46.6812																26	(3S)Galb1-4(6S)Glcb-Sp0	7.5	2.38048	31.7397
200	G-ol-Sp8	7.5	3	40																35	(3S)Galb1-4(6S)GlcNAcb-Sp8	7.5	1.73205	23.094
201	GlcAa-Sp8	2.5	1	40																106	Gala1-3(Fuca1-2)Galb1-4Glcb-Sp0	7.5	3.31662	44.2217
202	GlcAb-Sp8	4	2.82843	70.7107																121	Gala1-4Galb1-4GlcNAcb-Sp8	7.5	4.3589	58.1187
203	GlcAb1-3Galb-Sp8	5	3.16228	63.2456																133	GlcNAcb1-6(Galb1-3)GalNAca-Sp8	7.5	4.12311	54.9747
204	GlcAb1-6Galb-Sp8	2.5	1.29099	51.6398																196	Glca1-4Glca-Sp8	7.5	4.65475	62.0633
205	KDNa2-3Galb1-3GlcNAcb-Sp0	3	1.63299	54.4331																200	G-ol-Sp8	7.5	3	40
206	KDNa2-3Galb1-4GlcNAcb-Sp0	3	1.63299	54.4331																311	Mana1-6Manb-Sp10	7.5	3.69685	49.2913
207	Mana1-2Mana1-2Mana1-3Mana-Sp9	16.75	6.75154	40.3077																379	Galb1-4(Fuca1-3)GlcNAcb1-6(Galb1-3GlcNAcb1-3)Galb1-4Glc-Sp21	7.5	1.29099	17.2133
208	Mana1-2Mana1-6(Mana1-2Mana1-3)Mana-Sp9	2.25	0.5	22.2222																104	Gala1-3(Fuca1-2)Galb1-4(Fuca1-3)GlcNAcb-Sp8	7.25	4.272	58.9242
209	Mana1-2Mana1-3Mana-Sp9	5.25	1.25831	23.9677																368	Gala1-3(Fuca1-2)Galb1-4GlcNAcb1-2Mana1-6(Gala1-3(Fuca1-2)Galb1-4GlcNAcb1-2Mana1-3)Manb1-4GlcNAcb1-4GlcNAcb-Sp20	7.25	2.36291	32.5918
210	Mana1-6(Mana1-2Mana1-3)Mana1-6(Mana1-2Mana1-3)Manb1-4GlcNAcb1-4GlcNAcb-Sp12	3.5	1.73205	49.4872																27	(3S)Galb1-4(6S)Glcb-Sp8	7	1.41421	20.2031
211	Mana1-2Mana1-6(Mana1-3)Mana1-6(Mana1-2Mana1-2Mana1-3)Manb1-4GlcNAcb1-4GlcNAcb-Sp12	10.25	1.5	14.6341																45	(6S)Galb1-4(6S)Glcb-Sp8	7	3.55903	50.8432
212	Mana1-2Mana1-6(Mana1-2Mana1-3)Mana1-6(Mana1-2Mana1-2Mana1-3)Manb1-4GlcNAcb1-4GlcNAcb-Sp12	2	2.94392	147.196																75	Fuca1-2Galb1-4GlcNAcb-Sp0	7	2.16025	30.8607
213	Mana1-6(Mana1-3)Mana-Sp9	3	1.63299	54.4331																145	Galb1-3GalNAcb1-4Galb1-4Glcb-Sp8	7	1.82574	26.082
214	Mana1-2Mana1-2Mana1-6(Mana1-3)Mana-Sp9	3.25	0.957427	29.4593																367	GalNAca1-3(Fuca1-2)Galb1-4GlcNAcb1-2Mana1-6(GalNAca1-3(Fuca1-2)Galb1-4GlcNAcb1-2Mana1-3)Manb1-4GlcNAcb1-4GlcNAcb-Sp20	7	2.70801	38.6859
215	Mana1-6(Mana1-3)Mana1-6(Mana1-2Mana1-3)Manb1-4GlcNAcb1-4GlcNAcb-Sp12	5.5	0.57735	10.4973																463	Gala1-3(Fuca1-2)Galb1-3GalNAca-Sp8	7	5.41603	77.3718
216	Mana1-6(Mana1-3)Mana1-6(Mana1-3)Manb1-4GlcNAcb1-4GlcNAcb-Sp12	7.75	1.5	19.3548																541	Galb1-3GlcNAcb1-3Galb1-4GlcNAcb1-2Mana1-6(Galb1-3GlcNAcb1-3Galb1-4GlcNAcb1-2Mana1-3)Manb1-4GlcNAcb1-4GlcNAc-Sp25	7	1.63299	23.3285
217	Manb1-4GlcNAcb-Sp0	2.75	0.5	18.1818																47	(6S)GlcNAcb-Sp8	6.75	2.98608	44.2382
218	Neu5Aca2-3Galb1-4GlcNAcb1-3Galb1-4(Fuca1-3)GlcNAcb-Sp0	6.5	5.68624	87.4806																54	Galb1-4GlcNAcb1-2Mana1-6(Galb1-4GlcNAcb1-2Mana1-3)Manb1-4GlcNAcb1-4GlcNAcb-Sp12	6.75	1.89297	28.044
219	(3S)Galb1-4(Fuca1-3)(6S)GlcNAcb-Sp8	8	4.76095	59.5119																260	Fuca1-2Galb1-4(6S)Glcb-Sp0	6.75	3.20156	47.4305
220	Fuca1-2(6S)Galb1-4GlcNAcb-Sp0	5.5	2.08167	37.8485																324	Galb1-4(Fuca1-3)GlcNAcb1-2Mana1-6(Galb1-4(Fuca1-3)GlcNAcb1-2Mana1-3)Manb1-4GlcNAcb1-4GlcNAcb-Sp20	6.75	2.21736	32.8497
221	Fuca1-2Galb1-4(6S)GlcNAcb-Sp8	4.25	1.5	35.2941																344	Neu5Aca2-6Galb1-4GlcNAcb1-2Mana1-6Manb1-4GlcNAcb1-4GlcNAc-Sp12	6.75	2.75379	40.7968
222	Fuca1-2(6S)Galb1-4(6S)Glcb-Sp0	7.75	2.62996	33.9349																473	Neu5Aca2-3Galb1-4GlcNAcb1-2Mana-Sp0	6.75	5.56028	82.3745
223	Neu5Aca2-3Galb1-3GalNAca-Sp8	3.25	1.89297	58.2452																512	Galb1-4(6P)GlcNAcb-Sp0	6.75	0.5	7.40741
224	Neu5Aca2-3Galb1-3GalNAca-Sp14	1.75	0.957427	54.7101																31	(3S)Galb1-3GlcNAcb-Sp8	6.5	2.64575	40.7039
225	GalNAcb1-4(Neu5Aca2-8Neu5Aca2-8Neu5Aca2-8Neu5Aca2-3)Galb1-4Glcb-Sp0	3	1.41421	47.1405																122	Gala1-4Galb1-4Glcb-Sp0	6.5	3.10913	47.8327
226	GalNAcb1-4(Neu5Aca2-8Neu5Aca2-8Neu5Aca2-3)Galb1-4Glcb-Sp0	4.25	0.957427	22.5277																168	Galb1-4GlcNAcb-Sp0	6.5	2.38048	36.6227
227	Neu5Aca2-8Neu5Aca2-8Neu5Aca2-3Galb1-4Glcb-Sp0	2.75	1.25831	45.7566																218	Neu5Aca2-3Galb1-4GlcNAcb1-3Galb1-4(Fuca1-3)GlcNAcb-Sp0	6.5	5.68624	87.4806
228	GalNAcb1-4(Neu5Aca2-8Neu5Aca2-3)Galb1-4Glcb-Sp0	2.75	0.5	18.1818																519	Galb1-3GlcNAcb1-2Mana-Sp0	6.5	2.51661	38.7171
229	Neu5Aca2-8Neu5Aca2-8Neu5Aca-Sp8	2	0.816497	40.8248																28	(3S)Galb1-3(Fuca1-4)GlcNAcb-Sp8	6.25	3.20156	51.225
230	GalNAcb1-4(Neu5Aca2-3)Galb1-4GlcNAcb-Sp0	4.75	1.89297	39.852																182	GlcNAcb1-3Galb1-4GlcNAcb-Sp0	6.25	2.36291	37.8065
231	GalNAcb1-4(Neu5Aca2-3)Galb1-4GlcNAcb-Sp8	4.25	0.5	11.7647																239	Neu5Aca2-3Galb1-3(Fuca1-4)GlcNAcb1-3Galb1-4(Fuca1-3)GlcNAcb-Sp0	6.25	1.5	24
232	GalNAcb1-4(Neu5Aca2-3)Galb1-4Glcb-Sp0	3	0.816497	27.2166																279	Neu5Gca2-3Galb1-3GlcNAcb-Sp0	6.25	1.70783	27.3252
233	Neu5Aca2-3Galb1-3GalNAcb1-4(Neu5Aca2-3)Galb1-4Glcb-Sp0	4.75	0.957427	20.1564																444	Galb1-4GlcNAcb1-2Mana-Sp0	6.25	2.62996	42.0793
234	Neu5Aca2-6(Neu5Aca2-3)GalNAca-Sp8	3.25	1.25831	38.7171																464	Gala1-3(Fuca1-2)Galb1-3GalNAcb-Sp8	6.25	1.89297	30.2875
235	Neu5Aca2-3GalNAca-Sp8	3.5	1.29099	36.8856																489	Fuca1-2Galb1-4GlcNAcb1-6GalNAca-Sp14	6.25	1.25831	20.1329
236	Neu5Aca2-3GalNAcb1-4GlcNAcb-Sp0	1.75	0.5	28.5714																30	(3S)Galb1-3GlcNAcb-Sp0	6	1.82574	30.429
237	Neu5Aca2-3Galb1-3(6S)GlcNAc-Sp8	4	1.41421	35.3553																65	Fuca1-2Galb1-3GlcNAcb1-3Galb1-4Glcb-Sp8	6	2.3094	38.49
238	Neu5Aca2-3Galb1-3(Fuca1-4)GlcNAcb-Sp8	3.5	1	28.5714																163	Galb1-4GlcNAcb1-3Galb1-4GlcNAcb-Sp0	6	1.1547	19.245
239	Neu5Aca2-3Galb1-3(Fuca1-4)GlcNAcb1-3Galb1-4(Fuca1-3)GlcNAcb-Sp0	6.25	1.5	24																261	Neu5Aca2-3Galb1-4Glcb-Sp0	6	1.82574	30.429
240	Neu5Aca2-3Galb1-4(Neu5Aca2-3Galb1-3)GlcNAcb-Sp8	3.75	0.5	13.3333																291	Galb1-4GlcNAcb1-3Galb1-3GlcNAcb-Sp0	6	2.16025	36.0041
241	Neu5Aca2-3Galb1-3(6S)GalNAca-Sp8	5.5	2.38048	43.2814																299	Neu5Aca2-6Galb1-4GlcNAcb1-2Mana1-6(Galb1-4GlcNAcb1-2Mana1-3)Manb1-4GlcNAcb1-4GlcNAcb-Sp12	6	2.70801	45.1335
242	Neu5Aca2-6(Neu5Aca2-3Galb1-3)GalNAca-Sp8	2.75	0.957427	34.8155																440	(6S)Galb1-3(6S)GlcNAc-Sp0	6	2.94392	49.0653
243	Neu5Aca2-6(Neu5Aca2-3Galb1-3)GalNAca-Sp14	20.75	2.21736	10.6861																491	Galb1-4(Fuca1-3)GlcNAcb1-2Mana-Sp0	6	4.08248	68.0414
244	Neu5Aca2-3Galb-Sp8	11.25	8.61684	76.5942																34	(3S)Galb1-4(6S)GlcNAcb-Sp0	5.75	2.5	43.4783
245	Neu5Aca2-3Galb1-3GalNAcb1-3Gala1-4Galb1-4Glcb-Sp0	2.25	1.89297	84.132																119	Gala1-4(Fuca1-2)Galb1-4GlcNAcb-Sp8	5.75	3.30404	57.4615
246	Neu5Aca2-3Galb1-3GlcNAcb1-3Galb1-4GlcNAcb-Sp0	1.75	0.957427	54.7101																294	4S(3S)Galb1-4GlcNAcb-Sp0	5.75	2.06155	35.8531
247	Fuca1-2(6S)Galb1-4Glcb-Sp0	4.5	2.38048	52.8995																377	Galb1-3GalNAca1-3(Fuca1-2)Galb1-4GlcNAc-Sp0	5.75	0.957427	16.6509
248	Neu5Aca2-3Galb1-3GlcNAcb-Sp0	14.25	3.30404	23.1862																399	Gala1-4Galb1-3GlcNAcb1-2Mana1-6(Gala1-4Galb1-3GlcNAcb1-2Mana1-3)Manb1-4GlcNAcb1-4GlcNAcb-Sp19	5.75	2.21736	38.5627
249	Neu5Aca2-3Galb1-4(6S)GlcNAcb-Sp8	1.5	1.29099	86.0663																500	Fuca1-2Galb1-3GlcNAcb1-6(Fuca1-2Galb1-3GlcNAcb1-3)GalNAca-Sp14	5.75	1.70783	29.7013
250	Neu5Aca2-3Galb1-4(Fuca1-3)(6S)GlcNAcb-Sp8	1.75	1.5	85.7143																33	(3S)Galb1-4(Fuca1-3)GlcNAc-Sp8	5.5	1.73205	31.4918
251	Neu5Aca2-3Galb1-4(Fuca1-3)GlcNAcb1-3Galb1-4(Fuca1-3)GlcNAcb1-3Galb1-4(Fuca1-3)GlcNAcb-Sp0	14.5	3.69685	25.4955																44	(6S)Galb1-4GlcNAcb-Sp8	5.5	1.29099	23.4726
252	Neu5Aca2-3Galb1-4(Fuca1-3)GlcNAcb-Sp0	4.25	1.70783	40.1841																124	Gala1-6Glcb-Sp8	5.5	1.91485	34.8155
253	Neu5Aca2-3Galb1-4(Fuca1-3)GlcNAcb-Sp8	3	0.816497	27.2166																152	Galb1-4(Fuca1-3)GlcNAcb-Sp8	5.5	2.51661	45.7566
254	Neu5Aca2-3Galb1-4(Fuca1-3)GlcNAcb1-3Galb-Sp8	4.5	1.29099	28.6888																215	Mana1-6(Mana1-3)Mana1-6(Mana1-2Mana1-3)Manb1-4GlcNAcb1-4GlcNAcb-Sp12	5.5	0.57735	10.4973
255	Neu5Aca2-3Galb1-4(Fuca1-3)GlcNAcb1-3Galb1-4GlcNAcb-Sp8	19.5	1.29099	6.62048																220	Fuca1-2(6S)Galb1-4GlcNAcb-Sp0	5.5	2.08167	37.8485
256	Neu5Aca2-3Galb1-4GlcNAcb1-3Galb1-4GlcNAcb1-3Galb1-4GlcNAcb-Sp0	3.5	1.29099	36.8856																241	Neu5Aca2-3Galb1-3(6S)GalNAca-Sp8	5.5	2.38048	43.2814
257	Neu5Aca2-3Galb1-4GlcNAcb-Sp0	4.5	1.29099	28.6888																265	Neu5Aca2-6Galb1-4(6S)GlcNAcb-Sp8	5.5	1	18.1818
258	Neu5Aca2-3Galb1-4GlcNAcb-Sp8	0.5	0.57735	115.47																283	Neu5Gca2-6GalNAca-Sp0	5.5	1.29099	23.4726
259	Neu5Aca2-3Galb1-4GlcNAcb1-3Galb1-4GlcNAcb-Sp0	4.5	1.29099	28.6888																290	Galb1-4(Fuca1-3)GlcNAcb1-3Galb1-3(Fuca1-4)GlcNAcb-Sp0	5.5	2.08167	37.8485
260	Fuca1-2Galb1-4(6S)Glcb-Sp0	6.75	3.20156	47.4305																303	Galb1-4GlcNAcb1-6Galb1-4GlcNAcb-Sp0	5.5	0.57735	10.4973
261	Neu5Aca2-3Galb1-4Glcb-Sp0	6	1.82574	30.429																330	Gala1-4Galb1-4GlcNAcb1-3Galb1-4Glcb-Sp0	5.5	2.51661	45.7566
262	Neu5Aca2-3Galb1-4Glcb-Sp8	2	1.41421	70.7107																424	Galb1-3GlcNAcb1-6(Galb1-3GlcNAcb1-2)Mana1-6(Galb1-3GlcNAcb1-2Mana1-3)Manb1-4GlcNAcb1-4GlcNAcb-Sp19	5.5	2.08167	37.8485
263	Neu5Aca2-6GalNAca-Sp8	2.5	0.57735	23.094																434	Galb1-4GlcNAcb1-6(Galb1-4GlcNAcb1-2)Mana1-6(GlcNAcb1-4)(Galb1-4GlcNAcb1-4(Galb1-4GlcNAcb1-2)Mana1-3)Manb1-4GlcNAcb1-4GlcNAc-Sp21	5.5	2.64575	48.1046
264	Neu5Aca2-6GalNAcb1-4GlcNAcb-Sp0	2.5	1	40																58	Fuca1-2Galb1-3GalNAcb1-3Gala-Sp9	5.25	3.30404	62.9341
265	Neu5Aca2-6Galb1-4(6S)GlcNAcb-Sp8	5.5	1	18.1818																209	Mana1-2Mana1-3Mana-Sp9	5.25	1.25831	23.9677
266	Neu5Aca2-6Galb1-4GlcNAcb-Sp0	2.5	1.29099	51.6398																286	Neu5Aca2-3Galb1-4GlcNAcb1-6(Galb1-3)GalNAca-Sp14	5.25	0.5	9.52381
267	Neu5Aca2-6Galb1-4GlcNAcb-Sp8	2	0.816497	40.8248																353	KDNa2-3Galb1-4(Fuca1-3)GlcNAc-Sp0	5.25	2.5	47.619
268	Neu5Aca2-6Galb1-4GlcNAcb1-3Galb1-4(Fuca1-3)GlcNAcb1-3Galb1-4(Fuca1-3)GlcNAcb-Sp0	3	0.816497	27.2166																354	KDNa2-6Galb1-4GlcNAc-Sp0	5.25	0.957427	18.2367
269	Neu5Aca2-6Galb1-4GlcNAcb1-3Galb1-4GlcNAcb-Sp0	2.5	0.57735	23.094																365	Galb1-4(Fuca1-3)GlcNAcb1-6(Fuca1-2Galb1-4GlcNAcb1-3)Galb1-4Glc-Sp21	5.25	0.957427	18.2367
270	Neu5Aca2-6Galb1-4Glcb-Sp0	2.25	0.5	22.2222																478	Neu5Aca2-3Galb1-4GlcNAcb1-2Mana1-6(Neu5Aca2-3Galb1-4GlcNAcb1-2Mana1-3)Manb1-4GlcNAcb1-4(Fuca1-6)GlcNAcb-Sp24	5.25	0.957427	18.2367
271	Neu5Aca2-6Galb1-4Glcb-Sp8	3.5	2.38048	68.0136																590	Neu5Aca2-3Galb1-4GlcNAcb1-3Galb1-4GlcNAcb1-6(Galb1-3)GalNAca-Sp14	5.25	3.20156	60.9821
272	Neu5Aca2-6Galb-Sp8	2	0.816497	40.8248																60	Fuca1-2Galb1-3(Fuca1-4)GlcNAcb-Sp8	5	1.82574	36.5148
273	Neu5Aca2-8Neu5Aca-Sp8	1.25	0.5	40																63	Fuca1-2Galb1-3GalNAcb1-4(Neu5Aca2-3)Galb1-4Glcb-Sp0	5	2.16025	43.2049
274	Neu5Aca2-8Neu5Aca2-3Galb1-4Glcb-Sp0	3.75	2.21736	59.1295																69	Fuca1-2Galb1-4(Fuca1-3)GlcNAcb1-3Galb1-4(Fuca1-3)GlcNAcb-Sp0	5	3.16228	63.2456
275	Galb1-3(Fuca1-4)GlcNAcb1-3Galb1-3(Fuca1-4)GlcNAcb-Sp0	8.5	1.73205	20.3771																131	Galb1-4GlcNAcb1-6GalNAca-Sp8	5	1.82574	36.5148
276	Neu5Acb2-6GalNAca-Sp8	1.5	0.57735	38.49																203	GlcAb1-3Galb-Sp8	5	3.16228	63.2456
277	Neu5Acb2-6Galb1-4GlcNAcb-Sp8	8	3.16228	39.5285																296	(6P)Glcb-Sp10	5	1.63299	32.6599
278	Neu5Gca2-3Galb1-3(Fuca1-4)GlcNAcb-Sp0	4.5	1.73205	38.49																298	Galb1-3Galb1-4GlcNAcb-Sp8	5	2.16025	43.2049
279	Neu5Gca2-3Galb1-3GlcNAcb-Sp0	6.25	1.70783	27.3252																301	GlcNAcb1-6(Galb1-4GlcNAcb1-3)Galb1-4GlcNAc-Sp0	5	0.816497	16.3299
280	Neu5Gca2-3Galb1-4(Fuca1-3)GlcNAcb-Sp0	9	1.41421	15.7135																331	GalNAcb1-3Gala1-4Galb1-4GlcNAcb1-3Galb1-4Glcb-Sp0	5	0.816497	16.3299
281	Neu5Gca2-3Galb1-4GlcNAcb-Sp0	4	1.1547	28.8675																342	Neu5Aca2-6Galb1-4GlcNAcb1-2Mana1-6(Mana1-3)Manb1-4GlcNAcb1-4GlcNAc-Sp12	5	0.816497	16.3299
282	Neu5Gca2-3Galb1-4Glcb-Sp0	12.5	2.08167	16.6533																343	Mana1-6(Neu5Aca2-6Galb1-4GlcNAcb1-2Mana1-3)Manb1-4GlcNAcb1-4GlcNAc-Sp12	5	0.816497	16.3299
283	Neu5Gca2-6GalNAca-Sp0	5.5	1.29099	23.4726																347	Galb1-4GlcNAcb1-2Mana1-6Manb1-4GlcNAcb1-4GlcNAc-Sp12	5	2.3094	46.188
284	Neu5Gca2-6Galb1-4GlcNAcb-Sp0	3	0.816497	27.2166																356	KDNa2-3Galb1-3GalNAca-Sp14	5	1.82574	36.5148
285	Neu5Gca-Sp8	1	1.41421	141.421																381	Galb1-4(Fuca1-3)GlcNAcb1-6(Fuca1-4(Fuca1-2Galb1-3)GlcNAcb1-3)Galb1-4Glc-Sp21	5	1.1547	23.094
286	Neu5Aca2-3Galb1-4GlcNAcb1-6(Galb1-3)GalNAca-Sp14	5.25	0.5	9.52381																413	Gala1-3(Fuca1-2)Galb1-4(Fuca1-3)GlcNAcb1-3GalNAc-Sp14	5	1.82574	36.5148
287	Galb1-3GlcNAcb1-3Galb1-3GlcNAcb-Sp0	2.5	0.57735	23.094																441	Fuca1-2Galb1-4 GlcNAcb1-2Mana1-6(Fuca1-2Galb1-4GlcNAcb1-2(Fuca1-2Galb1-4GlcNAcb1-4)Mana1-3)Manb1-4GlcNAcb1-4GlcNAcb-Sp12	5	0.816497	16.3299
288	Galb1-4(Fuca1-3)(6S)GlcNAcb-Sp0	10	2.82843	28.2843																545	Neu5Gca2-8Neu5Gca2-3Galb1-4GlcNAcb1-3Galb1-4GlcNAc-Sp0	5	2.44949	48.9898
289	Galb1-4(Fuca1-3)(6S)Glcb-Sp0	8	1.41421	17.6777																563	Neu5Aca2-8Neu5Aca2-3Galb1-3GalNAcb1-4(Neu5Aca2-3)Galb1-4Glc-Sp21	5	1.41421	28.2843
290	Galb1-4(Fuca1-3)GlcNAcb1-3Galb1-3(Fuca1-4)GlcNAcb-Sp0	5.5	2.08167	37.8485																83	GalNAca1-3(Fuca1-2)Galb1-4(Fuca1-3)GlcNAcb-Sp0	4.75	1.25831	26.4906
291	Galb1-4GlcNAcb1-3Galb1-3GlcNAcb-Sp0	6	2.16025	36.0041																102	Gala1-3(Fuca1-2)Galb1-3GlcNAcb-Sp8	4.75	2.21736	46.6812
292	Neu5Aca2-3Galb1-3GlcNAcb1-3Galb1-3GlcNAcb-Sp0	3	1.1547	38.49																125	Galb1-2Galb-Sp8	4.75	2.21736	46.6812
293	Neu5Aca2-3Galb1-4GlcNAcb1-3Galb1-3GlcNAcb-Sp0	2.75	0.957427	34.8155																127	Galb1-3GlcNAcb1-3Galb1-4(Fuca1-3)GlcNAcb-Sp0	4.75	2.87228	60.4691
294	4S(3S)Galb1-4GlcNAcb-Sp0	5.75	2.06155	35.8531																150	Galb1-3GlcNAcb-Sp8	4.75	2.75379	57.9744
295	(6S)Galb1-4(6S)GlcNAcb-Sp0	1.75	0.957427	54.7101																161	Galb1-4GlcNAcb1-3Galb1-4(Fuca1-3)GlcNAcb1-3Galb1-4(Fuca1-3)GlcNAcb-Sp0	4.75	2.5	52.6316
296	(6P)Glcb-Sp10	5	1.63299	32.6599																197	Glca1-6Glca1-6Glcb-Sp8	4.75	3.20156	67.4013
297	Neu5Aca2-3Galb1-4(Fuca1-3)GlcNAcb1-6(Galb1-3)GalNAca-Sp14	17.25	1.5	8.69565																199	Glcb1-6Glcb-Sp8	4.75	2.21736	46.6812
298	Galb1-3Galb1-4GlcNAcb-Sp8	5	2.16025	43.2049																230	GalNAcb1-4(Neu5Aca2-3)Galb1-4GlcNAcb-Sp0	4.75	1.89297	39.852
299	Neu5Aca2-6Galb1-4GlcNAcb1-2Mana1-6(Galb1-4GlcNAcb1-2Mana1-3)Manb1-4GlcNAcb1-4GlcNAcb-Sp12	6	2.70801	45.1335																233	Neu5Aca2-3Galb1-3GalNAcb1-4(Neu5Aca2-3)Galb1-4Glcb-Sp0	4.75	0.957427	20.1564
300	Galb1-4GlcNAcb1-6(Galb1-4GlcNAcb1-3)Galb1-4GlcNAc-Sp0	1.75	1.5	85.7143																302	Galb1-4GlcNAca1-6Galb1-4GlcNAcb-Sp0	4.75	0.5	10.5263
301	GlcNAcb1-6(Galb1-4GlcNAcb1-3)Galb1-4GlcNAc-Sp0	5	0.816497	16.3299																312	Mana1-6(Mana1-3)Mana1-6(Mana1-3)Manb-Sp10	4.75	0.957427	20.1564
302	Galb1-4GlcNAca1-6Galb1-4GlcNAcb-Sp0	4.75	0.5	10.5263																314	Mana1-2Mana1-6(Mana1-2Mana1-3)Mana1-6(Mana1-2Mana1-2Mana1-3)Mana-Sp9	4.75	2.36291	49.7454
303	Galb1-4GlcNAcb1-6Galb1-4GlcNAcb-Sp0	5.5	0.57735	10.4973																450	GalNAca1-3(Fuca1-2)Galb1-4GlcNAcb1-2Mana1-6(GalNAca1-3(Fuca1-2)Galb1-4GlcNAcb1-2Mana1-3)Manb1-4GlcNAcb1-4(Fuca1-6)GlcNAcb-Sp22	4.75	2.21736	46.6812
304	GalNAcb1-3Galb-Sp8	4.25	1.89297	44.5405																455	Neu5Aca2-3Galb1-4GlcNAcb1-2Mana1-6(GlcNAcb1-4)(Neu5Aca2-3Galb1-4GlcNAcb1-2Mana1-3)Manb1-4GlcNAcb1-4GlcNAcb-Sp21	4.75	1.5	31.5789
305	GlcAb1-3GlcNAcb-Sp8	4	1.41421	35.3553																534	GlcNAcb1-3Galb1-4GlcNAcb1-2Mana1-6(GlcNAcb1-3Galb1-4GlcNAcb1-2Mana1-3)Manb1-4GlcNAcb1-4GlcNAcb-Sp12	4.75	1.25831	26.4906
306	Neu5Aca2-6Galb1-4GlcNAcb1-2Mana1-6(GlcNAcb1-2Mana1-3)Manb1-4GlcNAcb1-4GlcNAcb-Sp12	5146	268.194	5.2117																557	Galb1-3GlcNAcb1-6(Galb1-3)GalNAc-Sp14	4.75	0.957427	20.1564
307	GlcNAcb1-3Man-Sp10	38.5	2.64575	6.87208																42	(6S)Galb1-4Glcb-Sp0	4.5	3	66.6667
308	GlcNAcb1-4GlcNAcb-Sp10	12.75	8.18026	64.1589																123	Gala1-4GlcNAcb-Sp8	4.5	1.29099	28.6888
309	GlcNAcb1-4GlcNAcb-Sp12	3.25	0.5	15.3846																164	Galb1-4GlcNAcb1-3Galb1-4Glcb-Sp0	4.5	1.73205	38.49
310	MurNAcb1-4GlcNAcb-Sp10	2.75	0.5	18.1818																172	Galb1-4Glcb-Sp8	4.5	1.73205	38.49
311	Mana1-6Manb-Sp10	7.5	3.69685	49.2913																189	GlcNAcb1-4GlcNAcb1-4GlcNAcb1-4GlcNAcb1-4GlcNAcb1-4GlcNAcb1-Sp8	4.5	2.38048	52.8995
312	Mana1-6(Mana1-3)Mana1-6(Mana1-3)Manb-Sp10	4.75	0.957427	20.1564																247	Fuca1-2(6S)Galb1-4Glcb-Sp0	4.5	2.38048	52.8995
313	Mana1-2Mana1-6(Mana1-3)Mana1-6(Mana1-2Mana1-2Mana1-3)Mana-Sp9	4.5	1.91485	42.5523																254	Neu5Aca2-3Galb1-4(Fuca1-3)GlcNAcb1-3Galb-Sp8	4.5	1.29099	28.6888
314	Mana1-2Mana1-6(Mana1-2Mana1-3)Mana1-6(Mana1-2Mana1-2Mana1-3)Mana-Sp9	4.75	2.36291	49.7454																257	Neu5Aca2-3Galb1-4GlcNAcb-Sp0	4.5	1.29099	28.6888
315	Neu5Aca2-3Galb1-4GlcNAcb1-6(Neu5Aca2-3Galb1-3)GalNAca-Sp14	1.5	0.57735	38.49																259	Neu5Aca2-3Galb1-4GlcNAcb1-3Galb1-4GlcNAcb-Sp0	4.5	1.29099	28.6888
316	Neu5Aca2-6Galb1-4GlcNAcb1-2Mana1-6(Neu5Aca2-3Galb1-4GlcNAcb1-2Mana1-3)Manb1-4GlcNAcb1-4GlcNAcb-Sp12	4	0	0																278	Neu5Gca2-3Galb1-3(Fuca1-4)GlcNAcb-Sp0	4.5	1.73205	38.49
317	Galb1-4GlcNAcb1-2Mana1-6(Neu5Aca2-6Galb1-4GlcNAcb1-2Mana1-3)Manb1-4GlcNAcb1-4GlcNAcb-Sp12	3	0.816497	27.2166																313	Mana1-2Mana1-6(Mana1-3)Mana1-6(Mana1-2Mana1-2Mana1-3)Mana-Sp9	4.5	1.91485	42.5523
318	Neu5Aca2-8Neu5Acb-Sp17	12	0.816497	6.80414																332	GalNAca1-3(Fuca1-2)Galb1-4GlcNAcb1-3Galb1-4GlcNAcb-Sp0	4.5	2.38048	52.8995
319	Neu5Aca2-8Neu5Aca2-8Neu5Acb-Sp8	2.5	2.51661	100.664																392	Neu5Aca2-3Galb1-3GlcNAcb1-2Mana1-6(Neu5Aca2-3Galb1-3GlcNAcb1-2Mana1-3)Manb1-4GlcNAcb1-4GlcNAc-Sp19	4.5	1	22.2222
320	Neu5Gcb2-6Galb1-4GlcNAc-Sp8	16.75	3.40343	20.319																445	Fuca1-2Galb1-4GlcNAcb1-6(Fuca1-2Galb1-4GlcNAcb1-3)GalNAc-Sp14	4.5	1.29099	28.6888
321	Galb1-3GlcNAcb1-2Mana1-6(Galb1-3GlcNAcb1-2Mana1-3)Manb1-4GlcNAcb1-4GlcNAcb-Sp19	33	2.94392	8.92097																449	GalNAcb1-4Galb1-4Glcb-Sp0	4.5	3.10913	69.0917
322	Neu5Aca2-3Galb1-4GlcNAcb1-2Mana1-6(Neu5Aca2-3Galb1-4GlcNAcb1-2Mana1-3)Manb1-4GlcNAcb1-4GlcNAcb-Sp12	2.5	0.57735	23.094																452	Neu5Aca2-6Galb1-4GlcNAcb1-6(Fuca1-2Galb1-3GlcNAcb1-3)Galb1-4Glc-Sp21	4.5	1.29099	28.6888
323	Neu5Aca2-3Galb1-4GlcNAcb1-2Mana1-6(Neu5Aca2-6Galb1-4GlcNAcb1-2Mana1-3)Manb1-4GlcNAcb1-4GlcNAcb-Sp12	3.75	0.5	13.3333																466	Glca1-4Glca1-4Glca1-4Glcb-Sp10	4.5	2.08167	46.2592
324	Galb1-4(Fuca1-3)GlcNAcb1-2Mana1-6(Galb1-4(Fuca1-3)GlcNAcb1-2Mana1-3)Manb1-4GlcNAcb1-4GlcNAcb-Sp20	6.75	2.21736	32.8497																221	Fuca1-2Galb1-4(6S)GlcNAcb-Sp8	4.25	1.5	35.2941
325	Neu5,9Ac2a2-3Galb1-4GlcNAcb-Sp0	2.75	0.957427	34.8155																226	GalNAcb1-4(Neu5Aca2-8Neu5Aca2-8Neu5Aca2-3)Galb1-4Glcb-Sp0	4.25	0.957427	22.5277
326	Neu5,9Ac2a2-3Galb1-3GlcNAcb-Sp0	3.25	1.70783	52.5485																231	GalNAcb1-4(Neu5Aca2-3)Galb1-4GlcNAcb-Sp8	4.25	0.5	11.7647
327	Neu5Aca2-6Galb1-4GlcNAcb1-3Galb1-3GlcNAcb-Sp0	4.25	0.5	11.7647																252	Neu5Aca2-3Galb1-4(Fuca1-3)GlcNAcb-Sp0	4.25	1.70783	40.1841
328	Neu5Aca2-3Galb1-3(Fuca1-4)GlcNAcb1-3Galb1-3(Fuca1-4)GlcNAcb-Sp0	12.75	2.5	19.6078																304	GalNAcb1-3Galb-Sp8	4.25	1.89297	44.5405
329	Neu5Aca2-6Galb1-4GlcNAcb1-3Galb1-4GlcNAcb1-3Galb1-4GlcNAcb-Sp0	2.5	1	40																327	Neu5Aca2-6Galb1-4GlcNAcb1-3Galb1-3GlcNAcb-Sp0	4.25	0.5	11.7647
330	Gala1-4Galb1-4GlcNAcb1-3Galb1-4Glcb-Sp0	5.5	2.51661	45.7566																355	KDNa2-3Galb1-4Glc-Sp0	4.25	2.06155	48.5071
331	GalNAcb1-3Gala1-4Galb1-4GlcNAcb1-3Galb1-4Glcb-Sp0	5	0.816497	16.3299																363	Neu5Aca2-6GlcNAcb1-4GlcNAc-Sp21	4.25	0.5	11.7647
332	GalNAca1-3(Fuca1-2)Galb1-4GlcNAcb1-3Galb1-4GlcNAcb-Sp0	4.5	2.38048	52.8995																39	(6S)(4S)Galb1-4GlcNAcb-Sp0	4	2.94392	73.598
333	GalNAca1-3(Fuca1-2)Galb1-4GlcNAcb1-3Galb1-4GlcNAcb1-3Galb1-4GlcNAcb-Sp0	8	0.816497	10.2062																40	(4S)Galb1-4GlcNAcb-Sp8	4	1.82574	45.6435
334	Neu5Aca2-3Galb1-4(Fuca1-3)GlcNAcb1-6(Neu5Aca2-3Galb1-3)GalNAc-Sp14	15.25	0.957427	6.27821																112	Gala1-3GalNAcb-Sp8	4	0.816497	20.4124
335	GlcNAca1-4Galb1-4GlcNAcb1-3Galb1-4GlcNAcb1-3Galb1-4GlcNAcb-Sp0	255.5	7.32575	2.86722																115	Gala1-3Galb1-4GlcNAcb-Sp8	4	1.82574	45.6435
336	GlcNAca1-4Galb1-4GlcNAcb-Sp0	123.5	22.4277	18.16																134	GlcNAcb1-6(Galb1-3)GalNAca-Sp14	4	1.41421	35.3553
337	GlcNAca1-4Galb1-3GlcNAcb-Sp0	47.5	1.73205	3.64642																159	Galb1-4GlcNAcb1-3GalNAca-Sp8	4	0.816497	20.4124
338	GlcNAca1-4Galb1-4GlcNAcb1-3Galb1-4Glcb-Sp0	243.25	64.6909	26.5944																183	GlcNAcb1-3Galb1-4GlcNAcb-Sp8	4	2.82843	70.7107
339	GlcNAca1-4Galb1-4GlcNAcb1-3Galb1-4(Fuca1-3)GlcNAcb1-3Galb1-4(Fuca1-3)GlcNAcb-Sp0	139	15.4272	11.0987																184	GlcNAcb1-3Galb1-4GlcNAcb1-3Galb1-4GlcNAcb-Sp0	4	0.816497	20.4124
340	GlcNAca1-4Galb1-4GlcNAcb1-3Galb1-4GlcNAcb-Sp0	344	67.2359	19.5453																202	GlcAb-Sp8	4	2.82843	70.7107
341	GlcNAca1-4Galb1-3GalNAc-Sp14	24.5	2.51661	10.2719																237	Neu5Aca2-3Galb1-3(6S)GlcNAc-Sp8	4	1.41421	35.3553
342	Neu5Aca2-6Galb1-4GlcNAcb1-2Mana1-6(Mana1-3)Manb1-4GlcNAcb1-4GlcNAc-Sp12	5	0.816497	16.3299																281	Neu5Gca2-3Galb1-4GlcNAcb-Sp0	4	1.1547	28.8675
343	Mana1-6(Neu5Aca2-6Galb1-4GlcNAcb1-2Mana1-3)Manb1-4GlcNAcb1-4GlcNAc-Sp12	5	0.816497	16.3299																305	GlcAb1-3GlcNAcb-Sp8	4	1.41421	35.3553
344	Neu5Aca2-6Galb1-4GlcNAcb1-2Mana1-6Manb1-4GlcNAcb1-4GlcNAc-Sp12	6.75	2.75379	40.7968																316	Neu5Aca2-6Galb1-4GlcNAcb1-2Mana1-6(Neu5Aca2-3Galb1-4GlcNAcb1-2Mana1-3)Manb1-4GlcNAcb1-4GlcNAcb-Sp12	4	0	0
345	Neu5Aca2-6Galb1-4GlcNAcb1-2Mana1-3Manb1-4GlcNAcb1-4GlcNAc-Sp12	2.5	0.57735	23.094																397	Galb1-4(Fuca1-3)GlcNAcb1-3GalNAca-Sp14	4	1.63299	40.8248
346	Galb1-4GlcNAcb1-2Mana1-3Manb1-4GlcNAcb1-4GlcNAc-Sp12	3.25	2.21736	68.2263																530	GlcNAcb1-3Galb1-4GlcNAcb1-6(GlcNAcb1-3)Galb1-4GlcNAc-Sp0	4	0	0
347	Galb1-4GlcNAcb1-2Mana1-6Manb1-4GlcNAcb1-4GlcNAc-Sp12	5	2.3094	46.188																596	Neu5Aca2-6Galb1-4GlcNAcb1-3Galb1-4GlcNAcb1-3Galb1-4GlcNAcb1-2Mana1-6(Neu5Aca2-6Galb1-4GlcNAcb1-3Galb1-4GlcNAcb1-3Galb1-4GlcNAcb1-2Mana1-3)Manb1-4GlcNAcb1-4GlcNAcb-Sp12	4	2.16025	54.0062
348	Mana1-6(Galb1-4GlcNAcb1-2Mana1-3)Manb1-4GlcNAcb1-4GlcNAcb-Sp12	8	1.82574	22.8218																55	Neu5Aca2-6Galb1-4GlcNAcb1-2Mana1-6(Neu5Aca2-6Galb1-4GlcNAcb1-2Mana1-3)Manb1-4GlcNAcb1-4GlcNAcb-Sp12	3.75	0.957427	25.5314
349	GlcNAcb1-2Mana1-6(GlcNAcb1-2Mana1-3)Manb1-4GlcNAcb1-4(Fuca1-6)GlcNAcb-Sp22	9583	1190.84	12.4266																100	Gala1-2Galb-Sp8	3.75	1.5	40
350	Galb1-4GlcNAcb1-2Mana1-6(Galb1-4GlcNAcb1-2Mana1-3)Manb1-4GlcNAcb1-4(Fuca1-6)GlcNAcb-Sp22	25.75	2.21736	8.61109																111	Gala1-3GalNAca-Sp16	3.75	1.5	40
351	Galb1-3GlcNAcb1-2Mana1-6(Galb1-3GlcNAcb1-2Mana1-3)Manb1-4GlcNAcb1-4(Fuca1-6)GlcNAcb-Sp22	9	3.26599	36.2887																113	Gala1-3Galb1-4(Fuca1-3)GlcNAcb-Sp8	3.75	2.21736	59.1295
352	(6S)GlcNAcb1-3Galb1-4GlcNAcb-Sp0	9.75	1.25831	12.9057																130	Fuca1-4(Galb1-3)GlcNAcb-Sp8	3.75	1.25831	33.5548
353	KDNa2-3Galb1-4(Fuca1-3)GlcNAc-Sp0	5.25	2.5	47.619																138	Neu5Aca2-6(Galb1-3)GlcNAcb1-4Galb1-4Glcb-Sp10	3.75	0.957427	25.5314
354	KDNa2-6Galb1-4GlcNAc-Sp0	5.25	0.957427	18.2367																147	Galb1-3GlcNAcb1-3Galb1-4GlcNAcb-Sp0	3.75	0.957427	25.5314
355	KDNa2-3Galb1-4Glc-Sp0	4.25	2.06155	48.5071																149	Galb1-3GlcNAcb-Sp0	3.75	2.21736	59.1295
356	KDNa2-3Galb1-3GalNAca-Sp14	5	1.82574	36.5148																151	Galb1-4(Fuca1-3)GlcNAcb-Sp0	3.75	1.5	40
357	Fuca1-2Galb1-3GlcNAcb1-2Mana1-6(Fuca1-2Galb1-3GlcNAcb1-2Mana1-3)Manb1-4GlcNAcb1-4GlcNAcb-Sp20	14.5	1.29099	8.90341																174	GlcNAca1-6Galb1-4GlcNAcb-Sp8	3.75	0.957427	25.5314
358	Fuca1-2Galb1-4GlcNAcb1-2Mana1-6(Fuca1-2Galb1-4GlcNAcb1-2Mana1-3)Manb1-4GlcNAcb1-4GlcNAcb-Sp20	10	1.41421	14.1421																178	GlcNAcb1-6(GlcNAcb1-3)Galb1-4GlcNAcb-Sp8	3.75	1.5	40
359	Fuca1-2Galb1-4(Fuca1-3)GlcNAcb1-2Mana1-6(Fuca1-2Galb1-4(Fuca1-3)GlcNAcb1-2Mana1-3)Manb1-4GlcNAcb1-4GlcNAb-Sp20	24.25	3.59398	14.8205																240	Neu5Aca2-3Galb1-4(Neu5Aca2-3Galb1-3)GlcNAcb-Sp8	3.75	0.5	13.3333
360	Gala1-3Galb1-4GlcNAcb1-2Mana1-6(Gala1-3Galb1-4GlcNAcb1-2Mana1-3)Manb1-4GlcNAcb1-4GlcNAcb-Sp20	8.25	0.5	6.06061																274	Neu5Aca2-8Neu5Aca2-3Galb1-4Glcb-Sp0	3.75	2.21736	59.1295
361	Galb1-4GlcNAcb1-2Mana1-6(Mana1-3)Manb1-4GlcNAcb1-4GlcNAcb-Sp12	8.5	5.50757	64.7949																323	Neu5Aca2-3Galb1-4GlcNAcb1-2Mana1-6(Neu5Aca2-6Galb1-4GlcNAcb1-2Mana1-3)Manb1-4GlcNAcb1-4GlcNAcb-Sp12	3.75	0.5	13.3333
362	Fuca1-4(Galb1-3)GlcNAcb1-2Mana1-6(Fuca1-4(Galb1-3)GlcNAcb1-2Mana1-3)Manb1-4GlcNAcb1-4(Fuca1-6)GlcNAcb-Sp22	16.5	1	6.06061																380	Galb1-4GlcNAcb1-6(Fuca1-4(Fuca1-2Galb1-3)GlcNAcb1-3)Galb1-4Glc-Sp21	3.75	0.957427	25.5314
363	Neu5Aca2-6GlcNAcb1-4GlcNAc-Sp21	4.25	0.5	11.7647																383	Galb1-4GlcNAcb1-6(Galb1-4GlcNAcb1-2)Mana1-6(Galb1-4GlcNAcb1-4(Galb1-4GlcNAcb1-2)Mana1-3)Manb1-4GlcNAcb1-4GlcNAcb-Sp21	3.75	0.957427	25.5314
364	Neu5Aca2-6GlcNAcb1-4GlcNAcb1-4GlcNAc-Sp21	3.25	0.957427	29.4593																513	(6P)Galb1-4GlcNAcb-SP0	3.75	2.06155	54.9747
365	Galb1-4(Fuca1-3)GlcNAcb1-6(Fuca1-2Galb1-4GlcNAcb1-3)Galb1-4Glc-Sp21	5.25	0.957427	18.2367																529	Neu5Aca2-3Galb1-4(Fuca1-3)GlcNAcb1-2Mana-Sp0	3.75	0.957427	25.5314
366	Galb1-4GlcNAcb1-2Mana1-6(Galb1-4GlcNAcb1-4(Galb1-4GlcNAcb1-2)Mana1-3)Manb1-4GlcNAcb1-4GlcNAc-Sp21	12	0.816497	6.80414																531	GalNAca1-3(Fuca1-2)Galb1-3GalNAcb1-3Gala1-4Galb1-4Glc-Sp21	3.75	0.957427	25.5314
367	GalNAca1-3(Fuca1-2)Galb1-4GlcNAcb1-2Mana1-6(GalNAca1-3(Fuca1-2)Galb1-4GlcNAcb1-2Mana1-3)Manb1-4GlcNAcb1-4GlcNAcb-Sp20	7	2.70801	38.6859																46	Neu5Aca2-3(6S)Galb1-4GlcNAcb-Sp8	3.5	1	28.5714
368	Gala1-3(Fuca1-2)Galb1-4GlcNAcb1-2Mana1-6(Gala1-3(Fuca1-2)Galb1-4GlcNAcb1-2Mana1-3)Manb1-4GlcNAcb1-4GlcNAcb-Sp20	7.25	2.36291	32.5918																56	Neu5Aca2-6Galb1-4GlcNAcb1-2Mana1-6(Neu5Aca2-6Galb1-4GlcNAcb1-2Man-a1-3)Manb1-4GlcNAcb1-4GlcNAcb-Sp21	3.5	1.73205	49.4872
369	Gala1-3Galb1-4(Fuca1-3)GlcNAcb1-2Mana1-6(Gala1-3Galb1-4(Fuca1-3)GlcNAcb1-2Mana1-3)Manb1-4GlcNAcb1-4GlcNAcb-Sp20	11.25	1.25831	11.1849																59	Fuca1-2Galb1-3GalNAcb1-3Gala1-4Galb1-4Glcb-Sp9	3.5	0.57735	16.4957
370	GalNAca1-3(Fuca1-2)Galb1-3GlcNAcb1-2Mana1-6(GalNAca1-3(Fuca1-2)Galb1-3GlcNAcb1-2Mana1-3)Manb1-4GlcNAcb1-4GlcNAcb-Sp20	10.25	2.21736	21.6327																67	Fuca1-2Galb1-3GlcNAcb-Sp0	3.5	1.91485	54.7101
371	Fuca1-4(Fuca1-2Galb1-3)GlcNAcb1-2Mana1-3(Fuca1-4(Fuca1-2Galb1-3)GlcNAcb1-2Mana1-3)Manb1-4GlcNAcb1-4GlcNAcb-Sp19	11	0.816497	7.4227																90	GalNAca1-3(Fuca1-2)Galb-Sp18	3.5	1.73205	49.4872
372	Neu5Aca2-3Galb1-4GlcNAcb1-3GalNAc-Sp14	0	0.816497	#DIV/0!																117	Gala1-3Galb1-4Glc-Sp10	3.5	1.29099	36.8856
373	Neu5Aca2-6Galb1-4GlcNAcb1-3GalNAc-Sp14	2.75	0.5	18.1818																158	Galb1-4GalNAcb1-3(Fuca1-2)Galb1-4GlcNAcb-Sp8	3.5	1.29099	36.8856
374	Neu5Aca2-3Galb1-4(Fuca1-3)GlcNAcb1-3GalNAca-Sp14	22.25	0.957427	4.30304																193	GlcNAcb1-6GalNAca-Sp14	3.5	1.29099	36.8856
375	GalNAcb1-4GlcNAcb1-2Mana1-6(GalNAcb1-4GlcNAcb1-2Mana1-3)Manb1-4GlcNAcb1-4GlcNAc-Sp12	21.75	1.70783	7.85207																210	Mana1-6(Mana1-2Mana1-3)Mana1-6(Mana1-2Mana1-3)Manb1-4GlcNAcb1-4GlcNAcb-Sp12	3.5	1.73205	49.4872
376	Galb1-3GalNAca1-3(Fuca1-2)Galb1-4Glc-Sp0	2.75	0.957427	34.8155																235	Neu5Aca2-3GalNAca-Sp8	3.5	1.29099	36.8856
377	Galb1-3GalNAca1-3(Fuca1-2)Galb1-4GlcNAc-Sp0	5.75	0.957427	16.6509																238	Neu5Aca2-3Galb1-3(Fuca1-4)GlcNAcb-Sp8	3.5	1	28.5714
378	Galb1-3GlcNAcb1-3Galb1-4GlcNAcb1-6(Galb1-3GlcNAcb1-3)Galb1-4Glcb-Sp0	3.25	0.5	15.3846																256	Neu5Aca2-3Galb1-4GlcNAcb1-3Galb1-4GlcNAcb1-3Galb1-4GlcNAcb-Sp0	3.5	1.29099	36.8856
379	Galb1-4(Fuca1-3)GlcNAcb1-6(Galb1-3GlcNAcb1-3)Galb1-4Glc-Sp21	7.5	1.29099	17.2133																271	Neu5Aca2-6Galb1-4Glcb-Sp8	3.5	2.38048	68.0136
380	Galb1-4GlcNAcb1-6(Fuca1-4(Fuca1-2Galb1-3)GlcNAcb1-3)Galb1-4Glc-Sp21	3.75	0.957427	25.5314																475	Neu5Aca2-6Galb1-4GlcNAcb1-6GalNAca-Sp14	3.5	1.29099	36.8856
381	Galb1-4(Fuca1-3)GlcNAcb1-6(Fuca1-4(Fuca1-2Galb1-3)GlcNAcb1-3)Galb1-4Glc-Sp21	5	1.1547	23.094																490	Gala1-3Galb1-4GlcNAcb1-6GalNAca-Sp14	3.5	0.57735	16.4957
382	Galb1-3GlcNAcb1-3Galb1-4(Fuca1-3)GlcNAcb1-6(Galb1-3GlcNAcb1-3)Galb1-4Glc-Sp21	2	0	0																506	(6S)(4S)GalNAcb1-4GlcNAc-Sp8	3.5	1.29099	36.8856
383	Galb1-4GlcNAcb1-6(Galb1-4GlcNAcb1-2)Mana1-6(Galb1-4GlcNAcb1-4(Galb1-4GlcNAcb1-2)Mana1-3)Manb1-4GlcNAcb1-4GlcNAcb-Sp21	3.75	0.957427	25.5314																523	GalNAcb1-4GlcNAcb1-2Mana-Sp0	3.5	0.57735	16.4957
384	GlcNAcb1-2Mana1-6(GlcNAcb1-4(GlcNAcb1-2)Mana1-3)Manb1-4GlcNAcb1-4GlcNAc-Sp21	17875	1729.57	9.67592																543	Neu5Aca2-8Neu5Gca2-3Galb1-4GlcNAc-Sp0	3.5	3	85.7143
385	Fuca1-2Galb1-3GalNAca1-3(Fuca1-2)Galb1-4Glcb-Sp0	12	1.82574	15.2145																583	GlcNAcb1-3Galb1-4GlcNAcb1-3GalNAca-Sp14	3.5	1.29099	36.8856
386	Fuca1-2Galb1-3GalNAca1-3(Fuca1-2)Galb1-4GlcNAcb-Sp0	0.5	0.57735	115.47																599	GlcNAcb1-3Fuca-Sp21	3.5	1	28.5714
387	Galb1-3GlcNAcb1-3GalNAca-Sp14	1.25	0.957427	76.5942																49	Neu5,9Ac2a2-6Galb1-4GlcNAcb-Sp8	3.25	1.5	46.1538
388	GalNAcb1-4(Neu5Aca2-3)Galb1-4GlcNAcb1-3GalNAca-Sp14	12.75	0.957427	7.50923																64	Fuca1-2Galb1-3GalNAcb1-4(Neu5Aca2-3)Galb1-4Glcb-Sp9	3.25	1.5	46.1538
389	GalNAca1-3(Fuca1-2)Galb1-3GalNAca1-3(Fuca1-2)Galb1-4GlcNAcb-Sp0	1.75	0.5	28.5714																82	GalNAca1-3(Fuca1-2)Galb1-3GlcNAcb-Sp0	3.25	0.957427	29.4593
390	Gala1-3Galb1-3GlcNAcb1-2Mana1-6(Gala1-3Galb1-3GlcNAcb1-2Mana1-3)Manb1-4GlcNAcb1-4GlcNAc-Sp19	11.25	2.06155	18.3249																155	Galb1-4(6S)Glcb-Sp0	3.25	1.89297	58.2452
391	Gala1-3Galb1-3(Fuca1-4)GlcNAcb1-2Mana1-6(Gala1-3Galb1-3(Fuca1-4)GlcNAcb1-2Mana1-3)Manb1-4GlcNAcb1-4GlcNAc-Sp19	13.75	1.5	10.9091																156	Galb1-4(6S)Glcb-Sp8	3.25	0.5	15.3846
392	Neu5Aca2-3Galb1-3GlcNAcb1-2Mana1-6(Neu5Aca2-3Galb1-3GlcNAcb1-2Mana1-3)Manb1-4GlcNAcb1-4GlcNAc-Sp19	4.5	1	22.2222																162	Galb1-4GlcNAcb1-3Galb1-4GlcNAcb1-3Galb1-4GlcNAcb-Sp0	3.25	0.957427	29.4593
393	GlcNAcb1-2Mana1-6(Galb1-4GlcNAcb1-2Mana1-3)Manb1-4GlcNAcb1-4GlcNAc-Sp12	22251.8	1274.11	5.72591																169	Galb1-4GlcNAcb-Sp8	3.25	0.957427	29.4593
394	Galb1-4GlcNAcb1-2Mana1-6(GlcNAcb1-2Mana1-3)Manb1-4GlcNAcb1-4GlcNAc-Sp12	12537	1274.82	10.1685																175	GlcNAcb1-2Galb1-3GalNAca-Sp8	3.25	1.5	46.1538
395	Neu5Aca2-3Galb1-3GlcNAcb1-3GalNAca-Sp14	2	0	0																188	GlcNAcb1-4Galb1-4GlcNAcb-Sp8	3.25	1.89297	58.2452
396	Fuca1-2Galb1-4GlcNAcb1-3GalNAca-Sp14	2.5	1.29099	51.6398																214	Mana1-2Mana1-2Mana1-6(Mana1-3)Mana-Sp9	3.25	0.957427	29.4593
397	Galb1-4(Fuca1-3)GlcNAcb1-3GalNAca-Sp14	4	1.63299	40.8248																223	Neu5Aca2-3Galb1-3GalNAca-Sp8	3.25	1.89297	58.2452
398	GalNAca1-3GalNAcb1-3Gala1-4Galb1-4GlcNAcb-Sp0	1	0	0																234	Neu5Aca2-6(Neu5Aca2-3)GalNAca-Sp8	3.25	1.25831	38.7171
399	Gala1-4Galb1-3GlcNAcb1-2Mana1-6(Gala1-4Galb1-3GlcNAcb1-2Mana1-3)Manb1-4GlcNAcb1-4GlcNAcb-Sp19	5.75	2.21736	38.5627																309	GlcNAcb1-4GlcNAcb-Sp12	3.25	0.5	15.3846
400	Gala1-4Galb1-4GlcNAcb1-2Mana1-6(Gala1-4Galb1-4GlcNAcb1-2Mana1-3)Manb1-4GlcNAcb1-4GlcNAcb-Sp24	13.5	1	7.40741																326	Neu5,9Ac2a2-3Galb1-3GlcNAcb-Sp0	3.25	1.70783	52.5485
401	Gala1-3Galb1-4GlcNAcb1-3GalNAca-Sp14	2.25	0.957427	42.5523																346	Galb1-4GlcNAcb1-2Mana1-3Manb1-4GlcNAcb1-4GlcNAc-Sp12	3.25	2.21736	68.2263
402	Galb1-3GlcNAcb1-6Galb1-4GlcNAcb-Sp0	1.75	0.5	28.5714																364	Neu5Aca2-6GlcNAcb1-4GlcNAcb1-4GlcNAc-Sp21	3.25	0.957427	29.4593
403	Galb1-3GlcNAca1-6Galb1-4GlcNAcb-Sp0	2.25	0.5	22.2222																378	Galb1-3GlcNAcb1-3Galb1-4GlcNAcb1-6(Galb1-3GlcNAcb1-3)Galb1-4Glcb-Sp0	3.25	0.5	15.3846
404	GalNAcb1-3Gala1-6Galb1-4Glcb-Sp8	1	1.41421	141.421																481	Neu5Aca2-3Galb1-3GlcNAcb1-2Mana1-6(GlcNAcb1-4)(Neu5Aca2-3Galb1-3GlcNAcb1-2Mana1-3)Manb1-4GlcNAcb1-4GlcNAc-Sp21	3.25	0.5	15.3846
405	Gala1-3(Fuca1-2)Galb1-4(Fuca1-3)Glcb-Sp21	1	0	0																498	GalNAcb1-4(Fuca1-3)(6S)GlcNAcb-Sp8	3.25	0.957427	29.4593
406	Galb1-4GlcNAcb1-6(Neu5Aca2-6Galb1-3GlcNAcb1-3)Galb1-4Glc-Sp21	1.5	0.57735	38.49																551	GlcNAcb1-3Galb1-4GlcNAcb1-6(GlcNAcb1-3Galb1-3)GalNAca-Sp14	3.25	0.5	15.3846
407	Galb1-3GalNAcb1-4(Neu5Aca2-8Neu5Aca2-3)Galb1-4Glcb-Sp0	16	2.82843	17.6777																552	GalNAcb1-3GlcNAcb-Sp0	3.25	2.06155	63.4324
408	Neu5Aca2-3Galb1-3GalNAcb1-4(Neu5Aca2-8Neu5Aca2-3)Galb1-4Glcb-Sp0	9.25	2.87228	31.0517																588	GlcNAcb1-3Galb1-4GlcNAcb1-3Galb1-4GlcNAcb1-3GalNAca-Sp14	3.25	0.5	15.3846
409	Gala1-3(Fuca1-2)Galb1-4GlcNAcb1-3GalNAca-Sp14	1.75	0.957427	54.7101																598	Neu5Aca2-6Galb1-4GlcNAcb1-3Galb1-4GlcNAcb1-2Mana1-6(Neu5Aca2-6Galb1-4GlcNAcb1-3Galb1-4GlcNAcb1-2Mana1-3)Manb1-4GlcNAcb1-4GlcNAcb-Sp12	3.25	3.20156	98.5096
410	GalNAca1-3(Fuca1-2)Galb1-4GlcNAcb1-3GalNAca-Sp14	1.5	0.57735	38.49																36	(3S)Galb1-4GlcNAcb-Sp0	3	3.16228	105.409
411	GalNAca1-3GalNAcb1-3Gala1-4Galb1-4Glcb-Sp0	1.25	0.957427	76.5942																71	Fuca1-2Galb1-4(Fuca1-3)GlcNAcb-Sp0	3	1.41421	47.1405
412	Fuca1-2Galb1-4(Fuca1-3)GlcNAcb1-3GalNAca-Sp14	26.25	0.957427	3.64734																118	Gala1-3Galb-Sp8	3	1.82574	60.8581
413	Gala1-3(Fuca1-2)Galb1-4(Fuca1-3)GlcNAcb1-3GalNAc-Sp14	5	1.82574	36.5148																139	Galb1-3GalNAca-Sp8	3	0	0
414	GalNAca1-3(Fuca1-2)Galb1-4(Fuca1-3)GlcNAcb1-3GalNAc-Sp14	15.75	2.21736	14.0784																144	Galb1-3GalNAcb1-4(Neu5Aca2-3)Galb1-4Glcb-Sp0	3	1.1547	38.49
415	Galb1-4(Fuca1-3)GlcNAcb1-2Mana1-6(Galb1-4(Fuca1-3)GlcNAcb1-2Mana1-3)Manb1-4GlcNAcb1-4(Fuca1-6)GlcNAcb-Sp22	9.5	0.57735	6.07737																154	Galb1-4(Fuca1-3)GlcNAcb1-3Galb1-4(Fuca1-3)GlcNAcb1-3Galb1-4(Fuca1-3)GlcNAcb-Sp0	3	1.41421	47.1405
416	Fuca1-2Galb1-4GlcNAcb1-2Mana1-6(Fuca1-2Galb1-4GlcNAcb1-2Mana1-3)Manb1-4GlcNAcb1-4(Fuca1-6)GlcNAcb-Sp22	9.5	1.29099	13.5894																171	Galb1-4Glcb-Sp0	3	0.816497	27.2166
417	GlcNAcb1-2(GlcNAcb1-6)Mana1-6(GlcNAcb1-2Mana1-3)Manb1-4GlcNAcb1-4GlcNAcb-Sp19	24913	1236.09	4.96161																177	GlcNAcb1-6(GlcNAcb1-3)GalNAca-Sp14	3	0.816497	27.2166
418	Fuca1-2Galb1-3GlcNAcb1-3GalNAc-Sp14	3	1.41421	47.1405																187	GlcNAcb1-6(GlcNAcb1-4)GalNAca-Sp8	3	0.816497	27.2166
419	Gala1-3(Fuca1-2)Galb1-3GlcNAcb1-3GalNAc-Sp14	1.25	0.957427	76.5942																195	Glca1-4Glcb-Sp8	3	0.816497	27.2166
420	GalNAca1-3(Fuca1-2)Galb1-3GlcNAcb1-3GalNAc-Sp14	8.25	1.70783	20.7009																205	KDNa2-3Galb1-3GlcNAcb-Sp0	3	1.63299	54.4331
421	Gala1-3Galb1-3GlcNAcb1-3GalNAc-Sp14	1.5	0.57735	38.49																206	KDNa2-3Galb1-4GlcNAcb-Sp0	3	1.63299	54.4331
422	Fuca1-2Galb1-3GlcNAcb1-2Mana1-6(Fuca1-2Galb1-3GlcNAcb1-2Mana1-3)Manb1-4GlcNAcb1-4(Fuca1-6)GlcNAcb-Sp22	9	2.94392	32.7102																213	Mana1-6(Mana1-3)Mana-Sp9	3	1.63299	54.4331
423	Gala1-3(Fuca1-2)Galb1-4GlcNAcb1-2Mana1-6(Gala1-3(Fuca1-2)Galb1-4GlcNAcb1-2Mana1-3)Manb1-4GlcNAcb1-4(Fuca1-6)GlcNAcb-Sp22	8.25	4.5	54.5455																225	GalNAcb1-4(Neu5Aca2-8Neu5Aca2-8Neu5Aca2-8Neu5Aca2-3)Galb1-4Glcb-Sp0	3	1.41421	47.1405
424	Galb1-3GlcNAcb1-6(Galb1-3GlcNAcb1-2)Mana1-6(Galb1-3GlcNAcb1-2Mana1-3)Manb1-4GlcNAcb1-4GlcNAcb-Sp19	5.5	2.08167	37.8485																232	GalNAcb1-4(Neu5Aca2-3)Galb1-4Glcb-Sp0	3	0.816497	27.2166
425	Galb1-4GlcNAcb1-6(Fuca1-2Galb1-3GlcNAcb1-3)Galb1-4Glc-Sp21	3	0.816497	27.2166																253	Neu5Aca2-3Galb1-4(Fuca1-3)GlcNAcb-Sp8	3	0.816497	27.2166
426	Fuca1-3GlcNAcb1-6(Galb1-4GlcNAcb1-3)Galb1-4Glc-Sp21	2.75	0.957427	34.8155																268	Neu5Aca2-6Galb1-4GlcNAcb1-3Galb1-4(Fuca1-3)GlcNAcb1-3Galb1-4(Fuca1-3)GlcNAcb-Sp0	3	0.816497	27.2166
427	GlcNAcb1-2Mana1-6(GlcNAcb1-4)(GlcNAcb1-2Mana1-3)Manb1-4GlcNAcb1-4GlcNAc-Sp21	28165.5	5423.91	19.2573																284	Neu5Gca2-6Galb1-4GlcNAcb-Sp0	3	0.816497	27.2166
428	GlcNAcb1-2Mana1-6(GlcNAcb1-4)(GlcNAcb1-4(GlcNAcb1-2)Mana1-3)Manb1-4GlcNAcb1-4GlcNAc-Sp21	24376.2	875.623	3.59211																292	Neu5Aca2-3Galb1-3GlcNAcb1-3Galb1-3GlcNAcb-Sp0	3	1.1547	38.49
429	GlcNAcb1-6(GlcNAcb1-2)Mana1-6(GlcNAcb1-4)(GlcNAcb1-2Mana1-3)Manb1-4GlcNAcb1-4GlcNAc-Sp21	36024.8	1730.15	4.80268																317	Galb1-4GlcNAcb1-2Mana1-6(Neu5Aca2-6Galb1-4GlcNAcb1-2Mana1-3)Manb1-4GlcNAcb1-4GlcNAcb-Sp12	3	0.816497	27.2166
430	GlcNAcb1-6(GlcNAcb1-2)Mana1-6(GlcNAcb1-4)(GlcNAcb1-4(GlcNAcb1-2)Mana1-3)Manb1-4GlcNAcb1-4GlcNAc-Sp21	4611	667.603	14.4785																418	Fuca1-2Galb1-3GlcNAcb1-3GalNAc-Sp14	3	1.41421	47.1405
431	Galb1-4GlcNAcb1-2Mana1-6(GlcNAcb1-4)(Galb1-4GlcNAcb1-2Mana1-3)Manb1-4GlcNAcb1-4GlcNAc-Sp21	1.5	1	66.6667																425	Galb1-4GlcNAcb1-6(Fuca1-2Galb1-3GlcNAcb1-3)Galb1-4Glc-Sp21	3	0.816497	27.2166
432	Galb1-4GlcNAcb1-2Mana1-6(GlcNAcb1-4)(Galb1-4GlcNAcb1-4(Galb1-4GlcNAcb1-2)Mana1-3)Manb1-4GlcNAcb1-4GlcNAc-Sp21	1.75	0.957427	54.7101																447	GalNAca1-3(Fuca1-2)Galb1-4GlcNAcb1-6(GalNAca1-3(Fuca1-2)Galb1-4GlcNAcb1-3)GalNAc-Sp14	3	1.41421	47.1405
433	Galb1-4GlcNAcb1-6(Galb1-4GlcNAcb1-2)Mana1-6(GlcNAcb1-4)(Galb1-4GlcNAcb1-2Mana1-3)Manb1-4GlcNAcb1-4GlcNAc-Sp21	1.25	0.5	40																459	Neu5Aca2-6Galb1-4GlcNAcb1-2Mana1-6(GlcNAcb1-4)(Neu5Aca2-6Galb1-4GlcNAcb1-2Mana1-3)Manb1-4GlcNAcb1-4GlcNAcb-Sp21	3	0.816497	27.2166
434	Galb1-4GlcNAcb1-6(Galb1-4GlcNAcb1-2)Mana1-6(GlcNAcb1-4)(Galb1-4GlcNAcb1-4(Galb1-4GlcNAcb1-2)Mana1-3)Manb1-4GlcNAcb1-4GlcNAc-Sp21	5.5	2.64575	48.1046																460	Neu5Aca2-6Galb1-4GlcNAcb1-4Mana1-6(GlcNAcb1-4)(Neu5Aca2-6Galb1-4GlcNAcb1-4(Neu5Aca2-6Galb1-4GlcNAcb1-2)Mana1-3)Manb1-4GlcNAcb1-4GlcNAcb-Sp21	3	1.1547	38.49
435	Galb1-4Galb-Sp10	1.25	0.5	40																486	Neu5Aca2-3Galb1-3GlcNAcb1-6GalNAca-Sp14	3	0.816497	27.2166
436	Galb1-6Galb-Sp10	2	0	0																516	Gala1-3Galb1-4GlcNAcb1-2Mana-Sp0	3	1.1547	38.49
437	Neu5Aca2-3Galb1-4GlcNAcb1-3Galb-Sp8	1	0.816497	81.6497																556	GlcNAb1-3Galb1-3GalNAc-Sp14	3	0	0
438	GalNAcb1-6GalNAcb-Sp8	2	0.816497	40.8248																592	Neu5Aca2-6Galb1-4GlcNAcb1-6(Galb1-3)GalNAca-Sp14	3	0.816497	27.2166
439	(6S)Galb1-3GlcNAcb-Sp0	2.25	0.5	22.2222																50	Mana1-6(Mana1-3)Manb1-4GlcNAcb1-4GlcNAcb-Sp12	2.75	0.957427	34.8155
440	(6S)Galb1-3(6S)GlcNAc-Sp0	6	2.94392	49.0653																74	Fuca1-2Galb1-4GlcNAcb1-3Galb1-4GlcNAcb1-3Galb1-4GlcNAcb-Sp0	2.75	0.957427	34.8155
441	Fuca1-2Galb1-4 GlcNAcb1-2Mana1-6(Fuca1-2Galb1-4GlcNAcb1-2(Fuca1-2Galb1-4GlcNAcb1-4)Mana1-3)Manb1-4GlcNAcb1-4GlcNAcb-Sp12	5	0.816497	16.3299																85	GalNAca1-3(Fuca1-2)Galb1-4GlcNAcb-Sp0	2.75	2.21736	80.6311
442	Fuca1-2Galb1-4(Fuca1-3)GlcNAcb1-2Mana1-6(Fuca1-2Galb1-4(Fuca1-3)GlcNAcb1-4(Fuca1-2Galb1-4(Fuca1-3)GlcNAcb1-2)Mana1-3)Manb1-4GlcNAcb1-4GlcNAcb-Sp12	16.5	3.31662	20.1008																140	Galb1-3GalNAca-Sp14	2.75	3.77492	137.27
443	Galb1-4(Fuca1-3)GlcNAcb1-6GalNAc-Sp14	10.5	1.29099	12.2952																148	Galb1-3GlcNAcb1-3Galb1-4Glcb-Sp10	2.75	0.5	18.1818
444	Galb1-4GlcNAcb1-2Mana-Sp0	6.25	2.62996	42.0793																185	GlcNAcb1-3Galb1-4Glcb-Sp0	2.75	0.957427	34.8155
445	Fuca1-2Galb1-4GlcNAcb1-6(Fuca1-2Galb1-4GlcNAcb1-3)GalNAc-Sp14	4.5	1.29099	28.6888																194	GlcNAcb1-6Galb1-4GlcNAcb-Sp8	2.75	0.5	18.1818
446	Gala1-3(Fuca1-2)Galb1-4GlcNAcb1-6(Gala1-3(Fuca1-2)Galb1-4GlcNAcb1-3)GalNAc-Sp14	1.5	0.57735	38.49																217	Manb1-4GlcNAcb-Sp0	2.75	0.5	18.1818
447	GalNAca1-3(Fuca1-2)Galb1-4GlcNAcb1-6(GalNAca1-3(Fuca1-2)Galb1-4GlcNAcb1-3)GalNAc-Sp14	3	1.41421	47.1405																227	Neu5Aca2-8Neu5Aca2-8Neu5Aca2-3Galb1-4Glcb-Sp0	2.75	1.25831	45.7566
448	Neu5Aca2-8Neu5Aca2-3Galb1-3GalNAcb1-4(Neu5Aca2-8Neu5Aca2-3)Galb1-4Glcb-Sp0	33.25	2.06155	6.20016																228	GalNAcb1-4(Neu5Aca2-8Neu5Aca2-3)Galb1-4Glcb-Sp0	2.75	0.5	18.1818
449	GalNAcb1-4Galb1-4Glcb-Sp0	4.5	3.10913	69.0917																242	Neu5Aca2-6(Neu5Aca2-3Galb1-3)GalNAca-Sp8	2.75	0.957427	34.8155
450	GalNAca1-3(Fuca1-2)Galb1-4GlcNAcb1-2Mana1-6(GalNAca1-3(Fuca1-2)Galb1-4GlcNAcb1-2Mana1-3)Manb1-4GlcNAcb1-4(Fuca1-6)GlcNAcb-Sp22	4.75	2.21736	46.6812																293	Neu5Aca2-3Galb1-4GlcNAcb1-3Galb1-3GlcNAcb-Sp0	2.75	0.957427	34.8155
451	Gala1-3(Fuca1-2)Galb1-3GlcNAcb1-2Mana1-6(Gala1-3(Fuca1-2)Galb1-3GlcNAcb1-2Mana1-3)Manb1-4GlcNAcb1-4(Fuca1-6)GlcNAcb-Sp22	16.5	7.50555	45.4882																310	MurNAcb1-4GlcNAcb-Sp10	2.75	0.5	18.1818
452	Neu5Aca2-6Galb1-4GlcNAcb1-6(Fuca1-2Galb1-3GlcNAcb1-3)Galb1-4Glc-Sp21	4.5	1.29099	28.6888																325	Neu5,9Ac2a2-3Galb1-4GlcNAcb-Sp0	2.75	0.957427	34.8155
453	GalNAca1-3(Fuca1-2)Galb1-3GlcNAcb1-2Mana1-6(GalNAca1-3(Fuca1-2)Galb1-3GlcNAcb1-2Mana1-3)Manb1-4GlcNAcb1-4(Fuca1-6)GlcNAcb-Sp22	8.5	2.88675	33.9618																373	Neu5Aca2-6Galb1-4GlcNAcb1-3GalNAc-Sp14	2.75	0.5	18.1818
454	Galb1-4GlcNAcb1-6(Galb1-4GlcNAcb1-2)Mana1-6(Galb1-4GlcNAcb1-2Mana1-3)Manb1-4GlcNAcb1-4GlcNAcb-Sp19	11.5	6.40312	55.6793																376	Galb1-3GalNAca1-3(Fuca1-2)Galb1-4Glc-Sp0	2.75	0.957427	34.8155
455	Neu5Aca2-3Galb1-4GlcNAcb1-2Mana1-6(GlcNAcb1-4)(Neu5Aca2-3Galb1-4GlcNAcb1-2Mana1-3)Manb1-4GlcNAcb1-4GlcNAcb-Sp21	4.75	1.5	31.5789																426	Fuca1-3GlcNAcb1-6(Galb1-4GlcNAcb1-3)Galb1-4Glc-Sp21	2.75	0.957427	34.8155
456	Neu5Aca2-3Galb1-4GlcNAcb1-4Mana1-6(GlcNAcb1-4)(Neu5Aca2-3Galb1-4GlcNAcb1-4(Neu5Aca2-3Galb1-4GlcNAcb1-2)Mana1-3)Manb1-4GlcNAcb1-4GlcNAcb-Sp21	2.5	1	40																465	Glca1-6Glca1-6Glca1-6Glcb-Sp10	2.75	1.25831	45.7566
457	Neu5Aca2-3Galb1-4GlcNAcb1-6(Neu5Aca2-3Galb1-4GlcNAcb1-2)Mana1-6(GlcNAcb1-4)(Neu5Aca2-3Galb1-4GlcNAcb1-2Mana1-3)Manb1-4GlcNAcb1-4GlcNAcb-Sp21	2.5	0.57735	23.094																472	Neu5Aca2-6Galb1-4GlcNAcb1-6(Galb1-3GlcNAcb1-3)Galb1-4Glcb-Sp21	2.75	0.5	18.1818
458	Neu5Aca2-3Galb1-4GlcNAcb1-6(Neu5Aca2-3Galb1-4GlcNAcb1-2)Mana1-6(GlcNAcb1-4)(Neu5Aca2-3Galb1-4GlcNAcb1-4(Neu5Aca2-3Galb1-4GlcNAcb1-2)Mana1-3)Manb1-4GlcNAcb1-4GlcNAcb-Sp21	1.25	0.957427	76.5942																482	Neu5Aca2-6Galb1-4GlcNAcb1-6(Fuca1-2Galb1-4(Fuca1-3)GlcNAcb1-3)Galb1-4Glc-Sp21	2.75	0.957427	34.8155
459	Neu5Aca2-6Galb1-4GlcNAcb1-2Mana1-6(GlcNAcb1-4)(Neu5Aca2-6Galb1-4GlcNAcb1-2Mana1-3)Manb1-4GlcNAcb1-4GlcNAcb-Sp21	3	0.816497	27.2166																48	Neu5,9Ac2a-Sp8	2.5	1.73205	69.282
460	Neu5Aca2-6Galb1-4GlcNAcb1-4Mana1-6(GlcNAcb1-4)(Neu5Aca2-6Galb1-4GlcNAcb1-4(Neu5Aca2-6Galb1-4GlcNAcb1-2)Mana1-3)Manb1-4GlcNAcb1-4GlcNAcb-Sp21	3	1.1547	38.49																62	Fuca1-2Galb1-3GalNAca-Sp14	2.5	1.29099	51.6398
461	Neu5Aca2-6Galb1-4GlcNAcb1-6(Neu5Aca2-6Galb1-4GlcNAcb1-2)Mana1-6(GlcNAcb1-4)(Neu5Aca2-6Galb1-4GlcNAcb1-2Mana1-3)Manb1-4GlcNAcb1-4GlcNAcb-Sp21	2	1.41421	70.7107																68	Fuca1-2Galb1-3GlcNAcb-Sp8	2.5	0.57735	23.094
462	Neu5Aca2-6Galb1-4GlcNAcb1-6(Neu5Aca2-6Galb1-4GlcNAcb1-2)Mana1-6(GlcNAcb1-4)(Neu5Aca2-6Galb1-4GlcNAcb1-4(Neu5Aca2-6Galb1-4GlcNAcb1-2)Mana1-3)Manb1-4GlcNAcb1-4GlcNAcb-Sp21	2	1.1547	57.735																137	Neu5Acb2-6(Galb1-3)GalNAca-Sp8	2.5	0.57735	23.094
463	Gala1-3(Fuca1-2)Galb1-3GalNAca-Sp8	7	5.41603	77.3718																157	Galb1-4GalNAca1-3(Fuca1-2)Galb1-4GlcNAcb-Sp8	2.5	1.29099	51.6398
464	Gala1-3(Fuca1-2)Galb1-3GalNAcb-Sp8	6.25	1.89297	30.2875																201	GlcAa-Sp8	2.5	1	40
465	Glca1-6Glca1-6Glca1-6Glcb-Sp10	2.75	1.25831	45.7566																204	GlcAb1-6Galb-Sp8	2.5	1.29099	51.6398
466	Glca1-4Glca1-4Glca1-4Glcb-Sp10	4.5	2.08167	46.2592																263	Neu5Aca2-6GalNAca-Sp8	2.5	0.57735	23.094
467	Neu5Aca2-3Galb1-4GlcNAcb1-6(Neu5Aca2-3Galb1-4GlcNAcb1-3)GalNAca-Sp14	0.75	0.957427	127.657																264	Neu5Aca2-6GalNAcb1-4GlcNAcb-Sp0	2.5	1	40
468	Fuca1-2Galb1-4(Fuca1-3)GlcNAcb1-2Mana1-6(Fuca1-2Galb1-4(Fuca1-3)GlcNAcb1-2Mana1-3)Manb1-4GlcNAcb1-4(Fuca1-6)GlcNAcb-Sp24	25.75	3.68556	14.3128																266	Neu5Aca2-6Galb1-4GlcNAcb-Sp0	2.5	1.29099	51.6398
469	Fuca1-2Galb1-3(Fuca1-4)GlcNAcb1-2Mana1-6(Fuca1-2Galb1-3(Fuca1-4)GlcNAcb1-2Mana1-3)Manb1-4GlcNAcb1-4(Fuca1-6)GlcNAcb1-4(Fuca1-6)GlcNAcb-Sp19	17.5	1.29099	7.37711																269	Neu5Aca2-6Galb1-4GlcNAcb1-3Galb1-4GlcNAcb-Sp0	2.5	0.57735	23.094
470	GlcNAcb1-6(GlcNAcb1-2)Mana1-6(GlcNAcb1-2Mana1-3)Manb1-4GlcNAcb1-4(Fuca1-6)GlcNAcb-Sp24	18661.5	1993.46	10.6822																287	Galb1-3GlcNAcb1-3Galb1-3GlcNAcb-Sp0	2.5	0.57735	23.094
471	Galb1-3GlcNAcb1-2Mana1-6(GlcNAcb1-4)(Galb1-3GlcNAcb1-2Mana1-3)Manb1-4GlcNAcb1-4GlcNAcb-Sp21	96.25	10.8128	11.2341																319	Neu5Aca2-8Neu5Aca2-8Neu5Acb-Sp8	2.5	2.51661	100.664
472	Neu5Aca2-6Galb1-4GlcNAcb1-6(Galb1-3GlcNAcb1-3)Galb1-4Glcb-Sp21	2.75	0.5	18.1818																322	Neu5Aca2-3Galb1-4GlcNAcb1-2Mana1-6(Neu5Aca2-3Galb1-4GlcNAcb1-2Mana1-3)Manb1-4GlcNAcb1-4GlcNAcb-Sp12	2.5	0.57735	23.094
473	Neu5Aca2-3Galb1-4GlcNAcb1-2Mana-Sp0	6.75	5.56028	82.3745																329	Neu5Aca2-6Galb1-4GlcNAcb1-3Galb1-4GlcNAcb1-3Galb1-4GlcNAcb-Sp0	2.5	1	40
474	Neu5Aca2-3Galb1-4GlcNAcb1-6GalNAca-Sp14	10	12.1929	121.929																345	Neu5Aca2-6Galb1-4GlcNAcb1-2Mana1-3Manb1-4GlcNAcb1-4GlcNAc-Sp12	2.5	0.57735	23.094
475	Neu5Aca2-6Galb1-4GlcNAcb1-6GalNAca-Sp14	3.5	1.29099	36.8856																396	Fuca1-2Galb1-4GlcNAcb1-3GalNAca-Sp14	2.5	1.29099	51.6398
476	Neu5Aca2-6Galb1-4 GlcNAcb1-6(Neu5Aca2-6Galb1-4GlcNAcb1-3)GalNAca-Sp14	1.25	0.957427	76.5942																456	Neu5Aca2-3Galb1-4GlcNAcb1-4Mana1-6(GlcNAcb1-4)(Neu5Aca2-3Galb1-4GlcNAcb1-4(Neu5Aca2-3Galb1-4GlcNAcb1-2)Mana1-3)Manb1-4GlcNAcb1-4GlcNAcb-Sp21	2.5	1	40
477	Neu5Aca2-6Galb1-4GlcNAcb1-2Mana1-6(Neu5Aca2-6Galb1-4GlcNAcb1-2Mana1-3)Manb1-4GlcNAcb1-4(Fuca1-6)GlcNAcb-Sp24	10.25	1.70783	16.6617																457	Neu5Aca2-3Galb1-4GlcNAcb1-6(Neu5Aca2-3Galb1-4GlcNAcb1-2)Mana1-6(GlcNAcb1-4)(Neu5Aca2-3Galb1-4GlcNAcb1-2Mana1-3)Manb1-4GlcNAcb1-4GlcNAcb-Sp21	2.5	0.57735	23.094
478	Neu5Aca2-3Galb1-4GlcNAcb1-2Mana1-6(Neu5Aca2-3Galb1-4GlcNAcb1-2Mana1-3)Manb1-4GlcNAcb1-4(Fuca1-6)GlcNAcb-Sp24	5.25	0.957427	18.2367																522	Gala1-3Galb1-3GlcNAcb1-2Mana-Sp0	2.5	0.57735	23.094
479	Mana1-6(Mana1-3)Manb1-4GlcNAcb1-4(Fuca1-6)GlcNAcb-Sp19	8	0.816497	10.2062																553	GalNAcb1-4GlcNAcb1-3GalNAcb1-4GlcNAcb-Sp0	2.5	1	40
480	Galb1-4GlcNAcb1-6(Galb1-4GlcNAcb1-2)Mana1-6(Galb1-4GlcNAcb1-2Mana1-3)Manb1-4GlcNAcb1-4(Fuca1-6)GlcNAcb-Sp24	16.25	3.94757	24.2928																584	GlcNAcb1-3Galb1-4GlcNAcb1-6(Galb1-3)GalNAca-Sp14	2.5	1.73205	69.282
481	Neu5Aca2-3Galb1-3GlcNAcb1-2Mana1-6(GlcNAcb1-4)(Neu5Aca2-3Galb1-3GlcNAcb1-2Mana1-3)Manb1-4GlcNAcb1-4GlcNAc-Sp21	3.25	0.5	15.3846																587	Neu5Aca2-6Galb1-4GlcNAcb1-3Galb1-4GlcNAcb1-3GalNAca-Sp14	2.5	1	40
482	Neu5Aca2-6Galb1-4GlcNAcb1-6(Fuca1-2Galb1-4(Fuca1-3)GlcNAcb1-3)Galb1-4Glc-Sp21	2.75	0.957427	34.8155																38	(3S)Galb-Sp8	2.25	1.5	66.6667
483	Galb1-3GlcNAcb1-6GalNAca-Sp14	1	0.816497	81.6497																72	Fuca1-2Galb1-4(Fuca1-3)GlcNAcb-Sp8	2.25	1.25831	55.9247
484	Gala1-3Galb1-3GlcNAcb1-6GalNAca-Sp14	2	0.816497	40.8248																78	Fuca1-2Galb-Sp8	2.25	0.957427	42.5523
485	Galb1-3(Fuca1-4)GlcNAcb1-6GalNAca-Sp14	8.5	0.57735	6.79236																93	GalNAca1-4(Fuca1-2)Galb1-4GlcNAcb-Sp8	2.25	0.5	22.2222
486	Neu5Aca2-3Galb1-3GlcNAcb1-6GalNAca-Sp14	3	0.816497	27.2166																136	Neu5Aca2-6(Galb1-3)GalNAca-Sp14	2.25	0.5	22.2222
487	(3S)Galb1-3(Fuca1-4)GlcNAcb-Sp0	2.25	0.957427	42.5523																143	Galb1-3GalNAcb1-3Gala1-4Galb1-4Glcb-Sp0	2.25	0.957427	42.5523
488	Galb1-4(Fuca1-3)GlcNAcb1-6(Neu5Aca2-6(Neu5Aca2-3Galb1-3)GlcNAcb1-3)Galb1-4Glc-Sp21	13.75	2.75379	20.0275																208	Mana1-2Mana1-6(Mana1-2Mana1-3)Mana-Sp9	2.25	0.5	22.2222
489	Fuca1-2Galb1-4GlcNAcb1-6GalNAca-Sp14	6.25	1.25831	20.1329																245	Neu5Aca2-3Galb1-3GalNAcb1-3Gala1-4Galb1-4Glcb-Sp0	2.25	1.89297	84.132
490	Gala1-3Galb1-4GlcNAcb1-6GalNAca-Sp14	3.5	0.57735	16.4957																270	Neu5Aca2-6Galb1-4Glcb-Sp0	2.25	0.5	22.2222
491	Galb1-4(Fuca1-3)GlcNAcb1-2Mana-Sp0	6	4.08248	68.0414																401	Gala1-3Galb1-4GlcNAcb1-3GalNAca-Sp14	2.25	0.957427	42.5523
492	Fuca1-2(6S)Galb1-3GlcNAcb-Sp0	2.25	0.5	22.2222																403	Galb1-3GlcNAca1-6Galb1-4GlcNAcb-Sp0	2.25	0.5	22.2222
493	Gala1-3(Fuca1-2)Galb1-4GlcNAcb1-6GalNAca-Sp14	1.5	1	66.6667																439	(6S)Galb1-3GlcNAcb-Sp0	2.25	0.5	22.2222
494	Fuca1-2Galb1-4GlcNAcb1-2Mana-Sp0	1	0	0																487	(3S)Galb1-3(Fuca1-4)GlcNAcb-Sp0	2.25	0.957427	42.5523
495	Fuca1-2Galb1-3(6S)GlcNAcb-Sp0	11.5	1	8.69565																492	Fuca1-2(6S)Galb1-3GlcNAcb-Sp0	2.25	0.5	22.2222
496	Fuca1-2(6S)Galb1-3(6S)GlcNAcb-Sp0	18.25	2.36291	12.9474																511	(4S)GalNAcb-Sp10	2.25	0.957427	42.5523
497	Neu5Aca2-6GalNAcb1-4(6S)GlcNAcb-Sp8	1.5	1.29099	86.0663																73	Fuca1-2Galb1-4GlcNAcb1-3Galb1-4GlcNAcb-Sp0	2	0.816497	40.8248
498	GalNAcb1-4(Fuca1-3)(6S)GlcNAcb-Sp8	3.25	0.957427	29.4593																79	Fuca1-3GlcNAcb-Sp8	2	0	0
499	(3S)GalNAcb1-4(Fuca1-3)GlcNAcb-Sp8	2	1.1547	57.735																86	GalNAca1-3(Fuca1-2)Galb1-4GlcNAcb-Sp8	2	0.816497	40.8248
500	Fuca1-2Galb1-3GlcNAcb1-6(Fuca1-2Galb1-3GlcNAcb1-3)GalNAca-Sp14	5.75	1.70783	29.7013																89	GalNAca1-3(Fuca1-2)Galb-Sp8	2	0.816497	40.8248
501	GalNAca1-3(Fuca1-2)Galb1-3GlcNAcb1-6GalNAca-Sp14	0.75	0.957427	127.657																95	GalNAcb1-3(Fuca1-2)Galb-Sp8	2	0	0
502	GlcNAcb1-6(GlcNAcb1-2)Mana1-6(GlcNAcb1-4)(GlcNAcb1-4(GlcNAcb1-2)Mana1-3)Manb1-4GlcNAcb1-4(Fuca1-6)GlcNAc-Sp21	17951.8	1860.17	10.362																114	Gala1-3Galb1-3GlcNAcb-Sp0	2	0.816497	40.8248
503	Galb1-4GlcNAcb1-6(Galb1-4GlcNAcb1-2)Mana1-6(GlcNAcb1-4)Galb1-4GlcNAcb1-4(Gal b1-4GlcNAcb1-2)Mana1-3)Manb1-4GlcNAcb1-4(Fuca1-6)GlcNAc-Sp21	1.75	0.957427	54.7101																126	Galb1-3(Fuca1-4)GlcNAcb1-3Galb1-4(Fuca1-3)GlcNAcb-Sp0	2	1.1547	57.735
504	Galb1-3GlcNAca1-3Galb1-4GlcNAcb-Sp8	1	0.816497	81.6497																160	Galb1-4GlcNAcb1-3GalNAc-Sp14	2	1.41421	70.7107
505	Galb1-3(6S)GlcNAcb-Sp8	1.25	0.957427	76.5942																166	Galb1-4GlcNAcb1-6(Galb1-3)GalNAca-Sp8	2	0.816497	40.8248
506	(6S)(4S)GalNAcb1-4GlcNAc-Sp8	3.5	1.29099	36.8856																170	Galb1-4GlcNAcb-Sp23	2	0	0
507	(6S)GalNAcb1-4GlcNAc-Sp8	0.75	0.5	66.6667																190	GlcNAcb1-4GlcNAcb1-4GlcNAcb1-4GlcNAcb1-4GlcNAcb1-Sp8	2	0.816497	40.8248
508	(3S)GalNAcb1-4(3S)GlcNAc-Sp8	1.5	0.57735	38.49																212	Mana1-2Mana1-6(Mana1-2Mana1-3)Mana1-6(Mana1-2Mana1-2Mana1-3)Manb1-4GlcNAcb1-4GlcNAcb-Sp12	2	2.94392	147.196
509	GalNAcb1-4(6S)GlcNAc-Sp8	1.5	1.29099	86.0663																229	Neu5Aca2-8Neu5Aca2-8Neu5Aca-Sp8	2	0.816497	40.8248
510	(3S)GalNAcb1-4GlcNAc-Sp8	1	0.816497	81.6497																262	Neu5Aca2-3Galb1-4Glcb-Sp8	2	1.41421	70.7107
511	(4S)GalNAcb-Sp10	2.25	0.957427	42.5523																267	Neu5Aca2-6Galb1-4GlcNAcb-Sp8	2	0.816497	40.8248
512	Galb1-4(6P)GlcNAcb-Sp0	6.75	0.5	7.40741																272	Neu5Aca2-6Galb-Sp8	2	0.816497	40.8248
513	(6P)Galb1-4GlcNAcb-SP0	3.75	2.06155	54.9747																382	Galb1-3GlcNAcb1-3Galb1-4(Fuca1-3)GlcNAcb1-6(Galb1-3GlcNAcb1-3)Galb1-4Glc-Sp21	2	0	0
514	GalNAca1-3(Fuca1-2)Galb1-4GlcNAcb1-6GalNAc-Sp14	19.75	3.40343	17.2326																395	Neu5Aca2-3Galb1-3GlcNAcb1-3GalNAca-Sp14	2	0	0
515	Neu5Aca2-6Galb1-4GlcNAcb1-2Man-Sp0	33.75	3.30404	9.78974																436	Galb1-6Galb-Sp10	2	0	0
516	Gala1-3Galb1-4GlcNAcb1-2Mana-Sp0	3	1.1547	38.49																438	GalNAcb1-6GalNAcb-Sp8	2	0.816497	40.8248
517	Gala1-3(Fuca1-2)Galb1-4GlcNAcb1-2Mana-Sp0	1.75	0.957427	54.7101																461	Neu5Aca2-6Galb1-4GlcNAcb1-6(Neu5Aca2-6Galb1-4GlcNAcb1-2)Mana1-6(GlcNAcb1-4)(Neu5Aca2-6Galb1-4GlcNAcb1-2Mana1-3)Manb1-4GlcNAcb1-4GlcNAcb-Sp21	2	1.41421	70.7107
518	GalNAca1-3(Fuca1-2)Galb1-4 GlcNAcb1-2Mana-Sp0	1	0.816497	81.6497																462	Neu5Aca2-6Galb1-4GlcNAcb1-6(Neu5Aca2-6Galb1-4GlcNAcb1-2)Mana1-6(GlcNAcb1-4)(Neu5Aca2-6Galb1-4GlcNAcb1-4(Neu5Aca2-6Galb1-4GlcNAcb1-2)Mana1-3)Manb1-4GlcNAcb1-4GlcNAcb-Sp21	2	1.1547	57.735
519	Galb1-3GlcNAcb1-2Mana-Sp0	6.5	2.51661	38.7171																484	Gala1-3Galb1-3GlcNAcb1-6GalNAca-Sp14	2	0.816497	40.8248
520	Gala1-3(Fuca1-2)Galb1-3GlcNAcb1-6GalNAc-Sp14	1.75	0.5	28.5714																499	(3S)GalNAcb1-4(Fuca1-3)GlcNAcb-Sp8	2	1.1547	57.735
521	Neu5Aca2-3Galb1-3GlcNAcb1-2Mana-Sp0	2	0	0																521	Neu5Aca2-3Galb1-3GlcNAcb1-2Mana-Sp0	2	0	0
522	Gala1-3Galb1-3GlcNAcb1-2Mana-Sp0	2.5	0.57735	23.094																526	Galb1-4GlcNAcb1-2 Mana1-6(GlcNAcb1-4)(Galb1-4GlcNAcb1-2Mana1-3)Manb1-4GlcNAcb1-4(Fuca1-6)GlcNAc-Sp21	2	0	0
523	GalNAcb1-4GlcNAcb1-2Mana-Sp0	3.5	0.57735	16.4957																527	Galb1-4GlcNAcb1-2 Mana1-6(Galb1-4GlcNAcb1-4)(Galb1-4GlcNAcb1-2Mana1-3)Manb1-4GlcNAcb1-4(Fuca1-6)GlcNAc-Sp21	2	0	0
524	Neu5Aca2-3Galb1-3GalNAcb1-4Galb1-4Glcb-Sp0	0.75	0.957427	127.657																532	Gala1-3(Fuca1-2)Galb1-3GalNAcb1-3Gala1-4Galb1-4Glc-Sp21	2	0	0
525	GlcNAcb1-2 Mana1-6(GlcNAcb1-4)(GlcNAcb1-2Mana1-3)Manb1-4GlcNAcb1-4(Fuca1-6)GlcNAc-Sp21	27035.2	1834.11	6.78413																559	(3S)GlcAb1-3Galb1-4GlcNAcb1-3Galb1-4Glc-Sp0	2	1.41421	70.7107
526	Galb1-4GlcNAcb1-2 Mana1-6(GlcNAcb1-4)(Galb1-4GlcNAcb1-2Mana1-3)Manb1-4GlcNAcb1-4(Fuca1-6)GlcNAc-Sp21	2	0	0																61	Fuca1-2Galb1-3GalNAca-Sp8	1.75	1.25831	71.9032
527	Galb1-4GlcNAcb1-2 Mana1-6(Galb1-4GlcNAcb1-4)(Galb1-4GlcNAcb1-2Mana1-3)Manb1-4GlcNAcb1-4(Fuca1-6)GlcNAc-Sp21	2	0	0																87	GalNAca1-3(Fuca1-2)Galb1-4Glcb-Sp0	1.75	0.5	28.5714
528	Fuca1-4(Galb1-3)GlcNAcb1-2 Mana-Sp0	29	2	6.89655																135	Neu5Aca2-6(Galb1-3)GalNAca-Sp8	1.75	0.5	28.5714
529	Neu5Aca2-3Galb1-4(Fuca1-3)GlcNAcb1-2Mana-Sp0	3.75	0.957427	25.5314																186	GlcNAcb1-4-MDPLys	1.75	0.957427	54.7101
530	GlcNAcb1-3Galb1-4GlcNAcb1-6(GlcNAcb1-3)Galb1-4GlcNAc-Sp0	4	0	0																224	Neu5Aca2-3Galb1-3GalNAca-Sp14	1.75	0.957427	54.7101
531	GalNAca1-3(Fuca1-2)Galb1-3GalNAcb1-3Gala1-4Galb1-4Glc-Sp21	3.75	0.957427	25.5314																236	Neu5Aca2-3GalNAcb1-4GlcNAcb-Sp0	1.75	0.5	28.5714
532	Gala1-3(Fuca1-2)Galb1-3GalNAcb1-3Gala1-4Galb1-4Glc-Sp21	2	0	0																246	Neu5Aca2-3Galb1-3GlcNAcb1-3Galb1-4GlcNAcb-Sp0	1.75	0.957427	54.7101
533	Galb1-3GalNAcb1-3Gal-Sp21	1.5	0.57735	38.49																250	Neu5Aca2-3Galb1-4(Fuca1-3)(6S)GlcNAcb-Sp8	1.75	1.5	85.7143
534	GlcNAcb1-3Galb1-4GlcNAcb1-2Mana1-6(GlcNAcb1-3Galb1-4GlcNAcb1-2Mana1-3)Manb1-4GlcNAcb1-4GlcNAcb-Sp12	4.75	1.25831	26.4906																295	(6S)Galb1-4(6S)GlcNAcb-Sp0	1.75	0.957427	54.7101
535	GlcNAcb1-3Galb1-4GlcNAcb1-2Mana1-6(GlcNAcb1-3Galb1-4GlcNAcb1-2Mana1-3)Manb1-4GlcNAcb1-4GlcNAcb-Sp25	27.75	1.25831	4.53444																300	Galb1-4GlcNAcb1-6(Galb1-4GlcNAcb1-3)Galb1-4GlcNAc-Sp0	1.75	1.5	85.7143
536	Fuca1-2Galb1-4GlcNAcb1-3Galb1-4GlcNAcb1-2Mana1-6(Fuca1-2Galb1-4GlcNAcb1-3Galb1-4GlcNAcb1-2Mana1-3)Manb1-4GlcNAcb1-4GlcNAcb-Sp24	14.5	3	20.6897																389	GalNAca1-3(Fuca1-2)Galb1-3GalNAca1-3(Fuca1-2)Galb1-4GlcNAcb-Sp0	1.75	0.5	28.5714
537	GlcNAcb1-3Galb1-4GlcNAcb1-3Galb1-4GlcNAcb1-2Mana1-6(GlcNAcb1-3Galb1-4GlcNAcb1-3Galb1-4GlcNAcb1-2Mana1-3)Manb1-4GlcNAcb1-4GlcNAcb-Sp12	20.5	3.69685	18.0334																402	Galb1-3GlcNAcb1-6Galb1-4GlcNAcb-Sp0	1.75	0.5	28.5714
538	GlcNAcb1-3Galb1-4GlcNAcb1-3Galb1-4GlcNAcb1-2Mana1-6(GlcNAcb1-3Galb1-4GlcNAcb1-3Galb1-4GlcNAcb1-2Mana1-3)Manb1-4GlcNAcb1-4GlcNAcb-Sp25	28	0.816497	2.91606																409	Gala1-3(Fuca1-2)Galb1-4GlcNAcb1-3GalNAca-Sp14	1.75	0.957427	54.7101
539	Galb1-4GlcNAcb1-3Galb1-4GlcNAcb1-3Galb1-4GlcNAcb1-2Mana1-6(Galb1-4GlcNAcb1-3Galb1-4GlcNAcb1-3Galb1-4GlcNAcb1-2Mana1-3)Manb1-4GlcNAcb1-4GlcNAcb-Sp12	55.75	3.0957	5.55282																432	Galb1-4GlcNAcb1-2Mana1-6(GlcNAcb1-4)(Galb1-4GlcNAcb1-4(Galb1-4GlcNAcb1-2)Mana1-3)Manb1-4GlcNAcb1-4GlcNAc-Sp21	1.75	0.957427	54.7101
540	Galb1-4GlcNAcb1-3Galb1-4GlcNAcb1-3Galb1-4GlcNAcb1-2Mana1-6(Galb1-4GlcNAcb1-3Galb1-4GlcNAcb1-3Galb1-4GlcNAcb1-2Mana1-3)Manb1-4GlcNAcb1-4GlcNAcb-Sp24	11.25	1.25831	11.1849																503	Galb1-4GlcNAcb1-6(Galb1-4GlcNAcb1-2)Mana1-6(GlcNAcb1-4)Galb1-4GlcNAcb1-4(Gal b1-4GlcNAcb1-2)Mana1-3)Manb1-4GlcNAcb1-4(Fuca1-6)GlcNAc-Sp21	1.75	0.957427	54.7101
541	Galb1-3GlcNAcb1-3Galb1-4GlcNAcb1-2Mana1-6(Galb1-3GlcNAcb1-3Galb1-4GlcNAcb1-2Mana1-3)Manb1-4GlcNAcb1-4GlcNAc-Sp25	7	1.63299	23.3285																517	Gala1-3(Fuca1-2)Galb1-4GlcNAcb1-2Mana-Sp0	1.75	0.957427	54.7101
542	Neu5Gca2-8Neu5Gca2-3Galb1-4GlcNAc-Sp0	1.5	0.57735	38.49																520	Gala1-3(Fuca1-2)Galb1-3GlcNAcb1-6GalNAc-Sp14	1.75	0.5	28.5714
543	Neu5Aca2-8Neu5Gca2-3Galb1-4GlcNAc-Sp0	3.5	3	85.7143																560	(3S)GlcAb1-3Galb1-4GlcNAcb1-2Mana-Sp0	1.75	0.5	28.5714
544	Neu5Gca2-8Neu5Aca2-3Galb1-4GlcNAc-Sp0	1.5	0.57735	38.49																77	Fuca1-2Galb1-4Glcb-Sp0	1.5	0.57735	38.49
545	Neu5Gca2-8Neu5Gca2-3Galb1-4GlcNAcb1-3Galb1-4GlcNAc-Sp0	5	2.44949	48.9898																84	(3S)Galb1-4(Fuca1-3)Glcb-Sp0	1.5	0.57735	38.49
546	Neu5Gca2-8Neu5Gca2-6Galb1-4GlcNAc-Sp0	1	0.816497	81.6497																181	GlcNAcb1-3Galb-Sp8	1.5	0.57735	38.49
547	Neu5Aca2-8Neu5Aca2-3Galb1-4GlcNAc-Sp0	1.5	0.57735	38.49																249	Neu5Aca2-3Galb1-4(6S)GlcNAcb-Sp8	1.5	1.29099	86.0663
548	GlcNAcb1-3Galb1-4GlcNAcb1-6(GlcNAcb1-3Galb1-4GlcNAcb1-2)Mana1-6(GlcNAcb1-3Galb1-4GlcNAcb1-2Man a1-3)Manb1-4GlcNAcb1-4GlcNAc-Sp24	41.5	5	12.0482																276	Neu5Acb2-6GalNAca-Sp8	1.5	0.57735	38.49
549	Galb1-4GlcNAcb1-3Galb1-4GlcNAcb1-6(Galb1-4GlcNAcb1-3Galb1-4GlcNAcb1-2)Mana1-6(Galb1-4GlcNAcb1-3Galb1-4GlcNAcb1-2Mana1-3)Mana1-4GlcNAcb1-4GlcNAc-Sp24	14.75	1.5	10.1695																315	Neu5Aca2-3Galb1-4GlcNAcb1-6(Neu5Aca2-3Galb1-3)GalNAca-Sp14	1.5	0.57735	38.49
550	Gala1-3Galb1-4GlcNAcb1-2Mana1-6(Gala1-3Galb1-4GlcNAcb1-2Mana1-3)Manb1-4GlcNAcb1-4GlcNAc-Sp24	27	1.63299	6.04812																406	Galb1-4GlcNAcb1-6(Neu5Aca2-6Galb1-3GlcNAcb1-3)Galb1-4Glc-Sp21	1.5	0.57735	38.49
551	GlcNAcb1-3Galb1-4GlcNAcb1-6(GlcNAcb1-3Galb1-3)GalNAca-Sp14	3.25	0.5	15.3846																410	GalNAca1-3(Fuca1-2)Galb1-4GlcNAcb1-3GalNAca-Sp14	1.5	0.57735	38.49
552	GalNAcb1-3GlcNAcb-Sp0	3.25	2.06155	63.4324																421	Gala1-3Galb1-3GlcNAcb1-3GalNAc-Sp14	1.5	0.57735	38.49
553	GalNAcb1-4GlcNAcb1-3GalNAcb1-4GlcNAcb-Sp0	2.5	1	40																431	Galb1-4GlcNAcb1-2Mana1-6(GlcNAcb1-4)(Galb1-4GlcNAcb1-2Mana1-3)Manb1-4GlcNAcb1-4GlcNAc-Sp21	1.5	1	66.6667
554	GlcNAcb1-3Galb1-4GlcNAcb1-3Galb1-4GlcNAcb1-3Galb1-4GlcNAcb1-3Galb1-4GlcNAcb1-2Mana1-6(GlcNAcb1-3Galb1-4GlcNAcb1-3Galb1-4GlcNAcb1-3Galb1-4GlcNAcb1-3Galb1-4GlcNAcb1-2Mana1-3)Manb1-4GlcNAcb1-4GlcNAcb-Sp25	15.75	4.57347	29.0379																446	Gala1-3(Fuca1-2)Galb1-4GlcNAcb1-6(Gala1-3(Fuca1-2)Galb1-4GlcNAcb1-3)GalNAc-Sp14	1.5	0.57735	38.49
555	Galb1-4GlcNAcb1-3Galb1-4GlcNAcb1-3Galb1-4GlcNAcb1-3Galb1-4GlcNAcb1-3Galb1-4GlcNAcb1-2Mana1-6(Galb1-4GlcNAcb1-3Galb1-4GlcNAcb1-3Galb1-4GlcNAcb1-3Galb1-4GlcNAcb1-3Galb1-4GlcNAcb1-2Mana1-3)Manb1-4GlcNAcb1-4GlcNAcb-Sp25	9.75	1.25831	12.9057																493	Gala1-3(Fuca1-2)Galb1-4GlcNAcb1-6GalNAca-Sp14	1.5	1	66.6667
556	GlcNAb1-3Galb1-3GalNAc-Sp14	3	0	0																497	Neu5Aca2-6GalNAcb1-4(6S)GlcNAcb-Sp8	1.5	1.29099	86.0663
557	Galb1-3GlcNAcb1-6(Galb1-3)GalNAc-Sp14	4.75	0.957427	20.1564																508	(3S)GalNAcb1-4(3S)GlcNAc-Sp8	1.5	0.57735	38.49
558	Galb1-4GlcNAcb1-3Galb1-4GlcNAcb1-3Galb1-4GlcNAcb1-3Galb1-4GlcNAcb1-3Galb1-4GlcNAcb1-3Galb1-4GlcNAcb1-2Mana1-6(Galb1-4GlcNAcb1-3Galb1-4GlcNAcb1-3Galb1-4GlcNAcb1-3Galb1-4GlcNAcb1-3Galb1-4GlcNAcb1-3Galb1-4GlcNAcb1-2Mana1-3)Manb1-4GlcNAcb1-4GlcNAcb-Sp25	15.25	4.03113	26.4336																509	GalNAcb1-4(6S)GlcNAc-Sp8	1.5	1.29099	86.0663
559	(3S)GlcAb1-3Galb1-4GlcNAcb1-3Galb1-4Glc-Sp0	2	1.41421	70.7107																533	Galb1-3GalNAcb1-3Gal-Sp21	1.5	0.57735	38.49
560	(3S)GlcAb1-3Galb1-4GlcNAcb1-2Mana-Sp0	1.75	0.5	28.5714																542	Neu5Gca2-8Neu5Gca2-3Galb1-4GlcNAc-Sp0	1.5	0.57735	38.49
561	Galb1-3GlcNAcb1-3Galb1-4GlcNAcb1-3Galb1-4GlcNAcb1-6(Galb1-3GlcNAcb1-3Galb1-4GlcNAcb1-3Galb1-4GlcNAb1-2)Mana1-6(Galb1-3GlcNAcb1-3Galb1-4GlcNAcb1-3Galb1-4GlcNAcb1-2Mana1-3)Manb1-4GlcNAcb1-4(Fuca1-6)GlcNAcb-Sp24	21.25	0.957427	4.50554																544	Neu5Gca2-8Neu5Aca2-3Galb1-4GlcNAc-Sp0	1.5	0.57735	38.49
562	Galb1-3GlcNAcb1-3Galb1-4GlcNAcb1-6(Galb1-3GlcNAcb1-3Galb1-4GlcNAb1-2)Mana1-6(Galb1-3GlcNAcb1-3Galb1-4GlcNAcb1-2Mana1-3)Manb1-4GlcNAcb1-4(Fuca1-6)GlcNAcb-Sp24	24	2.82843	11.7851																547	Neu5Aca2-8Neu5Aca2-3Galb1-4GlcNAc-Sp0	1.5	0.57735	38.49
563	Neu5Aca2-8Neu5Aca2-3Galb1-3GalNAcb1-4(Neu5Aca2-3)Galb1-4Glc-Sp21	5	1.41421	28.2843																600	Galb1-3GalNAcb1-4(Neu5Aca2-8Neu5Aca2-8Neu5Aca2-3)Galb1-4Glcb-Sp21	1.5	0.57735	38.49
564	GlcNAcb1-3Galb1-4GlcNAcb1-2Mana1-6(GlcNAcb1-3Galb1-4GlcNAcb1-2Mana1-3)Manb1-4GlcNAcb1-4(Fuca1-6)GlcNAcb-Sp24	64.25	5.12348	7.97428																66	Fuca1-2Galb1-3GlcNAcb1-3Galb1-4Glcb-Sp10	1.25	1.25831	100.664
565	Galb1-4GlcNAcb1-3Galb1-4GlcNAcb1-2Mana1-6(Galb1-4GlcNAcb1-3Galb1-4GlcNAcb1-2Mana1-3)Manb1-4GlcNAcb1-4(Fuca1-6)GlcNAcb-Sp24	11	2.94392	26.7629																76	Fuca1-2Galb1-4GlcNAcb-Sp8	1.25	0.5	40
566	GlcNAcb1-3Galb1-4GlcNAcb1-3Galb1-4GlcNAcb1-2Mana1-6(GlcNAcb1-3Galb1-4GlcNAcb1-3Galb1-4GlcNAcb1-2Mana1-3)Manb1-4GlcNAcb1-4(Fuca1-6)GlcNAcb-Sp24	16.25	12.0381	74.0808																81	Fucb1-3GlcNAcb-Sp8	1.25	1.70783	136.626
567	Galb1-4GlcNAcb1-3Galb1-4GlcNAcb1-3Galb1-4GlcNAcb1-2Mana1-6(Galb1-4GlcNAcb1-3Galb1-4GlcNAcb1-3Galb1-4GlcNAcb1-2Mana1-3)Manb1-4GlcNAcb1-4(Fuca1-6)GlcNAcb-Sp24	8	2.70801	33.8502																273	Neu5Aca2-8Neu5Aca-Sp8	1.25	0.5	40
568	GlcNAcb1-3Galb1-4GlcNAcb1-3Galb1-4GlcNAcb1-3Galb1-4GlcNAcb1-2Mana1-6(GlcNAcb1-3Galb1-4GlcNAcb1-3Galb1-4GlcNAcb1-3Galb1-4GlcNAcb1-2Mana1-3)Manb1-4GlcNAcb1-4(Fuca1-6)GlcNAcb-Sp24	12.75	4.78714	37.5462																387	Galb1-3GlcNAcb1-3GalNAca-Sp14	1.25	0.957427	76.5942
569	Galb1-4GlcNAcb1-3Galb1-4GlcNAcb1-3Galb1-4GlcNAcb1-3Galb1-4GlcNAcb1-2Mana1-6(Galb1-4GlcNAcb1-3Galb1-4GlcNAcb1-3Galb1-4GlcNAcb1-3Galb1-4GlcNAcb1-2Mana1-3)Manb1-4GlcNAcb1-4(Fuca1-6)GlcNAcb-Sp24	12	2.16025	18.0021																411	GalNAca1-3GalNAcb1-3Gala1-4Galb1-4Glcb-Sp0	1.25	0.957427	76.5942
570	GlcNAcb1-3Galb1-4GlcNAcb1-3Galb1-4GlcNAcb1-3Galb1-4GlcNAcb1-3Galb1-4GlcNAcb1-2Mana1-6(GlcNAcb1-3Galb1-4GlcNAcb1-3Galb1-4GlcNAcb1-3Galb1-4GlcNAcb1-3Galb1-4GlcNAcb1-2Mana1-3)Manb1-4GlcNAcb1-4(Fuca1-6)GlcNAcb-Sp19	18.25	3.30404	18.1043																419	Gala1-3(Fuca1-2)Galb1-3GlcNAcb1-3GalNAc-Sp14	1.25	0.957427	76.5942
571	Galb1-4GlcNAcb1-3Galb1-4GlcNAcb1-3Galb1-4GlcNAcb1-3Galb1-4GlcNAcb1-3Galb1-4GlcNAcb1-2Mana1-6(Galb1-4GlcNAcb1-3Galb1-4GlcNAcb1-3Galb1-4GlcNAcb1-3Galb1-4GlcNAcb1-3Galb1-4GlcNAcb1-2Mana1-3)Manb1-4GlcNAcb1-4(Fuca1-6)GlcNAcb-Sp19	13.25	2.98608	22.5364																433	Galb1-4GlcNAcb1-6(Galb1-4GlcNAcb1-2)Mana1-6(GlcNAcb1-4)(Galb1-4GlcNAcb1-2Mana1-3)Manb1-4GlcNAcb1-4GlcNAc-Sp21	1.25	0.5	40
572	Galb1-4GlcNAcb1-3Galb1-4GlcNAcb1-6(Galb1-4GlcNAcb1-3Galb1-4GlcNAb1-2)Mana1-6(Galb1-4GlcNAcb1-3Galb1-4GlcNAcb1-2Mana1-3)Manb1-4GlcNAcb1-4(Fuca1-6)GlcNAcb-Sp24	13.75	2.5	18.1818																435	Galb1-4Galb-Sp10	1.25	0.5	40
573	GlcNAcb1-3Galb1-4GlcNAcb1-3Galb1-4GlcNAcb1-6(GlcNAcb1-3Galb1-4GlcNAcb1-3Galb1-4GlcNAb1-2)Mana1-6(GlcNAcb1-3Galb1-4GlcNAcb1-3Galb1-4GlcNAcb1-2Mana1-3)Manb1-4GlcNAcb1-4(Fuca1-6)GlcNAcb-Sp24	64.5	5.68624	8.81588																458	Neu5Aca2-3Galb1-4GlcNAcb1-6(Neu5Aca2-3Galb1-4GlcNAcb1-2)Mana1-6(GlcNAcb1-4)(Neu5Aca2-3Galb1-4GlcNAcb1-4(Neu5Aca2-3Galb1-4GlcNAcb1-2)Mana1-3)Manb1-4GlcNAcb1-4GlcNAcb-Sp21	1.25	0.957427	76.5942
574	Galb1-4GlcNAcb1-3Galb1-4GlcNAcb1-3Galb1-4GlcNAcb1-6(Galb1-4GlcNAcb1-3Galb1-4GlcNAcb1-3Galb1-4GlcNAb1-2)Mana1-6(Galb1-4GlcNAcb1-3Galb1-4GlcNAcb1-3Galb1-4GlcNAcb1-2Mana1-3)Manb1-4GlcNAcb1-4(Fuca1-6)GlcNAcb-Sp24	14.75	3.30404	22.4003																476	Neu5Aca2-6Galb1-4 GlcNAcb1-6(Neu5Aca2-6Galb1-4GlcNAcb1-3)GalNAca-Sp14	1.25	0.957427	76.5942
575	GlcNAcb1-3Galb1-4GlcNAcb1-3Galb1-4GlcNAcb1-3Galb1-4GlcNAcb1-6(GlcNAcb1-3Galb1-4GlcNAcb1-3Galb1-4GlcNAcb1-3Galb1-4GlcNAb1-2)Mana1-6(GlcNAcb1-3Galb1-4GlcNAcb1-3Galb1-4GlcNAcb1-3Galb1-4GlcNAcb1-2Mana1-3)Manb1-4GlcNAcb1-4(Fuca1-6)GlcNAcb-Sp24	53.75	2.98608	5.5555																505	Galb1-3(6S)GlcNAcb-Sp8	1.25	0.957427	76.5942
576	Galb1-4GlcNAcb1-3Galb1-4GlcNAcb1-3Galb1-4GlcNAcb1-3Galb1-4GlcNAcb1-6(Galb1-4GlcNAcb1-3Galb1-4GlcNAcb1-3Galb1-4GlcNAcb1-3Galb1-4GlcNAb1-2)Mana1-6(Galb1-4GlcNAcb1-3Galb1-4GlcNAcb1-3Galb1-4GlcNAcb1-3Galb1-4GlcNAcb1-2Mana1-3)Manb1-4GlcNAcb1-4(Fuca1-6)GlcNAcb-Sp24	12.25	2.36291	19.289																586	Neu5Aca2-3Galb1-4GlcNAcb1-3Galb1-4GlcNAcb1-6(Neu5Aca2-3Galb1-4GlcNAcb1-3Galb1-4GlcNAcb1-3)GalNAca-Sp14	1.25	0.5	40
577	GlcNAcb1-3Galb1-4GlcNAcb1-3Galb1-4GlcNAcb1-3Galb1-4GlcNAcb1-3Galb1-4GlcNAcb1-6(GlcNAcb1-3Galb1-4GlcNAcb1-3Galb1-4GlcNAcb1-3Galb1-4GlcNAcb1-3Galb1-4GlcNAb1-2)Mana1-6(GlcNAcb1-3Galb1-4GlcNAcb1-3Galb1-4GlcNAcb1-3Galb1-4GlcNAcb1-3Galb1-4GlcNAcb1-2Mana1-3)Manb1-4GlcNAcb1-4(Fuca1-6)GlcNAcb-Sp24	51.25	3.20156	6.24695																92	GalNAca1-3Galb-Sp8	1	0.816497	81.6497
578	Galb1-4GlcNAcb1-3Galb1-4GlcNAcb1-3Galb1-4GlcNAcb1-3Galb1-4GlcNAcb1-3Galb1-4GlcNAcb1-6(Galb1-4GlcNAcb1-3Galb1-4GlcNAcb1-3Galb1-4GlcNAcb1-3Galb1-4GlcNAcb1-3Galb1-4GlcNAb1-2)Mana1-6(Galb1-4GlcNAcb1-3Galb1-4GlcNAcb1-3Galb1-4GlcNAcb1-3Galb1-4GlcNAcb1-3Galb1-4GlcNAcb1-2Mana1-3)Manb1-4GlcNAcb1-4(Fuca1-6)GlcNAcb-Sp24	18	2.58199	14.3444																285	Neu5Gca-Sp8	1	1.41421	141.421
579	Galb1-4GlcNAcb1-3Galb1-4GlcNAcb1-3GalNAca-Sp14	12.75	1.25831	9.86906																398	GalNAca1-3GalNAcb1-3Gala1-4Galb1-4GlcNAcb-Sp0	1	0	0
580	Galb1-4GlcNAcb1-3Galb1-4GlcNAcb1-6(Galb1-3)GalNAca-Sp14	20	2.94392	14.7196																404	GalNAcb1-3Gala1-6Galb1-4Glcb-Sp8	1	1.41421	141.421
581	Galb1-4GlcNAcb1-3Galb1-4GlcNAcb1-6(Galb1-4GlcNAcb1-3Galb1-4GlcNAcb1-3)GalNAca-Sp14	20.25	2.06155	10.1805																405	Gala1-3(Fuca1-2)Galb1-4(Fuca1-3)Glcb-Sp21	1	0	0
582	Neu5Aca2-3Galb1-4GlcNAcb1-3Galb1-4GlcNAcb1-3GalNAca-Sp14	0	0	#DIV/0!																437	Neu5Aca2-3Galb1-4GlcNAcb1-3Galb-Sp8	1	0.816497	81.6497
583	GlcNAcb1-3Galb1-4GlcNAcb1-3GalNAca-Sp14	3.5	1.29099	36.8856																483	Galb1-3GlcNAcb1-6GalNAca-Sp14	1	0.816497	81.6497
584	GlcNAcb1-3Galb1-4GlcNAcb1-6(Galb1-3)GalNAca-Sp14	2.5	1.73205	69.282																494	Fuca1-2Galb1-4GlcNAcb1-2Mana-Sp0	1	0	0
585	GlcNAcb1-3Galb1-4GlcNAcb1-6(GlcNAcb1-3Galb1-4GlcNAcb1-3)GalNAca-Sp14	10.25	3.94757	38.5129																504	Galb1-3GlcNAca1-3Galb1-4GlcNAcb-Sp8	1	0.816497	81.6497
586	Neu5Aca2-3Galb1-4GlcNAcb1-3Galb1-4GlcNAcb1-6(Neu5Aca2-3Galb1-4GlcNAcb1-3Galb1-4GlcNAcb1-3)GalNAca-Sp14	1.25	0.5	40																510	(3S)GalNAcb1-4GlcNAc-Sp8	1	0.816497	81.6497
587	Neu5Aca2-6Galb1-4GlcNAcb1-3Galb1-4GlcNAcb1-3GalNAca-Sp14	2.5	1	40																518	GalNAca1-3(Fuca1-2)Galb1-4 GlcNAcb1-2Mana-Sp0	1	0.816497	81.6497
588	GlcNAcb1-3Galb1-4GlcNAcb1-3Galb1-4GlcNAcb1-3GalNAca-Sp14	3.25	0.5	15.3846																546	Neu5Gca2-8Neu5Gca2-6Galb1-4GlcNAc-Sp0	1	0.816497	81.6497
589	Galb1-4GlcNAcb1-3Galb1-3GalNAca-Sp14	0.5	0.57735	115.47																80	Fuca1-4GlcNAcb-Sp8	0.75	0.5	66.6667
590	Neu5Aca2-3Galb1-4GlcNAcb1-3Galb1-4GlcNAcb1-6(Galb1-3)GalNAca-Sp14	5.25	3.20156	60.9821																91	GalNAca1-3GalNAcb-Sp8	0.75	0.5	66.6667
591	Neu5Aca2-6Galb1-4GlcNAcb1-3Galb1-4GlcNAcb1-6(Galb1-3)GalNAca-Sp14	8	2.16025	27.0031																467	Neu5Aca2-3Galb1-4GlcNAcb1-6(Neu5Aca2-3Galb1-4GlcNAcb1-3)GalNAca-Sp14	0.75	0.957427	127.657
592	Neu5Aca2-6Galb1-4GlcNAcb1-6(Galb1-3)GalNAca-Sp14	3	0.816497	27.2166																501	GalNAca1-3(Fuca1-2)Galb1-3GlcNAcb1-6GalNAca-Sp14	0.75	0.957427	127.657
593	Neu5Aca2-3Galb1-4GlcNAcb1-3Galb1-4GlcNAcb1-2Mana1-6(Neu5Aca2-3Galb1-4GlcNAcb1-3Galb1-4GlcNAcb1-2Mana1-3)Manb1-4GlcNAcb1-4GlcNAcb-Sp12	10.75	4.19325	39.007																507	(6S)GalNAcb1-4GlcNAc-Sp8	0.75	0.5	66.6667
594	GlcNAcb1-6(Neu5Aca2-3Galb1-3)GalNAca-Sp14	0.75	0.5	66.6667																524	Neu5Aca2-3Galb1-3GalNAcb1-4Galb1-4Glcb-Sp0	0.75	0.957427	127.657
595	Neu5Aca2-6Galb1-4GlcNAcb1-3Galb1-4GlcNAcb1-6(Neu5Aca2-6Galb1-4GlcNAcb1-3Galb1-4GlcNAcb1-3)GalNAca-Sp14	7.75	1.70783	22.0365																594	GlcNAcb1-6(Neu5Aca2-3Galb1-3)GalNAca-Sp14	0.75	0.5	66.6667
596	Neu5Aca2-6Galb1-4GlcNAcb1-3Galb1-4GlcNAcb1-3Galb1-4GlcNAcb1-2Mana1-6(Neu5Aca2-6Galb1-4GlcNAcb1-3Galb1-4GlcNAcb1-3Galb1-4GlcNAcb1-2Mana1-3)Manb1-4GlcNAcb1-4GlcNAcb-Sp12	4	2.16025	54.0062																258	Neu5Aca2-3Galb1-4GlcNAcb-Sp8	0.5	0.57735	115.47
597	Neu5Aca2-3Galb1-4GlcNAcb1-3Galb1-4GlcNAcb1-3Galb1-4GlcNAcb1-2Mana1-6(Neu5Aca2-3Galb1-4GlcNAcb1-3Galb1-4GlcNAcb1-3Galb1-4GlcNAcb1-2Mana1-3)Manb1-4GlcNAcb1-4GlcNAcb-Sp12	10.75	1.5	13.9535																386	Fuca1-2Galb1-3GalNAca1-3(Fuca1-2)Galb1-4GlcNAcb-Sp0	0.5	0.57735	115.47
598	Neu5Aca2-6Galb1-4GlcNAcb1-3Galb1-4GlcNAcb1-2Mana1-6(Neu5Aca2-6Galb1-4GlcNAcb1-3Galb1-4GlcNAcb1-2Mana1-3)Manb1-4GlcNAcb1-4GlcNAcb-Sp12	3.25	3.20156	98.5096																589	Galb1-4GlcNAcb1-3Galb1-3GalNAca-Sp14	0.5	0.57735	115.47
599	GlcNAcb1-3Fuca-Sp21	3.5	1	28.5714																372	Neu5Aca2-3Galb1-4GlcNAcb1-3GalNAc-Sp14	0	0.816497	#DIV/0!
600	Galb1-3GalNAcb1-4(Neu5Aca2-8Neu5Aca2-8Neu5Aca2-3)Galb1-4Glcb-Sp21	1.5	0.57735	38.49																582	Neu5Aca2-3Galb1-4GlcNAcb1-3Galb1-4GlcNAcb1-3GalNAca-Sp14	0	0	#DIV/0!

## Sheet: Supplementary Table 5
Supplementary Table 5. Glycan microarray analysis using 200 mg mutant S48K
Glycan ID	Sample (conc.) Secondary (conc.) Barcode# Slide # Request # Date Initials	Average RFU	StDev	%CV																Glycan ID	rBGL (6) S48K (200ug/ml) Direct 488 Barcode# 10119008 Slide# nCFG-36 Request# 3325 7/5/16 RHB	Average RFU	StDev	%CV
1	Gala-Sp8	72.75	9.32291	12.815																53	GlcNAcb1-2Mana1-6(GlcNAcb1-2Mana1-3)Manb1-4GlcNAcb1-4GlcNAcb-Sp13	33001.5	1053.57	3.1925
2	Glca-Sp8	53.5	9.67815	18.09																427	GlcNAcb1-2Mana1-6(GlcNAcb1-4)(GlcNAcb1-2Mana1-3)Manb1-4GlcNAcb1-4GlcNAc-Sp21	30968.2	1508.64	4.87157
3	Mana-Sp8	43.75	8.92095	20.3907																428	GlcNAcb1-2Mana1-6(GlcNAcb1-4)(GlcNAcb1-4(GlcNAcb1-2)Mana1-3)Manb1-4GlcNAcb1-4GlcNAc-Sp21	24079	1336.16	5.54907
4	GalNAca-Sp8	26.25	4.19325	15.9743																525	GlcNAcb1-2 Mana1-6(GlcNAcb1-4)(GlcNAcb1-2Mana1-3)Manb1-4GlcNAcb1-4(Fuca1-6)GlcNAc-Sp21	22132.2	1528.59	6.90663
5	GalNAca-Sp15	31.75	7.97392	25.1147																429	GlcNAcb1-6(GlcNAcb1-2)Mana1-6(GlcNAcb1-4)(GlcNAcb1-2Mana1-3)Manb1-4GlcNAcb1-4GlcNAc-Sp21	18616	2875.54	15.4466
6	Fuca-Sp8	25	3.55903	14.2361																52	GlcNAcb1-2Mana1-6(GlcNAcb1-2Mana1-3)Manb1-4GlcNAcb1-4GlcNAcb-Sp12	14814.2	1952.18	13.1777
7	Fuca-Sp9	25.5	3.10913	12.1927																384	GlcNAcb1-2Mana1-6(GlcNAcb1-4(GlcNAcb1-2)Mana1-3)Manb1-4GlcNAcb1-4GlcNAc-Sp21	11408.5	359.485	3.15103
8	Rhaa-Sp8	35.25	4.11299	11.668																417	GlcNAcb1-2(GlcNAcb1-6)Mana1-6(GlcNAcb1-2Mana1-3)Manb1-4GlcNAcb1-4GlcNAcb-Sp19	10290.5	1381.47	13.4247
9	Neu5Aca-Sp8	21.25	1.5	7.05882																470	GlcNAcb1-6(GlcNAcb1-2)Mana1-6(GlcNAcb1-2Mana1-3)Manb1-4GlcNAcb1-4(Fuca1-6)GlcNAcb-Sp24	8572.75	760.61	8.87242
10	Neu5Aca-Sp11	5.5	1.73205	31.4918																394	Galb1-4GlcNAcb1-2Mana1-6(GlcNAcb1-2Mana1-3)Manb1-4GlcNAcb1-4GlcNAc-Sp12	8155.5	545.144	6.68437
11	Neu5Acb-Sp8	14.75	3.59398	24.3659																393	GlcNAcb1-2Mana1-6(Galb1-4GlcNAcb1-2Mana1-3)Manb1-4GlcNAcb1-4GlcNAc-Sp12	7542	580.327	7.6946
12	Galb-Sp8	24.75	5.18813	20.9621																349	GlcNAcb1-2Mana1-6(GlcNAcb1-2Mana1-3)Manb1-4GlcNAcb1-4(Fuca1-6)GlcNAcb-Sp22	5999.75	1224.41	20.4076
13	Glcb-Sp8	39	11.3431	29.085																430	GlcNAcb1-6(GlcNAcb1-2)Mana1-6(GlcNAcb1-4)(GlcNAcb1-4(GlcNAcb1-2)Mana1-3)Manb1-4GlcNAcb1-4GlcNAc-Sp21	5907.25	347.627	5.88474
14	Manb-Sp8	36.75	6.65207	18.1009																502	GlcNAcb1-6(GlcNAcb1-2)Mana1-6(GlcNAcb1-4)(GlcNAcb1-4(GlcNAcb1-2)Mana1-3)Manb1-4GlcNAcb1-4(Fuca1-6)GlcNAc-Sp21	5030.5	617.619	12.2775
15	GalNAcb-Sp8	38.75	7.71902	19.9201																306	Neu5Aca2-6Galb1-4GlcNAcb1-2Mana1-6(GlcNAcb1-2Mana1-3)Manb1-4GlcNAcb1-4GlcNAcb-Sp12	930.5	128.017	13.7579
16	GlcNAcb-Sp0	50.5	8.22598	16.2891																51	Mana1-6(Mana1-3)Manb1-4GlcNAcb1-4GlcNAcb-Sp13	737	230.936	31.3346
17	GlcNAcb-Sp8	22.25	3.0957	13.9132																142	Galb1-3GalNAcb-Sp8	314	29.3598	9.35027
18	GlcN(Gc)b-Sp8	49.25	12.6853	25.7569																522	Gala1-3Galb1-3GlcNAcb1-2Mana-Sp0	183	332.182	181.52
19	Galb1-4GlcNAcb1-6(Galb1-4GlcNAcb1-3)GalNAca-Sp8	30	4.54606	15.1535																539	Galb1-4GlcNAcb1-3Galb1-4GlcNAcb1-3Galb1-4GlcNAcb1-2Mana1-6(Galb1-4GlcNAcb1-3Galb1-4GlcNAcb1-3Galb1-4GlcNAcb1-2Mana1-3)Manb1-4GlcNAcb1-4GlcNAcb-Sp12	136.75	2.98608	2.1836
20	Galb1-4GlcNAcb1-6(Galb1-4GlcNAcb1-3)GalNAc-Sp14	41.25	5.5	13.3333																227	Neu5Aca2-8Neu5Aca2-8Neu5Aca2-3Galb1-4Glcb-Sp0	135.75	172.68	127.204
21	GlcNAcb1-6(GlcNAcb1-4)(GlcNAcb1-3)GlcNAc-Sp8	28.75	5.12348	17.8208																339	GlcNAca1-4Galb1-4GlcNAcb1-3Galb1-4(Fuca1-3)GlcNAcb1-3Galb1-4(Fuca1-3)GlcNAcb-Sp0	132.75	34.2479	25.7988
22	6S(3S)Galb1-4(6S)GlcNAcb-Sp0	20.5	2.64575	12.9061																207	Mana1-2Mana1-2Mana1-3Mana-Sp9	111	26.3692	23.756
23	6S(3S)Galb1-4GlcNAcb-Sp0	15.25	4.19325	27.4967																410	GalNAca1-3(Fuca1-2)Galb1-4GlcNAcb1-3GalNAca-Sp14	107	213.334	199.377
24	(3S)Galb1-4(Fuca1-3)(6S)Glc-Sp0	30.75	3.30404	10.7448																365	Galb1-4(Fuca1-3)GlcNAcb1-6(Fuca1-2Galb1-4GlcNAcb1-3)Galb1-4Glc-Sp21	105.25	193.219	183.581
25	(3S)Galb1-4Glcb-Sp8	6	2.3094	38.49																356	KDNa2-3Galb1-3GalNAca-Sp14	100.25	185.174	184.713
26	(3S)Galb1-4(6S)Glcb-Sp0	8	3.91578	48.9473																340	GlcNAca1-4Galb1-4GlcNAcb1-3Galb1-4GlcNAcb-Sp0	85.75	3.5	4.08163
27	(3S)Galb1-4(6S)Glcb-Sp8	7.5	4.20317	56.0423																580	Galb1-4GlcNAcb1-3Galb1-4GlcNAcb1-6(Galb1-3)GalNAca-Sp14	77.5	49.5883	63.9849
28	(3S)Galb1-3(Fuca1-4)GlcNAcb-Sp8	7.75	3.30404	42.6327																1	Gala-Sp8	72.75	9.32291	12.815
29	(3S)Galb1-3GalNAca-Sp8	4.5	3.31662	73.7028																350	Galb1-4GlcNAcb1-2Mana1-6(Galb1-4GlcNAcb1-2Mana1-3)Manb1-4GlcNAcb1-4(Fuca1-6)GlcNAcb-Sp22	71.25	40.0031	56.1447
30	(3S)Galb1-3GlcNAcb-Sp0	6	0	0																273	Neu5Aca2-8Neu5Aca-Sp8	69	132.003	191.308
31	(3S)Galb1-3GlcNAcb-Sp8	6.25	2.36291	37.8065																59	Fuca1-2Galb1-3GalNAcb1-3Gala1-4Galb1-4Glcb-Sp9	66.75	113.188	169.57
32	(3S)Galb1-4(Fuca1-3)GlcNAc-Sp0	10	4.08248	40.8248																548	GlcNAcb1-3Galb1-4GlcNAcb1-6(GlcNAcb1-3Galb1-4GlcNAcb1-2)Mana1-6(GlcNAcb1-3Galb1-4GlcNAcb1-2Man a1-3)Manb1-4GlcNAcb1-4GlcNAc-Sp24	64.5	8.2664	12.8161
33	(3S)Galb1-4(Fuca1-3)GlcNAc-Sp8	6.75	2.87228	42.5523																460	Neu5Aca2-6Galb1-4GlcNAcb1-4Mana1-6(GlcNAcb1-4)(Neu5Aca2-6Galb1-4GlcNAcb1-4(Neu5Aca2-6Galb1-4GlcNAcb1-2)Mana1-3)Manb1-4GlcNAcb1-4GlcNAcb-Sp21	63.25	120.511	190.531
34	(3S)Galb1-4(6S)GlcNAcb-Sp0	4	0.816497	20.4124																471	Galb1-3GlcNAcb1-2Mana1-6(GlcNAcb1-4)(Galb1-3GlcNAcb1-2Mana1-3)Manb1-4GlcNAcb1-4GlcNAcb-Sp21	60.75	10.7819	17.748
35	(3S)Galb1-4(6S)GlcNAcb-Sp8	6.25	2.87228	45.9565																128	Galb1-3(Fuca1-4)GlcNAc-Sp0	57.75	89.5261	155.023
36	(3S)Galb1-4GlcNAcb-Sp0	5.5	3.31662	60.3023																336	GlcNAca1-4Galb1-4GlcNAcb-Sp0	55.5	16.5025	29.7343
37	(3S)Galb1-4GlcNAcb-Sp8	10	1.41421	14.1421																588	GlcNAcb1-3Galb1-4GlcNAcb1-3Galb1-4GlcNAcb1-3GalNAca-Sp14	55	91.1702	165.764
38	(3S)Galb-Sp8	8.25	5.79511	70.2438																65	Fuca1-2Galb1-3GlcNAcb1-3Galb1-4Glcb-Sp8	54.25	92.5468	170.593
39	(6S)(4S)Galb1-4GlcNAcb-Sp0	4.75	1.5	31.5789																562	Galb1-3GlcNAcb1-3Galb1-4GlcNAcb1-6(Galb1-3GlcNAcb1-3Galb1-4GlcNAb1-2)Mana1-6(Galb1-3GlcNAcb1-3Galb1-4GlcNAcb1-2Mana1-3)Manb1-4GlcNAcb1-4(Fuca1-6)GlcNAcb-Sp24	54.25	7.5	13.8249
40	(4S)Galb1-4GlcNAcb-Sp8	5	1.63299	32.6599																2	Glca-Sp8	53.5	9.67815	18.09
41	(6P)Mana-Sp8	36.5	55.0969	150.95																564	GlcNAcb1-3Galb1-4GlcNAcb1-2Mana1-6(GlcNAcb1-3Galb1-4GlcNAcb1-2Mana1-3)Manb1-4GlcNAcb1-4(Fuca1-6)GlcNAcb-Sp24	52.25	7.97392	15.2611
42	(6S)Galb1-4Glcb-Sp0	6.75	2.87228	42.5523																248	Neu5Aca2-3Galb1-3GlcNAcb-Sp0	51.5	53.6501	104.175
43	(6S)Galb1-4Glcb-Sp8	28.75	19.0853	66.3838																338	GlcNAca1-4Galb1-4GlcNAcb1-3Galb1-4Glcb-Sp0	51.25	0.5	0.97561
44	(6S)Galb1-4GlcNAcb-Sp8	5.75	4.5	78.2609																577	GlcNAcb1-3Galb1-4GlcNAcb1-3Galb1-4GlcNAcb1-3Galb1-4GlcNAcb1-3Galb1-4GlcNAcb1-6(GlcNAcb1-3Galb1-4GlcNAcb1-3Galb1-4GlcNAcb1-3Galb1-4GlcNAcb1-3Galb1-4GlcNAb1-2)Mana1-6(GlcNAcb1-3Galb1-4GlcNAcb1-3Galb1-4GlcNAcb1-3Galb1-4GlcNAcb1-3Galb1-4GlcNAcb1-2Mana1-3)Manb1-4GlcNAcb1-4(Fuca1-6)GlcNAcb-Sp24	51	5.2915	10.3755
45	(6S)Galb1-4(6S)Glcb-Sp8	5.75	2.62996	45.7384																16	GlcNAcb-Sp0	50.5	8.22598	16.2891
46	Neu5Aca2-3(6S)Galb1-4GlcNAcb-Sp8	5.25	1.70783	32.53																335	GlcNAca1-4Galb1-4GlcNAcb1-3Galb1-4GlcNAcb1-3Galb1-4GlcNAcb-Sp0	49.75	2.87228	5.77343
47	(6S)GlcNAcb-Sp8	9.25	1.5	16.2162																18	GlcN(Gc)b-Sp8	49.25	12.6853	25.7569
48	Neu5,9Ac2a-Sp8	19.25	23.1715	120.371																550	Gala1-3Galb1-4GlcNAcb1-2Mana1-6(Gala1-3Galb1-4GlcNAcb1-2Mana1-3)Manb1-4GlcNAcb1-4GlcNAc-Sp24	48.75	2.36291	4.84699
49	Neu5,9Ac2a2-6Galb1-4GlcNAcb-Sp8	5.5	2.38048	43.2814																573	GlcNAcb1-3Galb1-4GlcNAcb1-3Galb1-4GlcNAcb1-6(GlcNAcb1-3Galb1-4GlcNAcb1-3Galb1-4GlcNAb1-2)Mana1-6(GlcNAcb1-3Galb1-4GlcNAcb1-3Galb1-4GlcNAcb1-2Mana1-3)Manb1-4GlcNAcb1-4(Fuca1-6)GlcNAcb-Sp24	47.5	6.35085	13.3702
50	Mana1-6(Mana1-3)Manb1-4GlcNAcb1-4GlcNAcb-Sp12	4.75	1.25831	26.4906																3	Mana-Sp8	43.75	8.92095	20.3907
51	Mana1-6(Mana1-3)Manb1-4GlcNAcb1-4GlcNAcb-Sp13	737	230.936	31.3346																537	GlcNAcb1-3Galb1-4GlcNAcb1-3Galb1-4GlcNAcb1-2Mana1-6(GlcNAcb1-3Galb1-4GlcNAcb1-3Galb1-4GlcNAcb1-2Mana1-3)Manb1-4GlcNAcb1-4GlcNAcb-Sp12	42.5	12.0692	28.3982
52	GlcNAcb1-2Mana1-6(GlcNAcb1-2Mana1-3)Manb1-4GlcNAcb1-4GlcNAcb-Sp12	14814.2	1952.18	13.1777																575	GlcNAcb1-3Galb1-4GlcNAcb1-3Galb1-4GlcNAcb1-3Galb1-4GlcNAcb1-6(GlcNAcb1-3Galb1-4GlcNAcb1-3Galb1-4GlcNAcb1-3Galb1-4GlcNAb1-2)Mana1-6(GlcNAcb1-3Galb1-4GlcNAcb1-3Galb1-4GlcNAcb1-3Galb1-4GlcNAcb1-2Mana1-3)Manb1-4GlcNAcb1-4(Fuca1-6)GlcNAcb-Sp24	42	2.94392	7.00933
53	GlcNAcb1-2Mana1-6(GlcNAcb1-2Mana1-3)Manb1-4GlcNAcb1-4GlcNAcb-Sp13	33001.5	1053.57	3.1925																20	Galb1-4GlcNAcb1-6(Galb1-4GlcNAcb1-3)GalNAc-Sp14	41.25	5.5	13.3333
54	Galb1-4GlcNAcb1-2Mana1-6(Galb1-4GlcNAcb1-2Mana1-3)Manb1-4GlcNAcb1-4GlcNAcb-Sp12	9.25	3.0957	33.467																561	Galb1-3GlcNAcb1-3Galb1-4GlcNAcb1-3Galb1-4GlcNAcb1-6(Galb1-3GlcNAcb1-3Galb1-4GlcNAcb1-3Galb1-4GlcNAb1-2)Mana1-6(Galb1-3GlcNAcb1-3Galb1-4GlcNAcb1-3Galb1-4GlcNAcb1-2Mana1-3)Manb1-4GlcNAcb1-4(Fuca1-6)GlcNAcb-Sp24	40.25	2.62996	6.53405
55	Neu5Aca2-6Galb1-4GlcNAcb1-2Mana1-6(Neu5Aca2-6Galb1-4GlcNAcb1-2Mana1-3)Manb1-4GlcNAcb1-4GlcNAcb-Sp12	4.25	2.62996	61.8813																375	GalNAcb1-4GlcNAcb1-2Mana1-6(GalNAcb1-4GlcNAcb1-2Mana1-3)Manb1-4GlcNAcb1-4GlcNAc-Sp12	39.25	5.31507	13.5416
56	Neu5Aca2-6Galb1-4GlcNAcb1-2Mana1-6(Neu5Aca2-6Galb1-4GlcNAcb1-2Man-a1-3)Manb1-4GlcNAcb1-4GlcNAcb-Sp21	4.5	1.91485	42.5523																412	Fuca1-2Galb1-4(Fuca1-3)GlcNAcb1-3GalNAca-Sp14	39.25	4.57347	11.6522
57	Neu5Aca2-6Galb1-4GlcNAcb1-2Mana1-6(Neu5Aca2-6Galb1-4GlcNAcb1-2Mana1-3)Manb1-4GlcNAcb1-4GlcNAcb-Sp24	13.5	1.29099	9.56292																581	Galb1-4GlcNAcb1-3Galb1-4GlcNAcb1-6(Galb1-4GlcNAcb1-3Galb1-4GlcNAcb1-3)GalNAca-Sp14	39.25	3.0957	7.88712
58	Fuca1-2Galb1-3GalNAcb1-3Gala-Sp9	17.25	6.23832	36.1642																13	Glcb-Sp8	39	11.3431	29.085
59	Fuca1-2Galb1-3GalNAcb1-3Gala1-4Galb1-4Glcb-Sp9	66.75	113.188	169.57																15	GalNAcb-Sp8	38.75	7.71902	19.9201
60	Fuca1-2Galb1-3(Fuca1-4)GlcNAcb-Sp8	8.25	4.03113	48.8622																448	Neu5Aca2-8Neu5Aca2-3Galb1-3GalNAcb1-4(Neu5Aca2-8Neu5Aca2-3)Galb1-4Glcb-Sp0	38	5.35413	14.0898
61	Fuca1-2Galb1-3GalNAca-Sp8	1.75	0.5	28.5714																515	Neu5Aca2-6Galb1-4GlcNAcb1-2Man-Sp0	37	4.54606	12.2867
62	Fuca1-2Galb1-3GalNAca-Sp14	4.25	2.21736	52.1731																14	Manb-Sp8	36.75	6.65207	18.1009
63	Fuca1-2Galb1-3GalNAcb1-4(Neu5Aca2-3)Galb1-4Glcb-Sp0	3.75	0.957427	25.5314																243	Neu5Aca2-6(Neu5Aca2-3Galb1-3)GalNAca-Sp14	36.75	4.34933	11.8349
64	Fuca1-2Galb1-3GalNAcb1-4(Neu5Aca2-3)Galb1-4Glcb-Sp9	4.75	1.70783	35.9542																41	(6P)Mana-Sp8	36.5	55.0969	150.95
65	Fuca1-2Galb1-3GlcNAcb1-3Galb1-4Glcb-Sp8	54.25	92.5468	170.593																8	Rhaa-Sp8	35.25	4.11299	11.668
66	Fuca1-2Galb1-3GlcNAcb1-3Galb1-4Glcb-Sp10	4	1.41421	35.3553																109	Gala1-4(Gala1-3)Galb1-4GlcNAcb-Sp8	35	2.70801	7.73718
67	Fuca1-2Galb1-3GlcNAcb-Sp0	2.5	1.91485	76.5942																166	Galb1-4GlcNAcb1-6(Galb1-3)GalNAca-Sp8	33.5	25.3048	75.5367
68	Fuca1-2Galb1-3GlcNAcb-Sp8	4	1.41421	35.3553																5	GalNAca-Sp15	31.75	7.97392	25.1147
69	Fuca1-2Galb1-4(Fuca1-3)GlcNAcb1-3Galb1-4(Fuca1-3)GlcNAcb-Sp0	9.75	5.37742	55.153																565	Galb1-4GlcNAcb1-3Galb1-4GlcNAcb1-2Mana1-6(Galb1-4GlcNAcb1-3Galb1-4GlcNAcb1-2Mana1-3)Manb1-4GlcNAcb1-4(Fuca1-6)GlcNAcb-Sp24	31	6.16441	19.8852
70	Fuca1-2Galb1-4(Fuca1-3)GlcNAcb1-3Galb1-4(Fuca1-3)GlcNAcb1-3Galb1-4(Fuca1-3)GlcNAcb-Sp0	15.75	2.06155	13.0892																24	(3S)Galb1-4(Fuca1-3)(6S)Glc-Sp0	30.75	3.30404	10.7448
71	Fuca1-2Galb1-4(Fuca1-3)GlcNAcb-Sp0	3.5	1	28.5714																19	Galb1-4GlcNAcb1-6(Galb1-4GlcNAcb1-3)GalNAca-Sp8	30	4.54606	15.1535
72	Fuca1-2Galb1-4(Fuca1-3)GlcNAcb-Sp8	1.75	0.957427	54.7101																96	GalNAcb1-3Gala1-4Galb1-4GlcNAcb-Sp0	30	4.76095	15.8698
73	Fuca1-2Galb1-4GlcNAcb1-3Galb1-4GlcNAcb-Sp0	3	0	0																88	GlcNAcb1-3Galb1-3GalNAca-Sp8	29	11.4018	39.3164
74	Fuca1-2Galb1-4GlcNAcb1-3Galb1-4GlcNAcb1-3Galb1-4GlcNAcb-Sp0	6.5	4.43471	68.2263																21	GlcNAcb1-6(GlcNAcb1-4)(GlcNAcb1-3)GlcNAc-Sp8	28.75	5.12348	17.8208
75	Fuca1-2Galb1-4GlcNAcb-Sp0	11.5	2.88675	25.1022																43	(6S)Galb1-4Glcb-Sp8	28.75	19.0853	66.3838
76	Fuca1-2Galb1-4GlcNAcb-Sp8	3.25	1.5	46.1538																297	Neu5Aca2-3Galb1-4(Fuca1-3)GlcNAcb1-6(Galb1-3)GalNAca-Sp14	28	6.16441	22.0158
77	Fuca1-2Galb1-4Glcb-Sp0	4.25	1.5	35.2941																97	GalNAcb1-4(Fuca1-3)GlcNAcb-Sp0	27.5	4.79583	17.4394
78	Fuca1-2Galb-Sp8	3	2.16025	72.0082																468	Fuca1-2Galb1-4(Fuca1-3)GlcNAcb1-2Mana1-6(Fuca1-2Galb1-4(Fuca1-3)GlcNAcb1-2Mana1-3)Manb1-4GlcNAcb1-4(Fuca1-6)GlcNAcb-Sp24	27.5	1	3.63636
79	Fuca1-3GlcNAcb-Sp8	2.5	0.57735	23.094																496	Fuca1-2(6S)Galb1-3(6S)GlcNAcb-Sp0	27.5	7.72442	28.0888
80	Fuca1-4GlcNAcb-Sp8	3.5	5.06623	144.749																549	Galb1-4GlcNAcb1-3Galb1-4GlcNAcb1-6(Galb1-4GlcNAcb1-3Galb1-4GlcNAcb1-2)Mana1-6(Galb1-4GlcNAcb1-3Galb1-4GlcNAcb1-2Mana1-3)Mana1-4GlcNAcb1-4GlcNAc-Sp24	27	3.74166	13.858
81	Fucb1-3GlcNAcb-Sp8	2	1.82574	91.2871																192	GlcNAcb1-6GalNAca-Sp8	26.75	15.5644	58.1846
82	GalNAca1-3(Fuca1-2)Galb1-3GlcNAcb-Sp0	3.5	2.08167	59.4762																359	Fuca1-2Galb1-4(Fuca1-3)GlcNAcb1-2Mana1-6(Fuca1-2Galb1-4(Fuca1-3)GlcNAcb1-2Mana1-3)Manb1-4GlcNAcb1-4GlcNAb-Sp20	26.75	3.59398	13.4354
83	GalNAca1-3(Fuca1-2)Galb1-4(Fuca1-3)GlcNAcb-Sp0	10.25	3.0957	30.2019																321	Galb1-3GlcNAcb1-2Mana1-6(Galb1-3GlcNAcb1-2Mana1-3)Manb1-4GlcNAcb1-4GlcNAcb-Sp19	26.5	3.10913	11.7326
84	(3S)Galb1-4(Fuca1-3)Glcb-Sp0	2	0.816497	40.8248																597	Neu5Aca2-3Galb1-4GlcNAcb1-3Galb1-4GlcNAcb1-3Galb1-4GlcNAcb1-2Mana1-6(Neu5Aca2-3Galb1-4GlcNAcb1-3Galb1-4GlcNAcb1-3Galb1-4GlcNAcb1-2Mana1-3)Manb1-4GlcNAcb1-4GlcNAcb-Sp12	26.5	7.85281	29.6333
85	GalNAca1-3(Fuca1-2)Galb1-4GlcNAcb-Sp0	3.75	0.957427	25.5314																4	GalNAca-Sp8	26.25	4.19325	15.9743
86	GalNAca1-3(Fuca1-2)Galb1-4GlcNAcb-Sp8	3	0	0																98	GalNAcb1-4GlcNAcb-Sp0	26.25	4.99166	19.0158
87	GalNAca1-3(Fuca1-2)Galb1-4Glcb-Sp0	2	0	0																255	Neu5Aca2-3Galb1-4(Fuca1-3)GlcNAcb1-3Galb1-4GlcNAcb-Sp8	26	0.816497	3.14037
88	GlcNAcb1-3Galb1-3GalNAca-Sp8	29	11.4018	39.3164																7	Fuca-Sp9	25.5	3.10913	12.1927
89	GalNAca1-3(Fuca1-2)Galb-Sp8	2.75	0.957427	34.8155																374	Neu5Aca2-3Galb1-4(Fuca1-3)GlcNAcb1-3GalNAca-Sp14	25.5	2.38048	9.3352
90	GalNAca1-3(Fuca1-2)Galb-Sp18	3	1.1547	38.49																388	GalNAcb1-4(Neu5Aca2-3)Galb1-4GlcNAcb1-3GalNAca-Sp14	25.25	0.5	1.9802
91	GalNAca1-3GalNAcb-Sp8	2.75	0.957427	34.8155																6	Fuca-Sp8	25	3.55903	14.2361
92	GalNAca1-3Galb-Sp8	6.75	5.7373	84.9971																337	GlcNAca1-4Galb1-3GlcNAcb-Sp0	25	0.816497	3.26599
93	GalNAca1-4(Fuca1-2)Galb1-4GlcNAcb-Sp8	3.5	0.57735	16.4957																469	Fuca1-2Galb1-3(Fuca1-4)GlcNAcb1-2Mana1-6(Fuca1-2Galb1-3(Fuca1-4)GlcNAcb1-2Mana1-3)Manb1-4GlcNAcb1-4(Fuca1-6)GlcNAcb1-4(Fuca1-6)GlcNAcb-Sp19	25	13.4907	53.963
94	GalNAcb1-3GalNAca-Sp8	9.25	4.57347	49.443																488	Galb1-4(Fuca1-3)GlcNAcb1-6(Neu5Aca2-6(Neu5Aca2-3Galb1-3)GlcNAcb1-3)Galb1-4Glc-Sp21	25	0.816497	3.26599
95	GalNAcb1-3(Fuca1-2)Galb-Sp8	3.75	0.957427	25.5314																12	Galb-Sp8	24.75	5.18813	20.9621
96	GalNAcb1-3Gala1-4Galb1-4GlcNAcb-Sp0	30	4.76095	15.8698																578	Galb1-4GlcNAcb1-3Galb1-4GlcNAcb1-3Galb1-4GlcNAcb1-3Galb1-4GlcNAcb1-3Galb1-4GlcNAcb1-6(Galb1-4GlcNAcb1-3Galb1-4GlcNAcb1-3Galb1-4GlcNAcb1-3Galb1-4GlcNAcb1-3Galb1-4GlcNAb1-2)Mana1-6(Galb1-4GlcNAcb1-3Galb1-4GlcNAcb1-3Galb1-4GlcNAcb1-3Galb1-4GlcNAcb1-3Galb1-4GlcNAcb1-2Mana1-3)Manb1-4GlcNAcb1-4(Fuca1-6)GlcNAcb-Sp24	24.75	1.89297	7.64836
97	GalNAcb1-4(Fuca1-3)GlcNAcb-Sp0	27.5	4.79583	17.4394																528	Fuca1-4(Galb1-3)GlcNAcb1-2 Mana-Sp0	24.5	9.88264	40.3373
98	GalNAcb1-4GlcNAcb-Sp0	26.25	4.99166	19.0158																574	Galb1-4GlcNAcb1-3Galb1-4GlcNAcb1-3Galb1-4GlcNAcb1-6(Galb1-4GlcNAcb1-3Galb1-4GlcNAcb1-3Galb1-4GlcNAb1-2)Mana1-6(Galb1-4GlcNAcb1-3Galb1-4GlcNAcb1-3Galb1-4GlcNAcb1-2Mana1-3)Manb1-4GlcNAcb1-4(Fuca1-6)GlcNAcb-Sp24	24.25	1.5	6.18557
99	GalNAcb1-4GlcNAcb-Sp8	18.5	1.29099	6.97835																414	GalNAca1-3(Fuca1-2)Galb1-4(Fuca1-3)GlcNAcb1-3GalNAc-Sp14	24	3.3665	14.0271
100	Gala1-2Galb-Sp8	5.25	2.62996	50.0944																535	GlcNAcb1-3Galb1-4GlcNAcb1-2Mana1-6(GlcNAcb1-3Galb1-4GlcNAcb1-2Mana1-3)Manb1-4GlcNAcb1-4GlcNAcb-Sp25	24	2.16025	9.00103
101	Gala1-3(Fuca1-2)Galb1-3GlcNAcb-Sp0	9.5	5.06623	53.3287																341	GlcNAca1-4Galb1-3GalNAc-Sp14	23.25	5.31507	22.8605
102	Gala1-3(Fuca1-2)Galb1-3GlcNAcb-Sp8	11	0.816497	7.4227																108	Gala1-3(Fuca1-2)Galb-Sp18	22.5	3.31662	14.7406
103	Gala1-3(Fuca1-2)Galb1-4(Fuca1-3)GlcNAcb-Sp0	15.5	3.69685	23.8506																17	GlcNAcb-Sp8	22.25	3.0957	13.9132
104	Gala1-3(Fuca1-2)Galb1-4(Fuca1-3)GlcNAcb-Sp8	13.25	5.7373	43.3004																110	Gala1-3GalNAca-Sp8	21.75	5.5	25.2874
105	Gala1-3(Fuca1-2)Galb1-4GlcNAc-Sp0	8.75	3.20156	36.5893																576	Galb1-4GlcNAcb1-3Galb1-4GlcNAcb1-3Galb1-4GlcNAcb1-3Galb1-4GlcNAcb1-6(Galb1-4GlcNAcb1-3Galb1-4GlcNAcb1-3Galb1-4GlcNAcb1-3Galb1-4GlcNAb1-2)Mana1-6(Galb1-4GlcNAcb1-3Galb1-4GlcNAcb1-3Galb1-4GlcNAcb1-3Galb1-4GlcNAcb1-2Mana1-3)Manb1-4GlcNAcb1-4(Fuca1-6)GlcNAcb-Sp24	21.5	3.69685	17.1946
106	Gala1-3(Fuca1-2)Galb1-4Glcb-Sp0	9.5	2.38048	25.0576																9	Neu5Aca-Sp8	21.25	1.5	7.05882
107	Gala1-3(Fuca1-2)Galb-Sp8	17	2.94392	17.3172																400	Gala1-4Galb1-4GlcNAcb1-2Mana1-6(Gala1-4Galb1-4GlcNAcb1-2Mana1-3)Manb1-4GlcNAcb1-4GlcNAcb-Sp24	21.25	1.5	7.05882
108	Gala1-3(Fuca1-2)Galb-Sp18	22.5	3.31662	14.7406																567	Galb1-4GlcNAcb1-3Galb1-4GlcNAcb1-3Galb1-4GlcNAcb1-2Mana1-6(Galb1-4GlcNAcb1-3Galb1-4GlcNAcb1-3Galb1-4GlcNAcb1-2Mana1-3)Manb1-4GlcNAcb1-4(Fuca1-6)GlcNAcb-Sp24	21.25	2.21736	10.4346
109	Gala1-4(Gala1-3)Galb1-4GlcNAcb-Sp8	35	2.70801	7.73718																572	Galb1-4GlcNAcb1-3Galb1-4GlcNAcb1-6(Galb1-4GlcNAcb1-3Galb1-4GlcNAb1-2)Mana1-6(Galb1-4GlcNAcb1-3Galb1-4GlcNAcb1-2Mana1-3)Manb1-4GlcNAcb1-4(Fuca1-6)GlcNAcb-Sp24	21.25	1.89297	8.90809
110	Gala1-3GalNAca-Sp8	21.75	5.5	25.2874																555	Galb1-4GlcNAcb1-3Galb1-4GlcNAcb1-3Galb1-4GlcNAcb1-3Galb1-4GlcNAcb1-3Galb1-4GlcNAcb1-2Mana1-6(Galb1-4GlcNAcb1-3Galb1-4GlcNAcb1-3Galb1-4GlcNAcb1-3Galb1-4GlcNAcb1-3Galb1-4GlcNAcb1-2Mana1-3)Manb1-4GlcNAcb1-4GlcNAcb-Sp25	21	1.41421	6.73435
111	Gala1-3GalNAca-Sp16	3.5	0.57735	16.4957																22	6S(3S)Galb1-4(6S)GlcNAcb-Sp0	20.5	2.64575	12.9061
112	Gala1-3GalNAcb-Sp8	3.75	2.62996	70.1322																536	Fuca1-2Galb1-4GlcNAcb1-3Galb1-4GlcNAcb1-2Mana1-6(Fuca1-2Galb1-4GlcNAcb1-3Galb1-4GlcNAcb1-2Mana1-3)Manb1-4GlcNAcb1-4GlcNAcb-Sp24	20.5	1.73205	8.44903
113	Gala1-3Galb1-4(Fuca1-3)GlcNAcb-Sp8	6	0	0																334	Neu5Aca2-3Galb1-4(Fuca1-3)GlcNAcb1-6(Neu5Aca2-3Galb1-3)GalNAc-Sp14	20.25	2.5	12.3457
114	Gala1-3Galb1-3GlcNAcb-Sp0	4	2.16025	54.0062																479	Mana1-6(Mana1-3)Manb1-4GlcNAcb1-4(Fuca1-6)GlcNAcb-Sp19	20.25	7.45542	36.8169
115	Gala1-3Galb1-4GlcNAcb-Sp8	6.5	4.12311	63.4324																540	Galb1-4GlcNAcb1-3Galb1-4GlcNAcb1-3Galb1-4GlcNAcb1-2Mana1-6(Galb1-4GlcNAcb1-3Galb1-4GlcNAcb1-3Galb1-4GlcNAcb1-2Mana1-3)Manb1-4GlcNAcb1-4GlcNAcb-Sp24	20.25	2.06155	10.1805
116	Gala1-3Galb1-4Glcb-Sp0	6.5	2.08167	32.0256																480	Galb1-4GlcNAcb1-6(Galb1-4GlcNAcb1-2)Mana1-6(Galb1-4GlcNAcb1-2Mana1-3)Manb1-4GlcNAcb1-4(Fuca1-6)GlcNAcb-Sp24	20	1.1547	5.7735
117	Gala1-3Galb1-4Glc-Sp10	7.75	5.5	70.9677																538	GlcNAcb1-3Galb1-4GlcNAcb1-3Galb1-4GlcNAcb1-2Mana1-6(GlcNAcb1-3Galb1-4GlcNAcb1-3Galb1-4GlcNAcb1-2Mana1-3)Manb1-4GlcNAcb1-4GlcNAcb-Sp25	19.75	1.70783	8.64722
118	Gala1-3Galb-Sp8	5.75	3.30404	57.4615																569	Galb1-4GlcNAcb1-3Galb1-4GlcNAcb1-3Galb1-4GlcNAcb1-3Galb1-4GlcNAcb1-2Mana1-6(Galb1-4GlcNAcb1-3Galb1-4GlcNAcb1-3Galb1-4GlcNAcb1-3Galb1-4GlcNAcb1-2Mana1-3)Manb1-4GlcNAcb1-4(Fuca1-6)GlcNAcb-Sp24	19.75	4.85627	24.5887
119	Gala1-4(Fuca1-2)Galb1-4GlcNAcb-Sp8	12.25	2.21736	18.1009																121	Gala1-4Galb1-4GlcNAcb-Sp8	19.5	4.43471	22.7421
120	Gala1-4Galb1-4GlcNAcb-Sp0	10.5	4.72582	45.0078																48	Neu5,9Ac2a-Sp8	19.25	23.1715	120.371
121	Gala1-4Galb1-4GlcNAcb-Sp8	19.5	4.43471	22.7421																195	Glca1-4Glcb-Sp8	19.25	20.2382	105.133
122	Gala1-4Galb1-4Glcb-Sp0	6	2.70801	45.1335																579	Galb1-4GlcNAcb1-3Galb1-4GlcNAcb1-3GalNAca-Sp14	19	5.35413	28.1796
123	Gala1-4GlcNAcb-Sp8	4	1.63299	40.8248																500	Fuca1-2Galb1-3GlcNAcb1-6(Fuca1-2Galb1-3GlcNAcb1-3)GalNAca-Sp14	18.75	7.27438	38.7967
124	Gala1-6Glcb-Sp8	3.25	2.62996	80.9217																560	(3S)GlcAb1-3Galb1-4GlcNAcb1-2Mana-Sp0	18.75	34.1699	182.24
125	Galb1-2Galb-Sp8	4.75	0.5	10.5263																99	GalNAcb1-4GlcNAcb-Sp8	18.5	1.29099	6.97835
126	Galb1-3(Fuca1-4)GlcNAcb1-3Galb1-4(Fuca1-3)GlcNAcb-Sp0	10.5	1.91485	18.2367																362	Fuca1-4(Galb1-3)GlcNAcb1-2Mana1-6(Fuca1-4(Galb1-3)GlcNAcb1-2Mana1-3)Manb1-4GlcNAcb1-4(Fuca1-6)GlcNAcb-Sp22	18.25	1.5	8.21918
127	Galb1-3GlcNAcb1-3Galb1-4(Fuca1-3)GlcNAcb-Sp0	5.75	2.5	43.4783																165	Galb1-4GlcNAcb1-3Galb1-4Glcb-Sp8	18	24.7252	137.362
128	Galb1-3(Fuca1-4)GlcNAc-Sp0	57.75	89.5261	155.023																485	Galb1-3(Fuca1-4)GlcNAcb1-6GalNAca-Sp14	18	2.58199	14.3444
129	Galb1-3(Fuca1-4)GlcNAc-Sp8	10	5.35413	53.5413																514	GalNAca1-3(Fuca1-2)Galb1-4GlcNAcb1-6GalNAc-Sp14	18	4.69042	26.0579
130	Fuca1-4(Galb1-3)GlcNAcb-Sp8	6.75	2.75379	40.7968																571	Galb1-4GlcNAcb1-3Galb1-4GlcNAcb1-3Galb1-4GlcNAcb1-3Galb1-4GlcNAcb1-3Galb1-4GlcNAcb1-2Mana1-6(Galb1-4GlcNAcb1-3Galb1-4GlcNAcb1-3Galb1-4GlcNAcb1-3Galb1-4GlcNAcb1-3Galb1-4GlcNAcb1-2Mana1-3)Manb1-4GlcNAcb1-4(Fuca1-6)GlcNAcb-Sp19	18	1.1547	6.415
131	Galb1-4GlcNAcb1-6GalNAca-Sp8	10.75	5.12348	47.6602																320	Neu5Gcb2-6Galb1-4GlcNAc-Sp8	17.75	3.94757	22.2398
132	Galb1-4GlcNAcb1-6GalNAc-Sp14	11	6.48074	58.9158																442	Fuca1-2Galb1-4(Fuca1-3)GlcNAcb1-2Mana1-6(Fuca1-2Galb1-4(Fuca1-3)GlcNAcb1-4(Fuca1-2Galb1-4(Fuca1-3)GlcNAcb1-2)Mana1-3)Manb1-4GlcNAcb1-4GlcNAcb-Sp12	17.75	2.87228	16.1819
133	GlcNAcb1-6(Galb1-3)GalNAca-Sp8	10.25	1.25831	12.2762																294	4S(3S)Galb1-4GlcNAcb-Sp0	17.5	3.69685	21.1248
134	GlcNAcb1-6(Galb1-3)GalNAca-Sp14	3.5	1.29099	36.8856																495	Fuca1-2Galb1-3(6S)GlcNAcb-Sp0	17.5	1	5.71429
135	Neu5Aca2-6(Galb1-3)GalNAca-Sp8	4.75	1.25831	26.4906																58	Fuca1-2Galb1-3GalNAcb1-3Gala-Sp9	17.25	6.23832	36.1642
136	Neu5Aca2-6(Galb1-3)GalNAca-Sp14	2.75	1.5	54.5455																107	Gala1-3(Fuca1-2)Galb-Sp8	17	2.94392	17.3172
137	Neu5Acb2-6(Galb1-3)GalNAca-Sp8	2.75	2.21736	80.6311																153	Galb1-4(Fuca1-3)GlcNAcb1-3Galb1-4(Fuca1-3)GlcNAcb-Sp0	16.75	3.20156	19.1138
138	Neu5Aca2-6(Galb1-3)GlcNAcb1-4Galb1-4Glcb-Sp10	4.75	1.5	31.5789																167	Galb1-4GlcNAcb1-6(Galb1-3)GalNAc-Sp14	16.75	3.86221	23.058
139	Galb1-3GalNAca-Sp8	5	1.41421	28.2843																215	Mana1-6(Mana1-3)Mana1-6(Mana1-2Mana1-3)Manb1-4GlcNAcb1-4GlcNAcb-Sp12	16.75	10.1776	60.7617
140	Galb1-3GalNAca-Sp14	0.5	0.57735	115.47																367	GalNAca1-3(Fuca1-2)Galb1-4GlcNAcb1-2Mana1-6(GalNAca1-3(Fuca1-2)Galb1-4GlcNAcb1-2Mana1-3)Manb1-4GlcNAcb1-4GlcNAcb-Sp20	16.75	10.1448	60.5659
141	Galb1-3GalNAca-Sp16	13.5	1.29099	9.56292																370	GalNAca1-3(Fuca1-2)Galb1-3GlcNAcb1-2Mana1-6(GalNAca1-3(Fuca1-2)Galb1-3GlcNAcb1-2Mana1-3)Manb1-4GlcNAcb1-4GlcNAcb-Sp20	16.25	3.30404	20.3325
142	Galb1-3GalNAcb-Sp8	314	29.3598	9.35027																70	Fuca1-2Galb1-4(Fuca1-3)GlcNAcb1-3Galb1-4(Fuca1-3)GlcNAcb1-3Galb1-4(Fuca1-3)GlcNAcb-Sp0	15.75	2.06155	13.0892
143	Galb1-3GalNAcb1-3Gala1-4Galb1-4Glcb-Sp0	4	2.70801	67.7003																103	Gala1-3(Fuca1-2)Galb1-4(Fuca1-3)GlcNAcb-Sp0	15.5	3.69685	23.8506
144	Galb1-3GalNAcb1-4(Neu5Aca2-3)Galb1-4Glcb-Sp0	4.75	4.19325	88.2789																251	Neu5Aca2-3Galb1-4(Fuca1-3)GlcNAcb1-3Galb1-4(Fuca1-3)GlcNAcb1-3Galb1-4(Fuca1-3)GlcNAcb-Sp0	15.5	3.69685	23.8506
145	Galb1-3GalNAcb1-4Galb1-4Glcb-Sp8	11.5	4.65475	40.4761																407	Galb1-3GalNAcb1-4(Neu5Aca2-8Neu5Aca2-3)Galb1-4Glcb-Sp0	15.5	1.73205	11.1745
146	Galb1-3Galb-Sp8	9.5	4.04145	42.5416																23	6S(3S)Galb1-4GlcNAcb-Sp0	15.25	4.19325	27.4967
147	Galb1-3GlcNAcb1-3Galb1-4GlcNAcb-Sp0	5.25	0.5	9.52381																570	GlcNAcb1-3Galb1-4GlcNAcb1-3Galb1-4GlcNAcb1-3Galb1-4GlcNAcb1-3Galb1-4GlcNAcb1-2Mana1-6(GlcNAcb1-3Galb1-4GlcNAcb1-3Galb1-4GlcNAcb1-3Galb1-4GlcNAcb1-3Galb1-4GlcNAcb1-2Mana1-3)Manb1-4GlcNAcb1-4(Fuca1-6)GlcNAcb-Sp19	15.25	3.59398	23.5671
148	Galb1-3GlcNAcb1-3Galb1-4Glcb-Sp10	4.75	1.70783	35.9542																390	Gala1-3Galb1-3GlcNAcb1-2Mana1-6(Gala1-3Galb1-3GlcNAcb1-2Mana1-3)Manb1-4GlcNAcb1-4GlcNAc-Sp19	15	0.816497	5.44331
149	Galb1-3GlcNAcb-Sp0	7.5	5.06623	67.5497																443	Galb1-4(Fuca1-3)GlcNAcb1-6GalNAc-Sp14	15	1.1547	7.698
150	Galb1-3GlcNAcb-Sp8	6	1.82574	30.429																11	Neu5Acb-Sp8	14.75	3.59398	24.3659
151	Galb1-4(Fuca1-3)GlcNAcb-Sp0	8.5	4.3589	51.2812																311	Mana1-6Manb-Sp10	14.75	13.1498	89.151
152	Galb1-4(Fuca1-3)GlcNAcb-Sp8	4.25	2.21736	52.1731																318	Neu5Aca2-8Neu5Acb-Sp17	14.75	2.87228	19.4731
153	Galb1-4(Fuca1-3)GlcNAcb1-3Galb1-4(Fuca1-3)GlcNAcb-Sp0	16.75	3.20156	19.1138																357	Fuca1-2Galb1-3GlcNAcb1-2Mana1-6(Fuca1-2Galb1-3GlcNAcb1-2Mana1-3)Manb1-4GlcNAcb1-4GlcNAcb-Sp20	14.75	3.0957	20.9878
154	Galb1-4(Fuca1-3)GlcNAcb1-3Galb1-4(Fuca1-3)GlcNAcb1-3Galb1-4(Fuca1-3)GlcNAcb-Sp0	6.75	1.5	22.2222																385	Fuca1-2Galb1-3GalNAca1-3(Fuca1-2)Galb1-4Glcb-Sp0	14.5	3.31662	22.8733
155	Galb1-4(6S)Glcb-Sp0	3.5	1.29099	36.8856																422	Fuca1-2Galb1-3GlcNAcb1-2Mana1-6(Fuca1-2Galb1-3GlcNAcb1-2Mana1-3)Manb1-4GlcNAcb1-4(Fuca1-6)GlcNAcb-Sp22	14.5	4.3589	30.0614
156	Galb1-4(6S)Glcb-Sp8	5.75	2.87228	49.9527																473	Neu5Aca2-3Galb1-4GlcNAcb1-2Mana-Sp0	14.5	5.25991	36.2753
157	Galb1-4GalNAca1-3(Fuca1-2)Galb1-4GlcNAcb-Sp8	6.5	3.10913	47.8327																371	Fuca1-4(Fuca1-2Galb1-3)GlcNAcb1-2Mana1-3(Fuca1-4(Fuca1-2Galb1-3)GlcNAcb1-2Mana1-3)Manb1-4GlcNAcb1-4GlcNAcb-Sp19	14.25	0.957427	6.71879
158	Galb1-4GalNAcb1-3(Fuca1-2)Galb1-4GlcNAcb-Sp8	5.5	3.78594	68.8353																177	GlcNAcb1-6(GlcNAcb1-3)GalNAca-Sp14	14	20.672	147.657
159	Galb1-4GlcNAcb1-3GalNAca-Sp8	10.5	5.06623	48.2498																463	Gala1-3(Fuca1-2)Galb1-3GalNAca-Sp8	14	14.3759	102.685
160	Galb1-4GlcNAcb1-3GalNAc-Sp14	2.25	0.957427	42.5523																566	GlcNAcb1-3Galb1-4GlcNAcb1-3Galb1-4GlcNAcb1-2Mana1-6(GlcNAcb1-3Galb1-4GlcNAcb1-3Galb1-4GlcNAcb1-2Mana1-3)Manb1-4GlcNAcb1-4(Fuca1-6)GlcNAcb-Sp24	14	11.0454	78.8954
161	Galb1-4GlcNAcb1-3Galb1-4(Fuca1-3)GlcNAcb1-3Galb1-4(Fuca1-3)GlcNAcb-Sp0	9	3.3665	37.4056																282	Neu5Gca2-3Galb1-4Glcb-Sp0	13.75	1.89297	13.7671
162	Galb1-4GlcNAcb1-3Galb1-4GlcNAcb1-3Galb1-4GlcNAcb-Sp0	4	1.41421	35.3553																415	Galb1-4(Fuca1-3)GlcNAcb1-2Mana1-6(Galb1-4(Fuca1-3)GlcNAcb1-2Mana1-3)Manb1-4GlcNAcb1-4(Fuca1-6)GlcNAcb-Sp22	13.75	2.98608	21.7169
163	Galb1-4GlcNAcb1-3Galb1-4GlcNAcb-Sp0	10.5	5.44671	51.8734																57	Neu5Aca2-6Galb1-4GlcNAcb1-2Mana1-6(Neu5Aca2-6Galb1-4GlcNAcb1-2Mana1-3)Manb1-4GlcNAcb1-4GlcNAcb-Sp24	13.5	1.29099	9.56292
164	Galb1-4GlcNAcb1-3Galb1-4Glcb-Sp0	4.25	1.70783	40.1841																141	Galb1-3GalNAca-Sp16	13.5	1.29099	9.56292
165	Galb1-4GlcNAcb1-3Galb1-4Glcb-Sp8	18	24.7252	137.362																489	Fuca1-2Galb1-4GlcNAcb1-6GalNAca-Sp14	13.5	4.12311	30.5415
166	Galb1-4GlcNAcb1-6(Galb1-3)GalNAca-Sp8	33.5	25.3048	75.5367																519	Galb1-3GlcNAcb1-2Mana-Sp0	13.5	7.89515	58.4826
167	Galb1-4GlcNAcb1-6(Galb1-3)GalNAc-Sp14	16.75	3.86221	23.058																104	Gala1-3(Fuca1-2)Galb1-4(Fuca1-3)GlcNAcb-Sp8	13.25	5.7373	43.3004
168	Galb1-4GlcNAcb-Sp0	8.25	2.36291	28.6413																348	Mana1-6(Galb1-4GlcNAcb1-2Mana1-3)Manb1-4GlcNAcb1-4GlcNAcb-Sp12	13.25	2.62996	19.8487
169	Galb1-4GlcNAcb-Sp8	4.5	1.29099	28.6888																558	Galb1-4GlcNAcb1-3Galb1-4GlcNAcb1-3Galb1-4GlcNAcb1-3Galb1-4GlcNAcb1-3Galb1-4GlcNAcb1-3Galb1-4GlcNAcb1-2Mana1-6(Galb1-4GlcNAcb1-3Galb1-4GlcNAcb1-3Galb1-4GlcNAcb1-3Galb1-4GlcNAcb1-3Galb1-4GlcNAcb1-3Galb1-4GlcNAcb1-2Mana1-3)Manb1-4GlcNAcb1-4GlcNAcb-Sp25	13.25	4.19325	31.6472
170	Galb1-4GlcNAcb-Sp23	3.5	1.29099	36.8856																595	Neu5Aca2-6Galb1-4GlcNAcb1-3Galb1-4GlcNAcb1-6(Neu5Aca2-6Galb1-4GlcNAcb1-3Galb1-4GlcNAcb1-3)GalNAca-Sp14	13.25	2.21736	16.7348
171	Galb1-4Glcb-Sp0	2.25	0.957427	42.5523																352	(6S)GlcNAcb1-3Galb1-4GlcNAcb-Sp0	13	1.41421	10.8786
172	Galb1-4Glcb-Sp8	4.5	1.91485	42.5523																593	Neu5Aca2-3Galb1-4GlcNAcb1-3Galb1-4GlcNAcb1-2Mana1-6(Neu5Aca2-3Galb1-4GlcNAcb1-3Galb1-4GlcNAcb1-2Mana1-3)Manb1-4GlcNAcb1-4GlcNAcb-Sp12	12.75	8.92095	69.9682
173	GlcNAca1-3Galb1-4GlcNAcb-Sp8	8	7.11805	88.9757																333	GalNAca1-3(Fuca1-2)Galb1-4GlcNAcb1-3Galb1-4GlcNAcb1-3Galb1-4GlcNAcb-Sp0	12.5	2.88675	23.094
174	GlcNAca1-6Galb1-4GlcNAcb-Sp8	6.25	3.5	56																477	Neu5Aca2-6Galb1-4GlcNAcb1-2Mana1-6(Neu5Aca2-6Galb1-4GlcNAcb1-2Mana1-3)Manb1-4GlcNAcb1-4(Fuca1-6)GlcNAcb-Sp24	12.5	2.88675	23.094
175	GlcNAcb1-2Galb1-3GalNAca-Sp8	6	2.94392	49.0653																119	Gala1-4(Fuca1-2)Galb1-4GlcNAcb-Sp8	12.25	2.21736	18.1009
176	GlcNAcb1-6(GlcNAcb1-3)GalNAca-Sp8	5.75	3.20156	55.6793																289	Galb1-4(Fuca1-3)(6S)Glcb-Sp0	12.25	2.36291	19.289
177	GlcNAcb1-6(GlcNAcb1-3)GalNAca-Sp14	14	20.672	147.657																332	GalNAca1-3(Fuca1-2)Galb1-4GlcNAcb1-3Galb1-4GlcNAcb-Sp0	12.25	1.89297	15.4528
178	GlcNAcb1-6(GlcNAcb1-3)Galb1-4GlcNAcb-Sp8	4.75	0.5	10.5263																568	GlcNAcb1-3Galb1-4GlcNAcb1-3Galb1-4GlcNAcb1-3Galb1-4GlcNAcb1-2Mana1-6(GlcNAcb1-3Galb1-4GlcNAcb1-3Galb1-4GlcNAcb1-3Galb1-4GlcNAcb1-2Mana1-3)Manb1-4GlcNAcb1-4(Fuca1-6)GlcNAcb-Sp24	12.25	7.36546	60.1262
179	GlcNAcb1-3GalNAca-Sp8	10.5	5.74456	54.7101																389	GalNAca1-3(Fuca1-2)Galb1-3GalNAca1-3(Fuca1-2)Galb1-4GlcNAcb-Sp0	12	13.9762	116.468
180	GlcNAcb1-3GalNAca-Sp14	3	2.70801	90.2671																453	GalNAca1-3(Fuca1-2)Galb1-3GlcNAcb1-2Mana1-6(GalNAca1-3(Fuca1-2)Galb1-3GlcNAcb1-2Mana1-3)Manb1-4GlcNAcb1-4(Fuca1-6)GlcNAcb-Sp22	12	2.94392	24.5327
181	GlcNAcb1-3Galb-Sp8	1.25	0.5	40																532	Gala1-3(Fuca1-2)Galb1-3GalNAcb1-3Gala1-4Galb1-4Glc-Sp21	12	18.0555	150.462
182	GlcNAcb1-3Galb1-4GlcNAcb-Sp0	5	2.44949	48.9898																554	GlcNAcb1-3Galb1-4GlcNAcb1-3Galb1-4GlcNAcb1-3Galb1-4GlcNAcb1-3Galb1-4GlcNAcb1-2Mana1-6(GlcNAcb1-3Galb1-4GlcNAcb1-3Galb1-4GlcNAcb1-3Galb1-4GlcNAcb1-3Galb1-4GlcNAcb1-2Mana1-3)Manb1-4GlcNAcb1-4GlcNAcb-Sp25	12	2.44949	20.4124
183	GlcNAcb1-3Galb1-4GlcNAcb-Sp8	2.25	2.5	111.111																307	GlcNAcb1-3Man-Sp10	11.75	4.92443	41.91
184	GlcNAcb1-3Galb1-4GlcNAcb1-3Galb1-4GlcNAcb-Sp0	4.75	3.20156	67.4013																312	Mana1-6(Mana1-3)Mana1-6(Mana1-3)Manb-Sp10	11.75	2.62996	22.3826
185	GlcNAcb1-3Galb1-4Glcb-Sp0	1.75	1.25831	71.9032																369	Gala1-3Galb1-4(Fuca1-3)GlcNAcb1-2Mana1-6(Gala1-3Galb1-4(Fuca1-3)GlcNAcb1-2Mana1-3)Manb1-4GlcNAcb1-4GlcNAcb-Sp20	11.75	1.70783	14.5347
186	GlcNAcb1-4-MDPLys	1.75	0.957427	54.7101																420	GalNAca1-3(Fuca1-2)Galb1-3GlcNAcb1-3GalNAc-Sp14	11.75	2.21736	18.8711
187	GlcNAcb1-6(GlcNAcb1-4)GalNAca-Sp8	5.75	3.40343	59.1901																559	(3S)GlcAb1-3Galb1-4GlcNAcb1-3Galb1-4Glc-Sp0	11.75	13.9374	118.616
188	GlcNAcb1-4Galb1-4GlcNAcb-Sp8	10.75	2.36291	21.9805																75	Fuca1-2Galb1-4GlcNAcb-Sp0	11.5	2.88675	25.1022
189	GlcNAcb1-4GlcNAcb1-4GlcNAcb1-4GlcNAcb1-4GlcNAcb1-4GlcNAcb1-Sp8	5.5	3.31662	60.3023																145	Galb1-3GalNAcb1-4Galb1-4Glcb-Sp8	11.5	4.65475	40.4761
190	GlcNAcb1-4GlcNAcb1-4GlcNAcb1-4GlcNAcb1-4GlcNAcb1-Sp8	4.25	2.36291	55.5978																288	Galb1-4(Fuca1-3)(6S)GlcNAcb-Sp0	11.5	1.73205	15.0613
191	GlcNAcb1-4GlcNAcb1-4GlcNAcb-Sp8	2.5	1.29099	51.6398																351	Galb1-3GlcNAcb1-2Mana1-6(Galb1-3GlcNAcb1-2Mana1-3)Manb1-4GlcNAcb1-4(Fuca1-6)GlcNAcb-Sp22	11.5	2.38048	20.6998
192	GlcNAcb1-6GalNAca-Sp8	26.75	15.5644	58.1846																391	Gala1-3Galb1-3(Fuca1-4)GlcNAcb1-2Mana1-6(Gala1-3Galb1-3(Fuca1-4)GlcNAcb1-2Mana1-3)Manb1-4GlcNAcb1-4GlcNAc-Sp19	11.5	1.29099	11.226
193	GlcNAcb1-6GalNAca-Sp14	3.5	0.57735	16.4957																585	GlcNAcb1-3Galb1-4GlcNAcb1-6(GlcNAcb1-3Galb1-4GlcNAcb1-3)GalNAca-Sp14	11.5	0.57735	5.02044
194	GlcNAcb1-6Galb1-4GlcNAcb-Sp8	3.5	1.29099	36.8856																102	Gala1-3(Fuca1-2)Galb1-3GlcNAcb-Sp8	11	0.816497	7.4227
195	Glca1-4Glcb-Sp8	19.25	20.2382	105.133																132	Galb1-4GlcNAcb1-6GalNAc-Sp14	11	6.48074	58.9158
196	Glca1-4Glca-Sp8	7.25	3.20156	44.1595																358	Fuca1-2Galb1-4GlcNAcb1-2Mana1-6(Fuca1-2Galb1-4GlcNAcb1-2Mana1-3)Manb1-4GlcNAcb1-4GlcNAcb-Sp20	11	2.3094	20.9946
197	Glca1-6Glca1-6Glcb-Sp8	6	5.35413	89.2354																131	Galb1-4GlcNAcb1-6GalNAca-Sp8	10.75	5.12348	47.6602
198	Glcb1-4Glcb-Sp8	8.5	1.29099	15.1882																188	GlcNAcb1-4Galb1-4GlcNAcb-Sp8	10.75	2.36291	21.9805
199	Glcb1-6Glcb-Sp8	7.25	4.11299	56.7309																222	Fuca1-2(6S)Galb1-4(6S)Glcb-Sp0	10.75	2.06155	19.1772
200	G-ol-Sp8	4.5	0.57735	12.83																304	GalNAcb1-3Galb-Sp8	10.75	1.25831	11.7052
201	GlcAa-Sp8	5.25	5.56028	105.91																319	Neu5Aca2-8Neu5Aca2-8Neu5Acb-Sp8	10.75	17.0758	158.845
202	GlcAb-Sp8	3.5	4.3589	124.54																475	Neu5Aca2-6Galb1-4GlcNAcb1-6GalNAca-Sp14	10.75	9.03235	84.0219
203	GlcAb1-3Galb-Sp8	5	2.94392	58.8784																120	Gala1-4Galb1-4GlcNAcb-Sp0	10.5	4.72582	45.0078
204	GlcAb1-6Galb-Sp8	5.25	4.92443	93.7986																126	Galb1-3(Fuca1-4)GlcNAcb1-3Galb1-4(Fuca1-3)GlcNAcb-Sp0	10.5	1.91485	18.2367
205	KDNa2-3Galb1-3GlcNAcb-Sp0	5	2.44949	48.9898																159	Galb1-4GlcNAcb1-3GalNAca-Sp8	10.5	5.06623	48.2498
206	KDNa2-3Galb1-4GlcNAcb-Sp0	3.75	2.62996	70.1322																163	Galb1-4GlcNAcb1-3Galb1-4GlcNAcb-Sp0	10.5	5.44671	51.8734
207	Mana1-2Mana1-2Mana1-3Mana-Sp9	111	26.3692	23.756																179	GlcNAcb1-3GalNAca-Sp8	10.5	5.74456	54.7101
208	Mana1-2Mana1-6(Mana1-2Mana1-3)Mana-Sp9	5	2.58199	51.6398																328	Neu5Aca2-3Galb1-3(Fuca1-4)GlcNAcb1-3Galb1-3(Fuca1-4)GlcNAcb-Sp0	10.5	2.64575	25.1976
209	Mana1-2Mana1-3Mana-Sp9	3.5	1.73205	49.4872																449	GalNAcb1-4Galb1-4Glcb-Sp0	10.5	2.38048	22.6712
210	Mana1-6(Mana1-2Mana1-3)Mana1-6(Mana1-2Mana1-3)Manb1-4GlcNAcb1-4GlcNAcb-Sp12	2.75	1.89297	68.8353																83	GalNAca1-3(Fuca1-2)Galb1-4(Fuca1-3)GlcNAcb-Sp0	10.25	3.0957	30.2019
211	Mana1-2Mana1-6(Mana1-3)Mana1-6(Mana1-2Mana1-2Mana1-3)Manb1-4GlcNAcb1-4GlcNAcb-Sp12	6.25	3.86221	61.7954																133	GlcNAcb1-6(Galb1-3)GalNAca-Sp8	10.25	1.25831	12.2762
212	Mana1-2Mana1-6(Mana1-2Mana1-3)Mana1-6(Mana1-2Mana1-2Mana1-3)Manb1-4GlcNAcb1-4GlcNAcb-Sp12	4.25	2.21736	52.1731																277	Neu5Acb2-6Galb1-4GlcNAcb-Sp8	10.25	1.5	14.6341
213	Mana1-6(Mana1-3)Mana-Sp9	7	2.70801	38.6859																32	(3S)Galb1-4(Fuca1-3)GlcNAc-Sp0	10	4.08248	40.8248
214	Mana1-2Mana1-2Mana1-6(Mana1-3)Mana-Sp9	2.75	0.957427	34.8155																37	(3S)Galb1-4GlcNAcb-Sp8	10	1.41421	14.1421
215	Mana1-6(Mana1-3)Mana1-6(Mana1-2Mana1-3)Manb1-4GlcNAcb1-4GlcNAcb-Sp12	16.75	10.1776	60.7617																129	Galb1-3(Fuca1-4)GlcNAc-Sp8	10	5.35413	53.5413
216	Mana1-6(Mana1-3)Mana1-6(Mana1-3)Manb1-4GlcNAcb1-4GlcNAcb-Sp12	6.5	2.38048	36.6227																308	GlcNAcb1-4GlcNAcb-Sp10	10	8.75595	87.5595
217	Manb1-4GlcNAcb-Sp0	3	1.82574	60.8581																69	Fuca1-2Galb1-4(Fuca1-3)GlcNAcb1-3Galb1-4(Fuca1-3)GlcNAcb-Sp0	9.75	5.37742	55.153
218	Neu5Aca2-3Galb1-4GlcNAcb1-3Galb1-4(Fuca1-3)GlcNAcb-Sp0	1.75	0.957427	54.7101																219	(3S)Galb1-4(Fuca1-3)(6S)GlcNAcb-Sp8	9.75	3.0957	31.7507
219	(3S)Galb1-4(Fuca1-3)(6S)GlcNAcb-Sp8	9.75	3.0957	31.7507																275	Galb1-3(Fuca1-4)GlcNAcb1-3Galb1-3(Fuca1-4)GlcNAcb-Sp0	9.75	0.5	5.12821
220	Fuca1-2(6S)Galb1-4GlcNAcb-Sp0	5.75	0.957427	16.6509																360	Gala1-3Galb1-4GlcNAcb1-2Mana1-6(Gala1-3Galb1-4GlcNAcb1-2Mana1-3)Manb1-4GlcNAcb1-4GlcNAcb-Sp20	9.75	3.94757	40.4879
221	Fuca1-2Galb1-4(6S)GlcNAcb-Sp8	5	2.16025	43.2049																451	Gala1-3(Fuca1-2)Galb1-3GlcNAcb1-2Mana1-6(Gala1-3(Fuca1-2)Galb1-3GlcNAcb1-2Mana1-3)Manb1-4GlcNAcb1-4(Fuca1-6)GlcNAcb-Sp22	9.75	6.89807	70.7494
222	Fuca1-2(6S)Galb1-4(6S)Glcb-Sp0	10.75	2.06155	19.1772																101	Gala1-3(Fuca1-2)Galb1-3GlcNAcb-Sp0	9.5	5.06623	53.3287
223	Neu5Aca2-3Galb1-3GalNAca-Sp8	3.25	0.957427	29.4593																106	Gala1-3(Fuca1-2)Galb1-4Glcb-Sp0	9.5	2.38048	25.0576
224	Neu5Aca2-3Galb1-3GalNAca-Sp14	3	2.58199	86.0663																146	Galb1-3Galb-Sp8	9.5	4.04145	42.5416
225	GalNAcb1-4(Neu5Aca2-8Neu5Aca2-8Neu5Aca2-8Neu5Aca2-3)Galb1-4Glcb-Sp0	6.5	1.73205	26.6469																265	Neu5Aca2-6Galb1-4(6S)GlcNAcb-Sp8	9.5	1	10.5263
226	GalNAcb1-4(Neu5Aca2-8Neu5Aca2-8Neu5Aca2-3)Galb1-4Glcb-Sp0	5.75	8.18026	142.265																379	Galb1-4(Fuca1-3)GlcNAcb1-6(Galb1-3GlcNAcb1-3)Galb1-4Glc-Sp21	9.5	3.51188	36.9672
227	Neu5Aca2-8Neu5Aca2-8Neu5Aca2-3Galb1-4Glcb-Sp0	135.75	172.68	127.204																47	(6S)GlcNAcb-Sp8	9.25	1.5	16.2162
228	GalNAcb1-4(Neu5Aca2-8Neu5Aca2-3)Galb1-4Glcb-Sp0	5.5	3.41565	62.1027																54	Galb1-4GlcNAcb1-2Mana1-6(Galb1-4GlcNAcb1-2Mana1-3)Manb1-4GlcNAcb1-4GlcNAcb-Sp12	9.25	3.0957	33.467
229	Neu5Aca2-8Neu5Aca2-8Neu5Aca-Sp8	1.75	1.5	85.7143																94	GalNAcb1-3GalNAca-Sp8	9.25	4.57347	49.443
230	GalNAcb1-4(Neu5Aca2-3)Galb1-4GlcNAcb-Sp0	7	2.44949	34.9927																239	Neu5Aca2-3Galb1-3(Fuca1-4)GlcNAcb1-3Galb1-4(Fuca1-3)GlcNAcb-Sp0	9.25	4.42531	47.8411
231	GalNAcb1-4(Neu5Aca2-3)Galb1-4GlcNAcb-Sp8	4	1.41421	35.3553																290	Galb1-4(Fuca1-3)GlcNAcb1-3Galb1-3(Fuca1-4)GlcNAcb-Sp0	9.25	2.21736	23.9714
232	GalNAcb1-4(Neu5Aca2-3)Galb1-4Glcb-Sp0	2.75	0.957427	34.8155																161	Galb1-4GlcNAcb1-3Galb1-4(Fuca1-3)GlcNAcb1-3Galb1-4(Fuca1-3)GlcNAcb-Sp0	9	3.3665	37.4056
233	Neu5Aca2-3Galb1-3GalNAcb1-4(Neu5Aca2-3)Galb1-4Glcb-Sp0	5	1.82574	36.5148																280	Neu5Gca2-3Galb1-4(Fuca1-3)GlcNAcb-Sp0	9	0.816497	9.07218
234	Neu5Aca2-6(Neu5Aca2-3)GalNAca-Sp8	3.5	1.91485	54.7101																592	Neu5Aca2-6Galb1-4GlcNAcb1-6(Galb1-3)GalNAca-Sp14	9	1.63299	18.1444
235	Neu5Aca2-3GalNAca-Sp8	4	2.94392	73.598																105	Gala1-3(Fuca1-2)Galb1-4GlcNAc-Sp0	8.75	3.20156	36.5893
236	Neu5Aca2-3GalNAcb1-4GlcNAcb-Sp0	1.5	1	66.6667																408	Neu5Aca2-3Galb1-3GalNAcb1-4(Neu5Aca2-8Neu5Aca2-3)Galb1-4Glcb-Sp0	8.75	1.70783	19.518
237	Neu5Aca2-3Galb1-3(6S)GlcNAc-Sp8	4	2.70801	67.7003																464	Gala1-3(Fuca1-2)Galb1-3GalNAcb-Sp8	8.75	4.85627	55.5002
238	Neu5Aca2-3Galb1-3(Fuca1-4)GlcNAcb-Sp8	1	1.82574	182.574																151	Galb1-4(Fuca1-3)GlcNAcb-Sp0	8.5	4.3589	51.2812
239	Neu5Aca2-3Galb1-3(Fuca1-4)GlcNAcb1-3Galb1-4(Fuca1-3)GlcNAcb-Sp0	9.25	4.42531	47.8411																198	Glcb1-4Glcb-Sp8	8.5	1.29099	15.1882
240	Neu5Aca2-3Galb1-4(Neu5Aca2-3Galb1-3)GlcNAcb-Sp8	3	0.816497	27.2166																331	GalNAcb1-3Gala1-4Galb1-4GlcNAcb1-3Galb1-4Glcb-Sp0	8.5	1	11.7647
241	Neu5Aca2-3Galb1-3(6S)GalNAca-Sp8	4.25	1.5	35.2941																353	KDNa2-3Galb1-4(Fuca1-3)GlcNAc-Sp0	8.5	1.73205	20.3771
242	Neu5Aca2-6(Neu5Aca2-3Galb1-3)GalNAca-Sp8	5.25	0.957427	18.2367																529	Neu5Aca2-3Galb1-4(Fuca1-3)GlcNAcb1-2Mana-Sp0	8.5	3	35.2941
243	Neu5Aca2-6(Neu5Aca2-3Galb1-3)GalNAca-Sp14	36.75	4.34933	11.8349																38	(3S)Galb-Sp8	8.25	5.79511	70.2438
244	Neu5Aca2-3Galb-Sp8	6.25	0.957427	15.3188																60	Fuca1-2Galb1-3(Fuca1-4)GlcNAcb-Sp8	8.25	4.03113	48.8622
245	Neu5Aca2-3Galb1-3GalNAcb1-3Gala1-4Galb1-4Glcb-Sp0	3.5	2.38048	68.0136																168	Galb1-4GlcNAcb-Sp0	8.25	2.36291	28.6413
246	Neu5Aca2-3Galb1-3GlcNAcb1-3Galb1-4GlcNAcb-Sp0	3.5	1.91485	54.7101																261	Neu5Aca2-3Galb1-4Glcb-Sp0	8.25	2.06155	24.9885
247	Fuca1-2(6S)Galb1-4Glcb-Sp0	3.75	1.5	40																368	Gala1-3(Fuca1-2)Galb1-4GlcNAcb1-2Mana1-6(Gala1-3(Fuca1-2)Galb1-4GlcNAcb1-2Mana1-3)Manb1-4GlcNAcb1-4GlcNAcb-Sp20	8.25	5.37742	65.1809
248	Neu5Aca2-3Galb1-3GlcNAcb-Sp0	51.5	53.6501	104.175																26	(3S)Galb1-4(6S)Glcb-Sp0	8	3.91578	48.9473
249	Neu5Aca2-3Galb1-4(6S)GlcNAcb-Sp8	4	1.1547	28.8675																173	GlcNAca1-3Galb1-4GlcNAcb-Sp8	8	7.11805	88.9757
250	Neu5Aca2-3Galb1-4(Fuca1-3)(6S)GlcNAcb-Sp8	3	1.63299	54.4331																541	Galb1-3GlcNAcb1-3Galb1-4GlcNAcb1-2Mana1-6(Galb1-3GlcNAcb1-3Galb1-4GlcNAcb1-2Mana1-3)Manb1-4GlcNAcb1-4GlcNAc-Sp25	8	0.816497	10.2062
251	Neu5Aca2-3Galb1-4(Fuca1-3)GlcNAcb1-3Galb1-4(Fuca1-3)GlcNAcb1-3Galb1-4(Fuca1-3)GlcNAcb-Sp0	15.5	3.69685	23.8506																545	Neu5Gca2-8Neu5Gca2-3Galb1-4GlcNAcb1-3Galb1-4GlcNAc-Sp0	8	3.65148	45.6435
252	Neu5Aca2-3Galb1-4(Fuca1-3)GlcNAcb-Sp0	4	0.816497	20.4124																28	(3S)Galb1-3(Fuca1-4)GlcNAcb-Sp8	7.75	3.30404	42.6327
253	Neu5Aca2-3Galb1-4(Fuca1-3)GlcNAcb-Sp8	4	0.816497	20.4124																117	Gala1-3Galb1-4Glc-Sp10	7.75	5.5	70.9677
254	Neu5Aca2-3Galb1-4(Fuca1-3)GlcNAcb1-3Galb-Sp8	4.5	0.57735	12.83																298	Galb1-3Galb1-4GlcNAcb-Sp8	7.75	1.70783	22.0365
255	Neu5Aca2-3Galb1-4(Fuca1-3)GlcNAcb1-3Galb1-4GlcNAcb-Sp8	26	0.816497	3.14037																27	(3S)Galb1-4(6S)Glcb-Sp8	7.5	4.20317	56.0423
256	Neu5Aca2-3Galb1-4GlcNAcb1-3Galb1-4GlcNAcb1-3Galb1-4GlcNAcb-Sp0	5.5	2.38048	43.2814																149	Galb1-3GlcNAcb-Sp0	7.5	5.06623	67.5497
257	Neu5Aca2-3Galb1-4GlcNAcb-Sp0	5.25	1.89297	36.0566																260	Fuca1-2Galb1-4(6S)Glcb-Sp0	7.5	3.31662	44.2217
258	Neu5Aca2-3Galb1-4GlcNAcb-Sp8	2.25	1.25831	55.9247																278	Neu5Gca2-3Galb1-3(Fuca1-4)GlcNAcb-Sp0	7.5	0.57735	7.698
259	Neu5Aca2-3Galb1-4GlcNAcb1-3Galb1-4GlcNAcb-Sp0	4	0.816497	20.4124																399	Gala1-4Galb1-3GlcNAcb1-2Mana1-6(Gala1-4Galb1-3GlcNAcb1-2Mana1-3)Manb1-4GlcNAcb1-4GlcNAcb-Sp19	7.5	4.04145	53.886
260	Fuca1-2Galb1-4(6S)Glcb-Sp0	7.5	3.31662	44.2217																416	Fuca1-2Galb1-4GlcNAcb1-2Mana1-6(Fuca1-2Galb1-4GlcNAcb1-2Mana1-3)Manb1-4GlcNAcb1-4(Fuca1-6)GlcNAcb-Sp22	7.5	4.43471	59.1295
261	Neu5Aca2-3Galb1-4Glcb-Sp0	8.25	2.06155	24.9885																450	GalNAca1-3(Fuca1-2)Galb1-4GlcNAcb1-2Mana1-6(GalNAca1-3(Fuca1-2)Galb1-4GlcNAcb1-2Mana1-3)Manb1-4GlcNAcb1-4(Fuca1-6)GlcNAcb-Sp22	7.5	6.45497	86.0663
262	Neu5Aca2-3Galb1-4Glcb-Sp8	3.25	1.5	46.1538																196	Glca1-4Glca-Sp8	7.25	3.20156	44.1595
263	Neu5Aca2-6GalNAca-Sp8	4	2.70801	67.7003																199	Glcb1-6Glcb-Sp8	7.25	4.11299	56.7309
264	Neu5Aca2-6GalNAcb1-4GlcNAcb-Sp0	3.5	0.57735	16.4957																296	(6P)Glcb-Sp10	7.25	3.30404	45.5729
265	Neu5Aca2-6Galb1-4(6S)GlcNAcb-Sp8	9.5	1	10.5263																301	GlcNAcb1-6(Galb1-4GlcNAcb1-3)Galb1-4GlcNAc-Sp0	7.25	1.5	20.6897
266	Neu5Aca2-6Galb1-4GlcNAcb-Sp0	3.25	0.957427	29.4593																317	Galb1-4GlcNAcb1-2Mana1-6(Neu5Aca2-6Galb1-4GlcNAcb1-2Mana1-3)Manb1-4GlcNAcb1-4GlcNAcb-Sp12	7.25	5.18813	71.5604
267	Neu5Aca2-6Galb1-4GlcNAcb-Sp8	1.75	0.5	28.5714																324	Galb1-4(Fuca1-3)GlcNAcb1-2Mana1-6(Galb1-4(Fuca1-3)GlcNAcb1-2Mana1-3)Manb1-4GlcNAcb1-4GlcNAcb-Sp20	7.25	1.5	20.6897
268	Neu5Aca2-6Galb1-4GlcNAcb1-3Galb1-4(Fuca1-3)GlcNAcb1-3Galb1-4(Fuca1-3)GlcNAcb-Sp0	2.25	0.5	22.2222																441	Fuca1-2Galb1-4 GlcNAcb1-2Mana1-6(Fuca1-2Galb1-4GlcNAcb1-2(Fuca1-2Galb1-4GlcNAcb1-4)Mana1-3)Manb1-4GlcNAcb1-4GlcNAcb-Sp12	7.25	2.36291	32.5918
269	Neu5Aca2-6Galb1-4GlcNAcb1-3Galb1-4GlcNAcb-Sp0	5	2.94392	58.8784																452	Neu5Aca2-6Galb1-4GlcNAcb1-6(Fuca1-2Galb1-3GlcNAcb1-3)Galb1-4Glc-Sp21	7.25	2.75379	37.9832
270	Neu5Aca2-6Galb1-4Glcb-Sp0	2.75	0.5	18.1818																213	Mana1-6(Mana1-3)Mana-Sp9	7	2.70801	38.6859
271	Neu5Aca2-6Galb1-4Glcb-Sp8	3	1.41421	47.1405																230	GalNAcb1-4(Neu5Aca2-3)Galb1-4GlcNAcb-Sp0	7	2.44949	34.9927
272	Neu5Aca2-6Galb-Sp8	1.25	0.5	40																295	(6S)Galb1-4(6S)GlcNAcb-Sp0	7	4.08248	58.3212
273	Neu5Aca2-8Neu5Aca-Sp8	69	132.003	191.308																303	Galb1-4GlcNAcb1-6Galb1-4GlcNAcb-Sp0	7	0.816497	11.6642
274	Neu5Aca2-8Neu5Aca2-3Galb1-4Glcb-Sp0	3	1.63299	54.4331																454	Galb1-4GlcNAcb1-6(Galb1-4GlcNAcb1-2)Mana1-6(Galb1-4GlcNAcb1-2Mana1-3)Manb1-4GlcNAcb1-4GlcNAcb-Sp19	7	0.816497	11.6642
275	Galb1-3(Fuca1-4)GlcNAcb1-3Galb1-3(Fuca1-4)GlcNAcb-Sp0	9.75	0.5	5.12821																33	(3S)Galb1-4(Fuca1-3)GlcNAc-Sp8	6.75	2.87228	42.5523
276	Neu5Acb2-6GalNAca-Sp8	2.25	1.25831	55.9247																42	(6S)Galb1-4Glcb-Sp0	6.75	2.87228	42.5523
277	Neu5Acb2-6Galb1-4GlcNAcb-Sp8	10.25	1.5	14.6341																92	GalNAca1-3Galb-Sp8	6.75	5.7373	84.9971
278	Neu5Gca2-3Galb1-3(Fuca1-4)GlcNAcb-Sp0	7.5	0.57735	7.698																130	Fuca1-4(Galb1-3)GlcNAcb-Sp8	6.75	2.75379	40.7968
279	Neu5Gca2-3Galb1-3GlcNAcb-Sp0	6.25	1.70783	27.3252																154	Galb1-4(Fuca1-3)GlcNAcb1-3Galb1-4(Fuca1-3)GlcNAcb1-3Galb1-4(Fuca1-3)GlcNAcb-Sp0	6.75	1.5	22.2222
280	Neu5Gca2-3Galb1-4(Fuca1-3)GlcNAcb-Sp0	9	0.816497	9.07218																283	Neu5Gca2-6GalNAca-Sp0	6.75	0.5	7.40741
281	Neu5Gca2-3Galb1-4GlcNAcb-Sp0	5.25	3.30404	62.9341																344	Neu5Aca2-6Galb1-4GlcNAcb1-2Mana1-6Manb1-4GlcNAcb1-4GlcNAc-Sp12	6.75	1.25831	18.6416
282	Neu5Gca2-3Galb1-4Glcb-Sp0	13.75	1.89297	13.7671																361	Galb1-4GlcNAcb1-2Mana1-6(Mana1-3)Manb1-4GlcNAcb1-4GlcNAcb-Sp12	6.75	2.06155	30.5415
283	Neu5Gca2-6GalNAca-Sp0	6.75	0.5	7.40741																383	Galb1-4GlcNAcb1-6(Galb1-4GlcNAcb1-2)Mana1-6(Galb1-4GlcNAcb1-4(Galb1-4GlcNAcb1-2)Mana1-3)Manb1-4GlcNAcb1-4GlcNAcb-Sp21	6.75	2.36291	35.006
284	Neu5Gca2-6Galb1-4GlcNAcb-Sp0	4	1.41421	35.3553																424	Galb1-3GlcNAcb1-6(Galb1-3GlcNAcb1-2)Mana1-6(Galb1-3GlcNAcb1-2Mana1-3)Manb1-4GlcNAcb1-4GlcNAcb-Sp19	6.75	3.77492	55.9247
285	Neu5Gca-Sp8	2.5	2.88675	115.47																506	(6S)(4S)GalNAcb1-4GlcNAc-Sp8	6.75	1.5	22.2222
286	Neu5Aca2-3Galb1-4GlcNAcb1-6(Galb1-3)GalNAca-Sp14	4.25	0.957427	22.5277																74	Fuca1-2Galb1-4GlcNAcb1-3Galb1-4GlcNAcb1-3Galb1-4GlcNAcb-Sp0	6.5	4.43471	68.2263
287	Galb1-3GlcNAcb1-3Galb1-3GlcNAcb-Sp0	3.75	0.957427	25.5314																115	Gala1-3Galb1-4GlcNAcb-Sp8	6.5	4.12311	63.4324
288	Galb1-4(Fuca1-3)(6S)GlcNAcb-Sp0	11.5	1.73205	15.0613																116	Gala1-3Galb1-4Glcb-Sp0	6.5	2.08167	32.0256
289	Galb1-4(Fuca1-3)(6S)Glcb-Sp0	12.25	2.36291	19.289																157	Galb1-4GalNAca1-3(Fuca1-2)Galb1-4GlcNAcb-Sp8	6.5	3.10913	47.8327
290	Galb1-4(Fuca1-3)GlcNAcb1-3Galb1-3(Fuca1-4)GlcNAcb-Sp0	9.25	2.21736	23.9714																216	Mana1-6(Mana1-3)Mana1-6(Mana1-3)Manb1-4GlcNAcb1-4GlcNAcb-Sp12	6.5	2.38048	36.6227
291	Galb1-4GlcNAcb1-3Galb1-3GlcNAcb-Sp0	4.5	2.88675	64.15																225	GalNAcb1-4(Neu5Aca2-8Neu5Aca2-8Neu5Aca2-8Neu5Aca2-3)Galb1-4Glcb-Sp0	6.5	1.73205	26.6469
292	Neu5Aca2-3Galb1-3GlcNAcb1-3Galb1-3GlcNAcb-Sp0	2.25	1.70783	75.9033																330	Gala1-4Galb1-4GlcNAcb1-3Galb1-4Glcb-Sp0	6.5	4.12311	63.4324
293	Neu5Aca2-3Galb1-4GlcNAcb1-3Galb1-3GlcNAcb-Sp0	3	1.41421	47.1405																397	Galb1-4(Fuca1-3)GlcNAcb1-3GalNAca-Sp14	6.5	3.69685	56.8745
294	4S(3S)Galb1-4GlcNAcb-Sp0	17.5	3.69685	21.1248																423	Gala1-3(Fuca1-2)Galb1-4GlcNAcb1-2Mana1-6(Gala1-3(Fuca1-2)Galb1-4GlcNAcb1-2Mana1-3)Manb1-4GlcNAcb1-4(Fuca1-6)GlcNAcb-Sp22	6.5	5.68624	87.4806
295	(6S)Galb1-4(6S)GlcNAcb-Sp0	7	4.08248	58.3212																487	(3S)Galb1-3(Fuca1-4)GlcNAcb-Sp0	6.5	3.51188	54.029
296	(6P)Glcb-Sp10	7.25	3.30404	45.5729																31	(3S)Galb1-3GlcNAcb-Sp8	6.25	2.36291	37.8065
297	Neu5Aca2-3Galb1-4(Fuca1-3)GlcNAcb1-6(Galb1-3)GalNAca-Sp14	28	6.16441	22.0158																35	(3S)Galb1-4(6S)GlcNAcb-Sp8	6.25	2.87228	45.9565
298	Galb1-3Galb1-4GlcNAcb-Sp8	7.75	1.70783	22.0365																174	GlcNAca1-6Galb1-4GlcNAcb-Sp8	6.25	3.5	56
299	Neu5Aca2-6Galb1-4GlcNAcb1-2Mana1-6(Galb1-4GlcNAcb1-2Mana1-3)Manb1-4GlcNAcb1-4GlcNAcb-Sp12	6	0.816497	13.6083																211	Mana1-2Mana1-6(Mana1-3)Mana1-6(Mana1-2Mana1-2Mana1-3)Manb1-4GlcNAcb1-4GlcNAcb-Sp12	6.25	3.86221	61.7954
300	Galb1-4GlcNAcb1-6(Galb1-4GlcNAcb1-3)Galb1-4GlcNAc-Sp0	6.25	3.77492	60.3987																244	Neu5Aca2-3Galb-Sp8	6.25	0.957427	15.3188
301	GlcNAcb1-6(Galb1-4GlcNAcb1-3)Galb1-4GlcNAc-Sp0	7.25	1.5	20.6897																279	Neu5Gca2-3Galb1-3GlcNAcb-Sp0	6.25	1.70783	27.3252
302	Galb1-4GlcNAca1-6Galb1-4GlcNAcb-Sp0	6.25	1.89297	30.2875																300	Galb1-4GlcNAcb1-6(Galb1-4GlcNAcb1-3)Galb1-4GlcNAc-Sp0	6.25	3.77492	60.3987
303	Galb1-4GlcNAcb1-6Galb1-4GlcNAcb-Sp0	7	0.816497	11.6642																302	Galb1-4GlcNAca1-6Galb1-4GlcNAcb-Sp0	6.25	1.89297	30.2875
304	GalNAcb1-3Galb-Sp8	10.75	1.25831	11.7052																378	Galb1-3GlcNAcb1-3Galb1-4GlcNAcb1-6(Galb1-3GlcNAcb1-3)Galb1-4Glcb-Sp0	6.25	2.62996	42.0793
305	GlcAb1-3GlcNAcb-Sp8	5.5	0.57735	10.4973																381	Galb1-4(Fuca1-3)GlcNAcb1-6(Fuca1-4(Fuca1-2Galb1-3)GlcNAcb1-3)Galb1-4Glc-Sp21	6.25	2.75379	44.0606
306	Neu5Aca2-6Galb1-4GlcNAcb1-2Mana1-6(GlcNAcb1-2Mana1-3)Manb1-4GlcNAcb1-4GlcNAcb-Sp12	930.5	128.017	13.7579																484	Gala1-3Galb1-3GlcNAcb1-6GalNAca-Sp14	6.25	8.5	136
307	GlcNAcb1-3Man-Sp10	11.75	4.92443	41.91																557	Galb1-3GlcNAcb1-6(Galb1-3)GalNAc-Sp14	6.25	3.77492	60.3987
308	GlcNAcb1-4GlcNAcb-Sp10	10	8.75595	87.5595																25	(3S)Galb1-4Glcb-Sp8	6	2.3094	38.49
309	GlcNAcb1-4GlcNAcb-Sp12	4	1.1547	28.8675																30	(3S)Galb1-3GlcNAcb-Sp0	6	0	0
310	MurNAcb1-4GlcNAcb-Sp10	3.25	0.5	15.3846																113	Gala1-3Galb1-4(Fuca1-3)GlcNAcb-Sp8	6	0	0
311	Mana1-6Manb-Sp10	14.75	13.1498	89.151																122	Gala1-4Galb1-4Glcb-Sp0	6	2.70801	45.1335
312	Mana1-6(Mana1-3)Mana1-6(Mana1-3)Manb-Sp10	11.75	2.62996	22.3826																150	Galb1-3GlcNAcb-Sp8	6	1.82574	30.429
313	Mana1-2Mana1-6(Mana1-3)Mana1-6(Mana1-2Mana1-2Mana1-3)Mana-Sp9	4.5	3	66.6667																175	GlcNAcb1-2Galb1-3GalNAca-Sp8	6	2.94392	49.0653
314	Mana1-2Mana1-6(Mana1-2Mana1-3)Mana1-6(Mana1-2Mana1-2Mana1-3)Mana-Sp9	4.75	1.5	31.5789																197	Glca1-6Glca1-6Glcb-Sp8	6	5.35413	89.2354
315	Neu5Aca2-3Galb1-4GlcNAcb1-6(Neu5Aca2-3Galb1-3)GalNAca-Sp14	1	0.816497	81.6497																299	Neu5Aca2-6Galb1-4GlcNAcb1-2Mana1-6(Galb1-4GlcNAcb1-2Mana1-3)Manb1-4GlcNAcb1-4GlcNAcb-Sp12	6	0.816497	13.6083
316	Neu5Aca2-6Galb1-4GlcNAcb1-2Mana1-6(Neu5Aca2-3Galb1-4GlcNAcb1-2Mana1-3)Manb1-4GlcNAcb1-4GlcNAcb-Sp12	3	0.816497	27.2166																363	Neu5Aca2-6GlcNAcb1-4GlcNAc-Sp21	6	0.816497	13.6083
317	Galb1-4GlcNAcb1-2Mana1-6(Neu5Aca2-6Galb1-4GlcNAcb1-2Mana1-3)Manb1-4GlcNAcb1-4GlcNAcb-Sp12	7.25	5.18813	71.5604																478	Neu5Aca2-3Galb1-4GlcNAcb1-2Mana1-6(Neu5Aca2-3Galb1-4GlcNAcb1-2Mana1-3)Manb1-4GlcNAcb1-4(Fuca1-6)GlcNAcb-Sp24	6	0.816497	13.6083
318	Neu5Aca2-8Neu5Acb-Sp17	14.75	2.87228	19.4731																531	GalNAca1-3(Fuca1-2)Galb1-3GalNAcb1-3Gala1-4Galb1-4Glc-Sp21	6	2.94392	49.0653
319	Neu5Aca2-8Neu5Aca2-8Neu5Acb-Sp8	10.75	17.0758	158.845																44	(6S)Galb1-4GlcNAcb-Sp8	5.75	4.5	78.2609
320	Neu5Gcb2-6Galb1-4GlcNAc-Sp8	17.75	3.94757	22.2398																45	(6S)Galb1-4(6S)Glcb-Sp8	5.75	2.62996	45.7384
321	Galb1-3GlcNAcb1-2Mana1-6(Galb1-3GlcNAcb1-2Mana1-3)Manb1-4GlcNAcb1-4GlcNAcb-Sp19	26.5	3.10913	11.7326																118	Gala1-3Galb-Sp8	5.75	3.30404	57.4615
322	Neu5Aca2-3Galb1-4GlcNAcb1-2Mana1-6(Neu5Aca2-3Galb1-4GlcNAcb1-2Mana1-3)Manb1-4GlcNAcb1-4GlcNAcb-Sp12	2.5	0.57735	23.094																127	Galb1-3GlcNAcb1-3Galb1-4(Fuca1-3)GlcNAcb-Sp0	5.75	2.5	43.4783
323	Neu5Aca2-3Galb1-4GlcNAcb1-2Mana1-6(Neu5Aca2-6Galb1-4GlcNAcb1-2Mana1-3)Manb1-4GlcNAcb1-4GlcNAcb-Sp12	3	1.41421	47.1405																156	Galb1-4(6S)Glcb-Sp8	5.75	2.87228	49.9527
324	Galb1-4(Fuca1-3)GlcNAcb1-2Mana1-6(Galb1-4(Fuca1-3)GlcNAcb1-2Mana1-3)Manb1-4GlcNAcb1-4GlcNAcb-Sp20	7.25	1.5	20.6897																176	GlcNAcb1-6(GlcNAcb1-3)GalNAca-Sp8	5.75	3.20156	55.6793
325	Neu5,9Ac2a2-3Galb1-4GlcNAcb-Sp0	3	0.816497	27.2166																187	GlcNAcb1-6(GlcNAcb1-4)GalNAca-Sp8	5.75	3.40343	59.1901
326	Neu5,9Ac2a2-3Galb1-3GlcNAcb-Sp0	3.25	1.25831	38.7171																220	Fuca1-2(6S)Galb1-4GlcNAcb-Sp0	5.75	0.957427	16.6509
327	Neu5Aca2-6Galb1-4GlcNAcb1-3Galb1-3GlcNAcb-Sp0	5.5	1.29099	23.4726																226	GalNAcb1-4(Neu5Aca2-8Neu5Aca2-8Neu5Aca2-3)Galb1-4Glcb-Sp0	5.75	8.18026	142.265
328	Neu5Aca2-3Galb1-3(Fuca1-4)GlcNAcb1-3Galb1-3(Fuca1-4)GlcNAcb-Sp0	10.5	2.64575	25.1976																343	Mana1-6(Neu5Aca2-6Galb1-4GlcNAcb1-2Mana1-3)Manb1-4GlcNAcb1-4GlcNAc-Sp12	5.75	1.25831	21.8836
329	Neu5Aca2-6Galb1-4GlcNAcb1-3Galb1-4GlcNAcb1-3Galb1-4GlcNAcb-Sp0	4	0.816497	20.4124																444	Galb1-4GlcNAcb1-2Mana-Sp0	5.75	2.06155	35.8531
330	Gala1-4Galb1-4GlcNAcb1-3Galb1-4Glcb-Sp0	6.5	4.12311	63.4324																10	Neu5Aca-Sp11	5.5	1.73205	31.4918
331	GalNAcb1-3Gala1-4Galb1-4GlcNAcb1-3Galb1-4Glcb-Sp0	8.5	1	11.7647																36	(3S)Galb1-4GlcNAcb-Sp0	5.5	3.31662	60.3023
332	GalNAca1-3(Fuca1-2)Galb1-4GlcNAcb1-3Galb1-4GlcNAcb-Sp0	12.25	1.89297	15.4528																49	Neu5,9Ac2a2-6Galb1-4GlcNAcb-Sp8	5.5	2.38048	43.2814
333	GalNAca1-3(Fuca1-2)Galb1-4GlcNAcb1-3Galb1-4GlcNAcb1-3Galb1-4GlcNAcb-Sp0	12.5	2.88675	23.094																158	Galb1-4GalNAcb1-3(Fuca1-2)Galb1-4GlcNAcb-Sp8	5.5	3.78594	68.8353
334	Neu5Aca2-3Galb1-4(Fuca1-3)GlcNAcb1-6(Neu5Aca2-3Galb1-3)GalNAc-Sp14	20.25	2.5	12.3457																189	GlcNAcb1-4GlcNAcb1-4GlcNAcb1-4GlcNAcb1-4GlcNAcb1-4GlcNAcb1-Sp8	5.5	3.31662	60.3023
335	GlcNAca1-4Galb1-4GlcNAcb1-3Galb1-4GlcNAcb1-3Galb1-4GlcNAcb-Sp0	49.75	2.87228	5.77343																228	GalNAcb1-4(Neu5Aca2-8Neu5Aca2-3)Galb1-4Glcb-Sp0	5.5	3.41565	62.1027
336	GlcNAca1-4Galb1-4GlcNAcb-Sp0	55.5	16.5025	29.7343																256	Neu5Aca2-3Galb1-4GlcNAcb1-3Galb1-4GlcNAcb1-3Galb1-4GlcNAcb-Sp0	5.5	2.38048	43.2814
337	GlcNAca1-4Galb1-3GlcNAcb-Sp0	25	0.816497	3.26599																305	GlcAb1-3GlcNAcb-Sp8	5.5	0.57735	10.4973
338	GlcNAca1-4Galb1-4GlcNAcb1-3Galb1-4Glcb-Sp0	51.25	0.5	0.97561																327	Neu5Aca2-6Galb1-4GlcNAcb1-3Galb1-3GlcNAcb-Sp0	5.5	1.29099	23.4726
339	GlcNAca1-4Galb1-4GlcNAcb1-3Galb1-4(Fuca1-3)GlcNAcb1-3Galb1-4(Fuca1-3)GlcNAcb-Sp0	132.75	34.2479	25.7988																513	(6P)Galb1-4GlcNAcb-SP0	5.5	1.73205	31.4918
340	GlcNAca1-4Galb1-4GlcNAcb1-3Galb1-4GlcNAcb-Sp0	85.75	3.5	4.08163																46	Neu5Aca2-3(6S)Galb1-4GlcNAcb-Sp8	5.25	1.70783	32.53
341	GlcNAca1-4Galb1-3GalNAc-Sp14	23.25	5.31507	22.8605																100	Gala1-2Galb-Sp8	5.25	2.62996	50.0944
342	Neu5Aca2-6Galb1-4GlcNAcb1-2Mana1-6(Mana1-3)Manb1-4GlcNAcb1-4GlcNAc-Sp12	4.25	0.5	11.7647																147	Galb1-3GlcNAcb1-3Galb1-4GlcNAcb-Sp0	5.25	0.5	9.52381
343	Mana1-6(Neu5Aca2-6Galb1-4GlcNAcb1-2Mana1-3)Manb1-4GlcNAcb1-4GlcNAc-Sp12	5.75	1.25831	21.8836																201	GlcAa-Sp8	5.25	5.56028	105.91
344	Neu5Aca2-6Galb1-4GlcNAcb1-2Mana1-6Manb1-4GlcNAcb1-4GlcNAc-Sp12	6.75	1.25831	18.6416																204	GlcAb1-6Galb-Sp8	5.25	4.92443	93.7986
345	Neu5Aca2-6Galb1-4GlcNAcb1-2Mana1-3Manb1-4GlcNAcb1-4GlcNAc-Sp12	5	1.1547	23.094																242	Neu5Aca2-6(Neu5Aca2-3Galb1-3)GalNAca-Sp8	5.25	0.957427	18.2367
346	Galb1-4GlcNAcb1-2Mana1-3Manb1-4GlcNAcb1-4GlcNAc-Sp12	5	0.816497	16.3299																257	Neu5Aca2-3Galb1-4GlcNAcb-Sp0	5.25	1.89297	36.0566
347	Galb1-4GlcNAcb1-2Mana1-6Manb1-4GlcNAcb1-4GlcNAc-Sp12	3.5	2.08167	59.4762																281	Neu5Gca2-3Galb1-4GlcNAcb-Sp0	5.25	3.30404	62.9341
348	Mana1-6(Galb1-4GlcNAcb1-2Mana1-3)Manb1-4GlcNAcb1-4GlcNAcb-Sp12	13.25	2.62996	19.8487																40	(4S)Galb1-4GlcNAcb-Sp8	5	1.63299	32.6599
349	GlcNAcb1-2Mana1-6(GlcNAcb1-2Mana1-3)Manb1-4GlcNAcb1-4(Fuca1-6)GlcNAcb-Sp22	5999.75	1224.41	20.4076																139	Galb1-3GalNAca-Sp8	5	1.41421	28.2843
350	Galb1-4GlcNAcb1-2Mana1-6(Galb1-4GlcNAcb1-2Mana1-3)Manb1-4GlcNAcb1-4(Fuca1-6)GlcNAcb-Sp22	71.25	40.0031	56.1447																182	GlcNAcb1-3Galb1-4GlcNAcb-Sp0	5	2.44949	48.9898
351	Galb1-3GlcNAcb1-2Mana1-6(Galb1-3GlcNAcb1-2Mana1-3)Manb1-4GlcNAcb1-4(Fuca1-6)GlcNAcb-Sp22	11.5	2.38048	20.6998																203	GlcAb1-3Galb-Sp8	5	2.94392	58.8784
352	(6S)GlcNAcb1-3Galb1-4GlcNAcb-Sp0	13	1.41421	10.8786																205	KDNa2-3Galb1-3GlcNAcb-Sp0	5	2.44949	48.9898
353	KDNa2-3Galb1-4(Fuca1-3)GlcNAc-Sp0	8.5	1.73205	20.3771																208	Mana1-2Mana1-6(Mana1-2Mana1-3)Mana-Sp9	5	2.58199	51.6398
354	KDNa2-6Galb1-4GlcNAc-Sp0	3.75	0.5	13.3333																221	Fuca1-2Galb1-4(6S)GlcNAcb-Sp8	5	2.16025	43.2049
355	KDNa2-3Galb1-4Glc-Sp0	3.75	0.957427	25.5314																233	Neu5Aca2-3Galb1-3GalNAcb1-4(Neu5Aca2-3)Galb1-4Glcb-Sp0	5	1.82574	36.5148
356	KDNa2-3Galb1-3GalNAca-Sp14	100.25	185.174	184.713																269	Neu5Aca2-6Galb1-4GlcNAcb1-3Galb1-4GlcNAcb-Sp0	5	2.94392	58.8784
357	Fuca1-2Galb1-3GlcNAcb1-2Mana1-6(Fuca1-2Galb1-3GlcNAcb1-2Mana1-3)Manb1-4GlcNAcb1-4GlcNAcb-Sp20	14.75	3.0957	20.9878																345	Neu5Aca2-6Galb1-4GlcNAcb1-2Mana1-3Manb1-4GlcNAcb1-4GlcNAc-Sp12	5	1.1547	23.094
358	Fuca1-2Galb1-4GlcNAcb1-2Mana1-6(Fuca1-2Galb1-4GlcNAcb1-2Mana1-3)Manb1-4GlcNAcb1-4GlcNAcb-Sp20	11	2.3094	20.9946																346	Galb1-4GlcNAcb1-2Mana1-3Manb1-4GlcNAcb1-4GlcNAc-Sp12	5	0.816497	16.3299
359	Fuca1-2Galb1-4(Fuca1-3)GlcNAcb1-2Mana1-6(Fuca1-2Galb1-4(Fuca1-3)GlcNAcb1-2Mana1-3)Manb1-4GlcNAcb1-4GlcNAb-Sp20	26.75	3.59398	13.4354																413	Gala1-3(Fuca1-2)Galb1-4(Fuca1-3)GlcNAcb1-3GalNAc-Sp14	5	1.41421	28.2843
360	Gala1-3Galb1-4GlcNAcb1-2Mana1-6(Gala1-3Galb1-4GlcNAcb1-2Mana1-3)Manb1-4GlcNAcb1-4GlcNAcb-Sp20	9.75	3.94757	40.4879																445	Fuca1-2Galb1-4GlcNAcb1-6(Fuca1-2Galb1-4GlcNAcb1-3)GalNAc-Sp14	5	0.816497	16.3299
361	Galb1-4GlcNAcb1-2Mana1-6(Mana1-3)Manb1-4GlcNAcb1-4GlcNAcb-Sp12	6.75	2.06155	30.5415																476	Neu5Aca2-6Galb1-4 GlcNAcb1-6(Neu5Aca2-6Galb1-4GlcNAcb1-3)GalNAca-Sp14	5	3.82971	76.5942
362	Fuca1-4(Galb1-3)GlcNAcb1-2Mana1-6(Fuca1-4(Galb1-3)GlcNAcb1-2Mana1-3)Manb1-4GlcNAcb1-4(Fuca1-6)GlcNAcb-Sp22	18.25	1.5	8.21918																486	Neu5Aca2-3Galb1-3GlcNAcb1-6GalNAca-Sp14	5	1.1547	23.094
363	Neu5Aca2-6GlcNAcb1-4GlcNAc-Sp21	6	0.816497	13.6083																39	(6S)(4S)Galb1-4GlcNAcb-Sp0	4.75	1.5	31.5789
364	Neu5Aca2-6GlcNAcb1-4GlcNAcb1-4GlcNAc-Sp21	3.75	2.62996	70.1322																50	Mana1-6(Mana1-3)Manb1-4GlcNAcb1-4GlcNAcb-Sp12	4.75	1.25831	26.4906
365	Galb1-4(Fuca1-3)GlcNAcb1-6(Fuca1-2Galb1-4GlcNAcb1-3)Galb1-4Glc-Sp21	105.25	193.219	183.581																64	Fuca1-2Galb1-3GalNAcb1-4(Neu5Aca2-3)Galb1-4Glcb-Sp9	4.75	1.70783	35.9542
366	Galb1-4GlcNAcb1-2Mana1-6(Galb1-4GlcNAcb1-4(Galb1-4GlcNAcb1-2)Mana1-3)Manb1-4GlcNAcb1-4GlcNAc-Sp21	4.25	5.43906	127.978																125	Galb1-2Galb-Sp8	4.75	0.5	10.5263
367	GalNAca1-3(Fuca1-2)Galb1-4GlcNAcb1-2Mana1-6(GalNAca1-3(Fuca1-2)Galb1-4GlcNAcb1-2Mana1-3)Manb1-4GlcNAcb1-4GlcNAcb-Sp20	16.75	10.1448	60.5659																135	Neu5Aca2-6(Galb1-3)GalNAca-Sp8	4.75	1.25831	26.4906
368	Gala1-3(Fuca1-2)Galb1-4GlcNAcb1-2Mana1-6(Gala1-3(Fuca1-2)Galb1-4GlcNAcb1-2Mana1-3)Manb1-4GlcNAcb1-4GlcNAcb-Sp20	8.25	5.37742	65.1809																138	Neu5Aca2-6(Galb1-3)GlcNAcb1-4Galb1-4Glcb-Sp10	4.75	1.5	31.5789
369	Gala1-3Galb1-4(Fuca1-3)GlcNAcb1-2Mana1-6(Gala1-3Galb1-4(Fuca1-3)GlcNAcb1-2Mana1-3)Manb1-4GlcNAcb1-4GlcNAcb-Sp20	11.75	1.70783	14.5347																144	Galb1-3GalNAcb1-4(Neu5Aca2-3)Galb1-4Glcb-Sp0	4.75	4.19325	88.2789
370	GalNAca1-3(Fuca1-2)Galb1-3GlcNAcb1-2Mana1-6(GalNAca1-3(Fuca1-2)Galb1-3GlcNAcb1-2Mana1-3)Manb1-4GlcNAcb1-4GlcNAcb-Sp20	16.25	3.30404	20.3325																148	Galb1-3GlcNAcb1-3Galb1-4Glcb-Sp10	4.75	1.70783	35.9542
371	Fuca1-4(Fuca1-2Galb1-3)GlcNAcb1-2Mana1-3(Fuca1-4(Fuca1-2Galb1-3)GlcNAcb1-2Mana1-3)Manb1-4GlcNAcb1-4GlcNAcb-Sp19	14.25	0.957427	6.71879																178	GlcNAcb1-6(GlcNAcb1-3)Galb1-4GlcNAcb-Sp8	4.75	0.5	10.5263
372	Neu5Aca2-3Galb1-4GlcNAcb1-3GalNAc-Sp14	-1	0.816497	-81.6497																184	GlcNAcb1-3Galb1-4GlcNAcb1-3Galb1-4GlcNAcb-Sp0	4.75	3.20156	67.4013
373	Neu5Aca2-6Galb1-4GlcNAcb1-3GalNAc-Sp14	2.25	0.5	22.2222																314	Mana1-2Mana1-6(Mana1-2Mana1-3)Mana1-6(Mana1-2Mana1-2Mana1-3)Mana-Sp9	4.75	1.5	31.5789
374	Neu5Aca2-3Galb1-4(Fuca1-3)GlcNAcb1-3GalNAca-Sp14	25.5	2.38048	9.3352																466	Glca1-4Glca1-4Glca1-4Glcb-Sp10	4.75	3.86221	81.3097
375	GalNAcb1-4GlcNAcb1-2Mana1-6(GalNAcb1-4GlcNAcb1-2Mana1-3)Manb1-4GlcNAcb1-4GlcNAc-Sp12	39.25	5.31507	13.5416																499	(3S)GalNAcb1-4(Fuca1-3)GlcNAcb-Sp8	4.75	0.957427	20.1564
376	Galb1-3GalNAca1-3(Fuca1-2)Galb1-4Glc-Sp0	2.75	0.5	18.1818																599	GlcNAcb1-3Fuca-Sp21	4.75	2.21736	46.6812
377	Galb1-3GalNAca1-3(Fuca1-2)Galb1-4GlcNAc-Sp0	3	0	0																29	(3S)Galb1-3GalNAca-Sp8	4.5	3.31662	73.7028
378	Galb1-3GlcNAcb1-3Galb1-4GlcNAcb1-6(Galb1-3GlcNAcb1-3)Galb1-4Glcb-Sp0	6.25	2.62996	42.0793																56	Neu5Aca2-6Galb1-4GlcNAcb1-2Mana1-6(Neu5Aca2-6Galb1-4GlcNAcb1-2Man-a1-3)Manb1-4GlcNAcb1-4GlcNAcb-Sp21	4.5	1.91485	42.5523
379	Galb1-4(Fuca1-3)GlcNAcb1-6(Galb1-3GlcNAcb1-3)Galb1-4Glc-Sp21	9.5	3.51188	36.9672																169	Galb1-4GlcNAcb-Sp8	4.5	1.29099	28.6888
380	Galb1-4GlcNAcb1-6(Fuca1-4(Fuca1-2Galb1-3)GlcNAcb1-3)Galb1-4Glc-Sp21	3.25	1.5	46.1538																172	Galb1-4Glcb-Sp8	4.5	1.91485	42.5523
381	Galb1-4(Fuca1-3)GlcNAcb1-6(Fuca1-4(Fuca1-2Galb1-3)GlcNAcb1-3)Galb1-4Glc-Sp21	6.25	2.75379	44.0606																200	G-ol-Sp8	4.5	0.57735	12.83
382	Galb1-3GlcNAcb1-3Galb1-4(Fuca1-3)GlcNAcb1-6(Galb1-3GlcNAcb1-3)Galb1-4Glc-Sp21	3.25	1.5	46.1538																254	Neu5Aca2-3Galb1-4(Fuca1-3)GlcNAcb1-3Galb-Sp8	4.5	0.57735	12.83
383	Galb1-4GlcNAcb1-6(Galb1-4GlcNAcb1-2)Mana1-6(Galb1-4GlcNAcb1-4(Galb1-4GlcNAcb1-2)Mana1-3)Manb1-4GlcNAcb1-4GlcNAcb-Sp21	6.75	2.36291	35.006																291	Galb1-4GlcNAcb1-3Galb1-3GlcNAcb-Sp0	4.5	2.88675	64.15
384	GlcNAcb1-2Mana1-6(GlcNAcb1-4(GlcNAcb1-2)Mana1-3)Manb1-4GlcNAcb1-4GlcNAc-Sp21	11408.5	359.485	3.15103																313	Mana1-2Mana1-6(Mana1-3)Mana1-6(Mana1-2Mana1-2Mana1-3)Mana-Sp9	4.5	3	66.6667
385	Fuca1-2Galb1-3GalNAca1-3(Fuca1-2)Galb1-4Glcb-Sp0	14.5	3.31662	22.8733																396	Fuca1-2Galb1-4GlcNAcb1-3GalNAca-Sp14	4.5	3.69685	82.1521
386	Fuca1-2Galb1-3GalNAca1-3(Fuca1-2)Galb1-4GlcNAcb-Sp0	1.25	0.5	40																498	GalNAcb1-4(Fuca1-3)(6S)GlcNAcb-Sp8	4.5	1	22.2222
387	Galb1-3GlcNAcb1-3GalNAca-Sp14	0.75	0.5	66.6667																516	Gala1-3Galb1-4GlcNAcb1-2Mana-Sp0	4.5	2.38048	52.8995
388	GalNAcb1-4(Neu5Aca2-3)Galb1-4GlcNAcb1-3GalNAca-Sp14	25.25	0.5	1.9802																596	Neu5Aca2-6Galb1-4GlcNAcb1-3Galb1-4GlcNAcb1-3Galb1-4GlcNAcb1-2Mana1-6(Neu5Aca2-6Galb1-4GlcNAcb1-3Galb1-4GlcNAcb1-3Galb1-4GlcNAcb1-2Mana1-3)Manb1-4GlcNAcb1-4GlcNAcb-Sp12	4.5	3.10913	69.0917
389	GalNAca1-3(Fuca1-2)Galb1-3GalNAca1-3(Fuca1-2)Galb1-4GlcNAcb-Sp0	12	13.9762	116.468																55	Neu5Aca2-6Galb1-4GlcNAcb1-2Mana1-6(Neu5Aca2-6Galb1-4GlcNAcb1-2Mana1-3)Manb1-4GlcNAcb1-4GlcNAcb-Sp12	4.25	2.62996	61.8813
390	Gala1-3Galb1-3GlcNAcb1-2Mana1-6(Gala1-3Galb1-3GlcNAcb1-2Mana1-3)Manb1-4GlcNAcb1-4GlcNAc-Sp19	15	0.816497	5.44331																62	Fuca1-2Galb1-3GalNAca-Sp14	4.25	2.21736	52.1731
391	Gala1-3Galb1-3(Fuca1-4)GlcNAcb1-2Mana1-6(Gala1-3Galb1-3(Fuca1-4)GlcNAcb1-2Mana1-3)Manb1-4GlcNAcb1-4GlcNAc-Sp19	11.5	1.29099	11.226																77	Fuca1-2Galb1-4Glcb-Sp0	4.25	1.5	35.2941
392	Neu5Aca2-3Galb1-3GlcNAcb1-2Mana1-6(Neu5Aca2-3Galb1-3GlcNAcb1-2Mana1-3)Manb1-4GlcNAcb1-4GlcNAc-Sp19	1.75	0.5	28.5714																152	Galb1-4(Fuca1-3)GlcNAcb-Sp8	4.25	2.21736	52.1731
393	GlcNAcb1-2Mana1-6(Galb1-4GlcNAcb1-2Mana1-3)Manb1-4GlcNAcb1-4GlcNAc-Sp12	7542	580.327	7.6946																164	Galb1-4GlcNAcb1-3Galb1-4Glcb-Sp0	4.25	1.70783	40.1841
394	Galb1-4GlcNAcb1-2Mana1-6(GlcNAcb1-2Mana1-3)Manb1-4GlcNAcb1-4GlcNAc-Sp12	8155.5	545.144	6.68437																190	GlcNAcb1-4GlcNAcb1-4GlcNAcb1-4GlcNAcb1-4GlcNAcb1-Sp8	4.25	2.36291	55.5978
395	Neu5Aca2-3Galb1-3GlcNAcb1-3GalNAca-Sp14	3.5	2.38048	68.0136																212	Mana1-2Mana1-6(Mana1-2Mana1-3)Mana1-6(Mana1-2Mana1-2Mana1-3)Manb1-4GlcNAcb1-4GlcNAcb-Sp12	4.25	2.21736	52.1731
396	Fuca1-2Galb1-4GlcNAcb1-3GalNAca-Sp14	4.5	3.69685	82.1521																241	Neu5Aca2-3Galb1-3(6S)GalNAca-Sp8	4.25	1.5	35.2941
397	Galb1-4(Fuca1-3)GlcNAcb1-3GalNAca-Sp14	6.5	3.69685	56.8745																286	Neu5Aca2-3Galb1-4GlcNAcb1-6(Galb1-3)GalNAca-Sp14	4.25	0.957427	22.5277
398	GalNAca1-3GalNAcb1-3Gala1-4Galb1-4GlcNAcb-Sp0	1.75	0.5	28.5714																342	Neu5Aca2-6Galb1-4GlcNAcb1-2Mana1-6(Mana1-3)Manb1-4GlcNAcb1-4GlcNAc-Sp12	4.25	0.5	11.7647
399	Gala1-4Galb1-3GlcNAcb1-2Mana1-6(Gala1-4Galb1-3GlcNAcb1-2Mana1-3)Manb1-4GlcNAcb1-4GlcNAcb-Sp19	7.5	4.04145	53.886																366	Galb1-4GlcNAcb1-2Mana1-6(Galb1-4GlcNAcb1-4(Galb1-4GlcNAcb1-2)Mana1-3)Manb1-4GlcNAcb1-4GlcNAc-Sp21	4.25	5.43906	127.978
400	Gala1-4Galb1-4GlcNAcb1-2Mana1-6(Gala1-4Galb1-4GlcNAcb1-2Mana1-3)Manb1-4GlcNAcb1-4GlcNAcb-Sp24	21.25	1.5	7.05882																523	GalNAcb1-4GlcNAcb1-2Mana-Sp0	4.25	2.21736	52.1731
401	Gala1-3Galb1-4GlcNAcb1-3GalNAca-Sp14	2	1.41421	70.7107																534	GlcNAcb1-3Galb1-4GlcNAcb1-2Mana1-6(GlcNAcb1-3Galb1-4GlcNAcb1-2Mana1-3)Manb1-4GlcNAcb1-4GlcNAcb-Sp12	4.25	1.5	35.2941
402	Galb1-3GlcNAcb1-6Galb1-4GlcNAcb-Sp0	2.25	0.5	22.2222																553	GalNAcb1-4GlcNAcb1-3GalNAcb1-4GlcNAcb-Sp0	4.25	1.25831	29.6072
403	Galb1-3GlcNAca1-6Galb1-4GlcNAcb-Sp0	2.75	1.25831	45.7566																34	(3S)Galb1-4(6S)GlcNAcb-Sp0	4	0.816497	20.4124
404	GalNAcb1-3Gala1-6Galb1-4Glcb-Sp8	2	1.41421	70.7107																66	Fuca1-2Galb1-3GlcNAcb1-3Galb1-4Glcb-Sp10	4	1.41421	35.3553
405	Gala1-3(Fuca1-2)Galb1-4(Fuca1-3)Glcb-Sp21	1.75	0.5	28.5714																68	Fuca1-2Galb1-3GlcNAcb-Sp8	4	1.41421	35.3553
406	Galb1-4GlcNAcb1-6(Neu5Aca2-6Galb1-3GlcNAcb1-3)Galb1-4Glc-Sp21	3.25	0.5	15.3846																114	Gala1-3Galb1-3GlcNAcb-Sp0	4	2.16025	54.0062
407	Galb1-3GalNAcb1-4(Neu5Aca2-8Neu5Aca2-3)Galb1-4Glcb-Sp0	15.5	1.73205	11.1745																123	Gala1-4GlcNAcb-Sp8	4	1.63299	40.8248
408	Neu5Aca2-3Galb1-3GalNAcb1-4(Neu5Aca2-8Neu5Aca2-3)Galb1-4Glcb-Sp0	8.75	1.70783	19.518																143	Galb1-3GalNAcb1-3Gala1-4Galb1-4Glcb-Sp0	4	2.70801	67.7003
409	Gala1-3(Fuca1-2)Galb1-4GlcNAcb1-3GalNAca-Sp14	1	0	0																162	Galb1-4GlcNAcb1-3Galb1-4GlcNAcb1-3Galb1-4GlcNAcb-Sp0	4	1.41421	35.3553
410	GalNAca1-3(Fuca1-2)Galb1-4GlcNAcb1-3GalNAca-Sp14	107	213.334	199.377																231	GalNAcb1-4(Neu5Aca2-3)Galb1-4GlcNAcb-Sp8	4	1.41421	35.3553
411	GalNAca1-3GalNAcb1-3Gala1-4Galb1-4Glcb-Sp0	3.25	2.21736	68.2263																235	Neu5Aca2-3GalNAca-Sp8	4	2.94392	73.598
412	Fuca1-2Galb1-4(Fuca1-3)GlcNAcb1-3GalNAca-Sp14	39.25	4.57347	11.6522																237	Neu5Aca2-3Galb1-3(6S)GlcNAc-Sp8	4	2.70801	67.7003
413	Gala1-3(Fuca1-2)Galb1-4(Fuca1-3)GlcNAcb1-3GalNAc-Sp14	5	1.41421	28.2843																249	Neu5Aca2-3Galb1-4(6S)GlcNAcb-Sp8	4	1.1547	28.8675
414	GalNAca1-3(Fuca1-2)Galb1-4(Fuca1-3)GlcNAcb1-3GalNAc-Sp14	24	3.3665	14.0271																252	Neu5Aca2-3Galb1-4(Fuca1-3)GlcNAcb-Sp0	4	0.816497	20.4124
415	Galb1-4(Fuca1-3)GlcNAcb1-2Mana1-6(Galb1-4(Fuca1-3)GlcNAcb1-2Mana1-3)Manb1-4GlcNAcb1-4(Fuca1-6)GlcNAcb-Sp22	13.75	2.98608	21.7169																253	Neu5Aca2-3Galb1-4(Fuca1-3)GlcNAcb-Sp8	4	0.816497	20.4124
416	Fuca1-2Galb1-4GlcNAcb1-2Mana1-6(Fuca1-2Galb1-4GlcNAcb1-2Mana1-3)Manb1-4GlcNAcb1-4(Fuca1-6)GlcNAcb-Sp22	7.5	4.43471	59.1295																259	Neu5Aca2-3Galb1-4GlcNAcb1-3Galb1-4GlcNAcb-Sp0	4	0.816497	20.4124
417	GlcNAcb1-2(GlcNAcb1-6)Mana1-6(GlcNAcb1-2Mana1-3)Manb1-4GlcNAcb1-4GlcNAcb-Sp19	10290.5	1381.47	13.4247																263	Neu5Aca2-6GalNAca-Sp8	4	2.70801	67.7003
418	Fuca1-2Galb1-3GlcNAcb1-3GalNAc-Sp14	2.25	0.957427	42.5523																284	Neu5Gca2-6Galb1-4GlcNAcb-Sp0	4	1.41421	35.3553
419	Gala1-3(Fuca1-2)Galb1-3GlcNAcb1-3GalNAc-Sp14	0.25	0.5	200																309	GlcNAcb1-4GlcNAcb-Sp12	4	1.1547	28.8675
420	GalNAca1-3(Fuca1-2)Galb1-3GlcNAcb1-3GalNAc-Sp14	11.75	2.21736	18.8711																329	Neu5Aca2-6Galb1-4GlcNAcb1-3Galb1-4GlcNAcb1-3Galb1-4GlcNAcb-Sp0	4	0.816497	20.4124
421	Gala1-3Galb1-3GlcNAcb1-3GalNAc-Sp14	1.25	0.957427	76.5942																438	GalNAcb1-6GalNAcb-Sp8	4	2.58199	64.5497
422	Fuca1-2Galb1-3GlcNAcb1-2Mana1-6(Fuca1-2Galb1-3GlcNAcb1-2Mana1-3)Manb1-4GlcNAcb1-4(Fuca1-6)GlcNAcb-Sp22	14.5	4.3589	30.0614																563	Neu5Aca2-8Neu5Aca2-3Galb1-3GalNAcb1-4(Neu5Aca2-3)Galb1-4Glc-Sp21	4	0.816497	20.4124
423	Gala1-3(Fuca1-2)Galb1-4GlcNAcb1-2Mana1-6(Gala1-3(Fuca1-2)Galb1-4GlcNAcb1-2Mana1-3)Manb1-4GlcNAcb1-4(Fuca1-6)GlcNAcb-Sp22	6.5	5.68624	87.4806																590	Neu5Aca2-3Galb1-4GlcNAcb1-3Galb1-4GlcNAcb1-6(Galb1-3)GalNAca-Sp14	4	0.816497	20.4124
424	Galb1-3GlcNAcb1-6(Galb1-3GlcNAcb1-2)Mana1-6(Galb1-3GlcNAcb1-2Mana1-3)Manb1-4GlcNAcb1-4GlcNAcb-Sp19	6.75	3.77492	55.9247																600	Galb1-3GalNAcb1-4(Neu5Aca2-8Neu5Aca2-8Neu5Aca2-3)Galb1-4Glcb-Sp21	4	2.16025	54.0062
425	Galb1-4GlcNAcb1-6(Fuca1-2Galb1-3GlcNAcb1-3)Galb1-4Glc-Sp21	3.5	0.57735	16.4957																63	Fuca1-2Galb1-3GalNAcb1-4(Neu5Aca2-3)Galb1-4Glcb-Sp0	3.75	0.957427	25.5314
426	Fuca1-3GlcNAcb1-6(Galb1-4GlcNAcb1-3)Galb1-4Glc-Sp21	3.25	0.5	15.3846																85	GalNAca1-3(Fuca1-2)Galb1-4GlcNAcb-Sp0	3.75	0.957427	25.5314
427	GlcNAcb1-2Mana1-6(GlcNAcb1-4)(GlcNAcb1-2Mana1-3)Manb1-4GlcNAcb1-4GlcNAc-Sp21	30968.2	1508.64	4.87157																95	GalNAcb1-3(Fuca1-2)Galb-Sp8	3.75	0.957427	25.5314
428	GlcNAcb1-2Mana1-6(GlcNAcb1-4)(GlcNAcb1-4(GlcNAcb1-2)Mana1-3)Manb1-4GlcNAcb1-4GlcNAc-Sp21	24079	1336.16	5.54907																112	Gala1-3GalNAcb-Sp8	3.75	2.62996	70.1322
429	GlcNAcb1-6(GlcNAcb1-2)Mana1-6(GlcNAcb1-4)(GlcNAcb1-2Mana1-3)Manb1-4GlcNAcb1-4GlcNAc-Sp21	18616	2875.54	15.4466																206	KDNa2-3Galb1-4GlcNAcb-Sp0	3.75	2.62996	70.1322
430	GlcNAcb1-6(GlcNAcb1-2)Mana1-6(GlcNAcb1-4)(GlcNAcb1-4(GlcNAcb1-2)Mana1-3)Manb1-4GlcNAcb1-4GlcNAc-Sp21	5907.25	347.627	5.88474																247	Fuca1-2(6S)Galb1-4Glcb-Sp0	3.75	1.5	40
431	Galb1-4GlcNAcb1-2Mana1-6(GlcNAcb1-4)(Galb1-4GlcNAcb1-2Mana1-3)Manb1-4GlcNAcb1-4GlcNAc-Sp21	2.5	1.91485	76.5942																287	Galb1-3GlcNAcb1-3Galb1-3GlcNAcb-Sp0	3.75	0.957427	25.5314
432	Galb1-4GlcNAcb1-2Mana1-6(GlcNAcb1-4)(Galb1-4GlcNAcb1-4(Galb1-4GlcNAcb1-2)Mana1-3)Manb1-4GlcNAcb1-4GlcNAc-Sp21	0.5	0.57735	115.47																354	KDNa2-6Galb1-4GlcNAc-Sp0	3.75	0.5	13.3333
433	Galb1-4GlcNAcb1-6(Galb1-4GlcNAcb1-2)Mana1-6(GlcNAcb1-4)(Galb1-4GlcNAcb1-2Mana1-3)Manb1-4GlcNAcb1-4GlcNAc-Sp21	1.25	0.5	40																355	KDNa2-3Galb1-4Glc-Sp0	3.75	0.957427	25.5314
434	Galb1-4GlcNAcb1-6(Galb1-4GlcNAcb1-2)Mana1-6(GlcNAcb1-4)(Galb1-4GlcNAcb1-4(Galb1-4GlcNAcb1-2)Mana1-3)Manb1-4GlcNAcb1-4GlcNAc-Sp21	3.25	0.957427	29.4593																364	Neu5Aca2-6GlcNAcb1-4GlcNAcb1-4GlcNAc-Sp21	3.75	2.62996	70.1322
435	Galb1-4Galb-Sp10	0.25	0.5	200																447	GalNAca1-3(Fuca1-2)Galb1-4GlcNAcb1-6(GalNAca1-3(Fuca1-2)Galb1-4GlcNAcb1-3)GalNAc-Sp14	3.75	1.5	40
436	Galb1-6Galb-Sp10	1	1.1547	115.47																527	Galb1-4GlcNAcb1-2 Mana1-6(Galb1-4GlcNAcb1-4)(Galb1-4GlcNAcb1-2Mana1-3)Manb1-4GlcNAcb1-4(Fuca1-6)GlcNAc-Sp21	3.75	3.0957	82.5519
437	Neu5Aca2-3Galb1-4GlcNAcb1-3Galb-Sp8	1	1.1547	115.47																71	Fuca1-2Galb1-4(Fuca1-3)GlcNAcb-Sp0	3.5	1	28.5714
438	GalNAcb1-6GalNAcb-Sp8	4	2.58199	64.5497																80	Fuca1-4GlcNAcb-Sp8	3.5	5.06623	144.749
439	(6S)Galb1-3GlcNAcb-Sp0	2.75	1.25831	45.7566																82	GalNAca1-3(Fuca1-2)Galb1-3GlcNAcb-Sp0	3.5	2.08167	59.4762
440	(6S)Galb1-3(6S)GlcNAc-Sp0	2.5	1	40																93	GalNAca1-4(Fuca1-2)Galb1-4GlcNAcb-Sp8	3.5	0.57735	16.4957
441	Fuca1-2Galb1-4 GlcNAcb1-2Mana1-6(Fuca1-2Galb1-4GlcNAcb1-2(Fuca1-2Galb1-4GlcNAcb1-4)Mana1-3)Manb1-4GlcNAcb1-4GlcNAcb-Sp12	7.25	2.36291	32.5918																111	Gala1-3GalNAca-Sp16	3.5	0.57735	16.4957
442	Fuca1-2Galb1-4(Fuca1-3)GlcNAcb1-2Mana1-6(Fuca1-2Galb1-4(Fuca1-3)GlcNAcb1-4(Fuca1-2Galb1-4(Fuca1-3)GlcNAcb1-2)Mana1-3)Manb1-4GlcNAcb1-4GlcNAcb-Sp12	17.75	2.87228	16.1819																134	GlcNAcb1-6(Galb1-3)GalNAca-Sp14	3.5	1.29099	36.8856
443	Galb1-4(Fuca1-3)GlcNAcb1-6GalNAc-Sp14	15	1.1547	7.698																155	Galb1-4(6S)Glcb-Sp0	3.5	1.29099	36.8856
444	Galb1-4GlcNAcb1-2Mana-Sp0	5.75	2.06155	35.8531																170	Galb1-4GlcNAcb-Sp23	3.5	1.29099	36.8856
445	Fuca1-2Galb1-4GlcNAcb1-6(Fuca1-2Galb1-4GlcNAcb1-3)GalNAc-Sp14	5	0.816497	16.3299																193	GlcNAcb1-6GalNAca-Sp14	3.5	0.57735	16.4957
446	Gala1-3(Fuca1-2)Galb1-4GlcNAcb1-6(Gala1-3(Fuca1-2)Galb1-4GlcNAcb1-3)GalNAc-Sp14	1.75	1.5	85.7143																194	GlcNAcb1-6Galb1-4GlcNAcb-Sp8	3.5	1.29099	36.8856
447	GalNAca1-3(Fuca1-2)Galb1-4GlcNAcb1-6(GalNAca1-3(Fuca1-2)Galb1-4GlcNAcb1-3)GalNAc-Sp14	3.75	1.5	40																202	GlcAb-Sp8	3.5	4.3589	124.54
448	Neu5Aca2-8Neu5Aca2-3Galb1-3GalNAcb1-4(Neu5Aca2-8Neu5Aca2-3)Galb1-4Glcb-Sp0	38	5.35413	14.0898																209	Mana1-2Mana1-3Mana-Sp9	3.5	1.73205	49.4872
449	GalNAcb1-4Galb1-4Glcb-Sp0	10.5	2.38048	22.6712																234	Neu5Aca2-6(Neu5Aca2-3)GalNAca-Sp8	3.5	1.91485	54.7101
450	GalNAca1-3(Fuca1-2)Galb1-4GlcNAcb1-2Mana1-6(GalNAca1-3(Fuca1-2)Galb1-4GlcNAcb1-2Mana1-3)Manb1-4GlcNAcb1-4(Fuca1-6)GlcNAcb-Sp22	7.5	6.45497	86.0663																245	Neu5Aca2-3Galb1-3GalNAcb1-3Gala1-4Galb1-4Glcb-Sp0	3.5	2.38048	68.0136
451	Gala1-3(Fuca1-2)Galb1-3GlcNAcb1-2Mana1-6(Gala1-3(Fuca1-2)Galb1-3GlcNAcb1-2Mana1-3)Manb1-4GlcNAcb1-4(Fuca1-6)GlcNAcb-Sp22	9.75	6.89807	70.7494																246	Neu5Aca2-3Galb1-3GlcNAcb1-3Galb1-4GlcNAcb-Sp0	3.5	1.91485	54.7101
452	Neu5Aca2-6Galb1-4GlcNAcb1-6(Fuca1-2Galb1-3GlcNAcb1-3)Galb1-4Glc-Sp21	7.25	2.75379	37.9832																264	Neu5Aca2-6GalNAcb1-4GlcNAcb-Sp0	3.5	0.57735	16.4957
453	GalNAca1-3(Fuca1-2)Galb1-3GlcNAcb1-2Mana1-6(GalNAca1-3(Fuca1-2)Galb1-3GlcNAcb1-2Mana1-3)Manb1-4GlcNAcb1-4(Fuca1-6)GlcNAcb-Sp22	12	2.94392	24.5327																347	Galb1-4GlcNAcb1-2Mana1-6Manb1-4GlcNAcb1-4GlcNAc-Sp12	3.5	2.08167	59.4762
454	Galb1-4GlcNAcb1-6(Galb1-4GlcNAcb1-2)Mana1-6(Galb1-4GlcNAcb1-2Mana1-3)Manb1-4GlcNAcb1-4GlcNAcb-Sp19	7	0.816497	11.6642																395	Neu5Aca2-3Galb1-3GlcNAcb1-3GalNAca-Sp14	3.5	2.38048	68.0136
455	Neu5Aca2-3Galb1-4GlcNAcb1-2Mana1-6(GlcNAcb1-4)(Neu5Aca2-3Galb1-4GlcNAcb1-2Mana1-3)Manb1-4GlcNAcb1-4GlcNAcb-Sp21	1.25	0.957427	76.5942																425	Galb1-4GlcNAcb1-6(Fuca1-2Galb1-3GlcNAcb1-3)Galb1-4Glc-Sp21	3.5	0.57735	16.4957
456	Neu5Aca2-3Galb1-4GlcNAcb1-4Mana1-6(GlcNAcb1-4)(Neu5Aca2-3Galb1-4GlcNAcb1-4(Neu5Aca2-3Galb1-4GlcNAcb1-2)Mana1-3)Manb1-4GlcNAcb1-4GlcNAcb-Sp21	3.5	4.3589	124.54																456	Neu5Aca2-3Galb1-4GlcNAcb1-4Mana1-6(GlcNAcb1-4)(Neu5Aca2-3Galb1-4GlcNAcb1-4(Neu5Aca2-3Galb1-4GlcNAcb1-2)Mana1-3)Manb1-4GlcNAcb1-4GlcNAcb-Sp21	3.5	4.3589	124.54
457	Neu5Aca2-3Galb1-4GlcNAcb1-6(Neu5Aca2-3Galb1-4GlcNAcb1-2)Mana1-6(GlcNAcb1-4)(Neu5Aca2-3Galb1-4GlcNAcb1-2Mana1-3)Manb1-4GlcNAcb1-4GlcNAcb-Sp21	3	1.82574	60.8581																461	Neu5Aca2-6Galb1-4GlcNAcb1-6(Neu5Aca2-6Galb1-4GlcNAcb1-2)Mana1-6(GlcNAcb1-4)(Neu5Aca2-6Galb1-4GlcNAcb1-2Mana1-3)Manb1-4GlcNAcb1-4GlcNAcb-Sp21	3.5	2.38048	68.0136
458	Neu5Aca2-3Galb1-4GlcNAcb1-6(Neu5Aca2-3Galb1-4GlcNAcb1-2)Mana1-6(GlcNAcb1-4)(Neu5Aca2-3Galb1-4GlcNAcb1-4(Neu5Aca2-3Galb1-4GlcNAcb1-2)Mana1-3)Manb1-4GlcNAcb1-4GlcNAcb-Sp21	1	0	0																518	GalNAca1-3(Fuca1-2)Galb1-4 GlcNAcb1-2Mana-Sp0	3.5	1	28.5714
459	Neu5Aca2-6Galb1-4GlcNAcb1-2Mana1-6(GlcNAcb1-4)(Neu5Aca2-6Galb1-4GlcNAcb1-2Mana1-3)Manb1-4GlcNAcb1-4GlcNAcb-Sp21	2.75	1.25831	45.7566																591	Neu5Aca2-6Galb1-4GlcNAcb1-3Galb1-4GlcNAcb1-6(Galb1-3)GalNAca-Sp14	3.5	2.38048	68.0136
460	Neu5Aca2-6Galb1-4GlcNAcb1-4Mana1-6(GlcNAcb1-4)(Neu5Aca2-6Galb1-4GlcNAcb1-4(Neu5Aca2-6Galb1-4GlcNAcb1-2)Mana1-3)Manb1-4GlcNAcb1-4GlcNAcb-Sp21	63.25	120.511	190.531																76	Fuca1-2Galb1-4GlcNAcb-Sp8	3.25	1.5	46.1538
461	Neu5Aca2-6Galb1-4GlcNAcb1-6(Neu5Aca2-6Galb1-4GlcNAcb1-2)Mana1-6(GlcNAcb1-4)(Neu5Aca2-6Galb1-4GlcNAcb1-2Mana1-3)Manb1-4GlcNAcb1-4GlcNAcb-Sp21	3.5	2.38048	68.0136																124	Gala1-6Glcb-Sp8	3.25	2.62996	80.9217
462	Neu5Aca2-6Galb1-4GlcNAcb1-6(Neu5Aca2-6Galb1-4GlcNAcb1-2)Mana1-6(GlcNAcb1-4)(Neu5Aca2-6Galb1-4GlcNAcb1-4(Neu5Aca2-6Galb1-4GlcNAcb1-2)Mana1-3)Manb1-4GlcNAcb1-4GlcNAcb-Sp21	2.25	0.957427	42.5523																223	Neu5Aca2-3Galb1-3GalNAca-Sp8	3.25	0.957427	29.4593
463	Gala1-3(Fuca1-2)Galb1-3GalNAca-Sp8	14	14.3759	102.685																262	Neu5Aca2-3Galb1-4Glcb-Sp8	3.25	1.5	46.1538
464	Gala1-3(Fuca1-2)Galb1-3GalNAcb-Sp8	8.75	4.85627	55.5002																266	Neu5Aca2-6Galb1-4GlcNAcb-Sp0	3.25	0.957427	29.4593
465	Glca1-6Glca1-6Glca1-6Glcb-Sp10	0.75	0.957427	127.657																310	MurNAcb1-4GlcNAcb-Sp10	3.25	0.5	15.3846
466	Glca1-4Glca1-4Glca1-4Glcb-Sp10	4.75	3.86221	81.3097																326	Neu5,9Ac2a2-3Galb1-3GlcNAcb-Sp0	3.25	1.25831	38.7171
467	Neu5Aca2-3Galb1-4GlcNAcb1-6(Neu5Aca2-3Galb1-4GlcNAcb1-3)GalNAca-Sp14	0	0.816497	#DIV/0!																380	Galb1-4GlcNAcb1-6(Fuca1-4(Fuca1-2Galb1-3)GlcNAcb1-3)Galb1-4Glc-Sp21	3.25	1.5	46.1538
468	Fuca1-2Galb1-4(Fuca1-3)GlcNAcb1-2Mana1-6(Fuca1-2Galb1-4(Fuca1-3)GlcNAcb1-2Mana1-3)Manb1-4GlcNAcb1-4(Fuca1-6)GlcNAcb-Sp24	27.5	1	3.63636																382	Galb1-3GlcNAcb1-3Galb1-4(Fuca1-3)GlcNAcb1-6(Galb1-3GlcNAcb1-3)Galb1-4Glc-Sp21	3.25	1.5	46.1538
469	Fuca1-2Galb1-3(Fuca1-4)GlcNAcb1-2Mana1-6(Fuca1-2Galb1-3(Fuca1-4)GlcNAcb1-2Mana1-3)Manb1-4GlcNAcb1-4(Fuca1-6)GlcNAcb1-4(Fuca1-6)GlcNAcb-Sp19	25	13.4907	53.963																406	Galb1-4GlcNAcb1-6(Neu5Aca2-6Galb1-3GlcNAcb1-3)Galb1-4Glc-Sp21	3.25	0.5	15.3846
470	GlcNAcb1-6(GlcNAcb1-2)Mana1-6(GlcNAcb1-2Mana1-3)Manb1-4GlcNAcb1-4(Fuca1-6)GlcNAcb-Sp24	8572.75	760.61	8.87242																411	GalNAca1-3GalNAcb1-3Gala1-4Galb1-4Glcb-Sp0	3.25	2.21736	68.2263
471	Galb1-3GlcNAcb1-2Mana1-6(GlcNAcb1-4)(Galb1-3GlcNAcb1-2Mana1-3)Manb1-4GlcNAcb1-4GlcNAcb-Sp21	60.75	10.7819	17.748																426	Fuca1-3GlcNAcb1-6(Galb1-4GlcNAcb1-3)Galb1-4Glc-Sp21	3.25	0.5	15.3846
472	Neu5Aca2-6Galb1-4GlcNAcb1-6(Galb1-3GlcNAcb1-3)Galb1-4Glcb-Sp21	2	0.816497	40.8248																434	Galb1-4GlcNAcb1-6(Galb1-4GlcNAcb1-2)Mana1-6(GlcNAcb1-4)(Galb1-4GlcNAcb1-4(Galb1-4GlcNAcb1-2)Mana1-3)Manb1-4GlcNAcb1-4GlcNAc-Sp21	3.25	0.957427	29.4593
473	Neu5Aca2-3Galb1-4GlcNAcb1-2Mana-Sp0	14.5	5.25991	36.2753																556	GlcNAb1-3Galb1-3GalNAc-Sp14	3.25	1.25831	38.7171
474	Neu5Aca2-3Galb1-4GlcNAcb1-6GalNAca-Sp14	2	0	0																73	Fuca1-2Galb1-4GlcNAcb1-3Galb1-4GlcNAcb-Sp0	3	0	0
475	Neu5Aca2-6Galb1-4GlcNAcb1-6GalNAca-Sp14	10.75	9.03235	84.0219																78	Fuca1-2Galb-Sp8	3	2.16025	72.0082
476	Neu5Aca2-6Galb1-4 GlcNAcb1-6(Neu5Aca2-6Galb1-4GlcNAcb1-3)GalNAca-Sp14	5	3.82971	76.5942																86	GalNAca1-3(Fuca1-2)Galb1-4GlcNAcb-Sp8	3	0	0
477	Neu5Aca2-6Galb1-4GlcNAcb1-2Mana1-6(Neu5Aca2-6Galb1-4GlcNAcb1-2Mana1-3)Manb1-4GlcNAcb1-4(Fuca1-6)GlcNAcb-Sp24	12.5	2.88675	23.094																90	GalNAca1-3(Fuca1-2)Galb-Sp18	3	1.1547	38.49
478	Neu5Aca2-3Galb1-4GlcNAcb1-2Mana1-6(Neu5Aca2-3Galb1-4GlcNAcb1-2Mana1-3)Manb1-4GlcNAcb1-4(Fuca1-6)GlcNAcb-Sp24	6	0.816497	13.6083																180	GlcNAcb1-3GalNAca-Sp14	3	2.70801	90.2671
479	Mana1-6(Mana1-3)Manb1-4GlcNAcb1-4(Fuca1-6)GlcNAcb-Sp19	20.25	7.45542	36.8169																217	Manb1-4GlcNAcb-Sp0	3	1.82574	60.8581
480	Galb1-4GlcNAcb1-6(Galb1-4GlcNAcb1-2)Mana1-6(Galb1-4GlcNAcb1-2Mana1-3)Manb1-4GlcNAcb1-4(Fuca1-6)GlcNAcb-Sp24	20	1.1547	5.7735																224	Neu5Aca2-3Galb1-3GalNAca-Sp14	3	2.58199	86.0663
481	Neu5Aca2-3Galb1-3GlcNAcb1-2Mana1-6(GlcNAcb1-4)(Neu5Aca2-3Galb1-3GlcNAcb1-2Mana1-3)Manb1-4GlcNAcb1-4GlcNAc-Sp21	0.75	0.5	66.6667																240	Neu5Aca2-3Galb1-4(Neu5Aca2-3Galb1-3)GlcNAcb-Sp8	3	0.816497	27.2166
482	Neu5Aca2-6Galb1-4GlcNAcb1-6(Fuca1-2Galb1-4(Fuca1-3)GlcNAcb1-3)Galb1-4Glc-Sp21	3	0.816497	27.2166																250	Neu5Aca2-3Galb1-4(Fuca1-3)(6S)GlcNAcb-Sp8	3	1.63299	54.4331
483	Galb1-3GlcNAcb1-6GalNAca-Sp14	0.25	0.5	200																271	Neu5Aca2-6Galb1-4Glcb-Sp8	3	1.41421	47.1405
484	Gala1-3Galb1-3GlcNAcb1-6GalNAca-Sp14	6.25	8.5	136																274	Neu5Aca2-8Neu5Aca2-3Galb1-4Glcb-Sp0	3	1.63299	54.4331
485	Galb1-3(Fuca1-4)GlcNAcb1-6GalNAca-Sp14	18	2.58199	14.3444																293	Neu5Aca2-3Galb1-4GlcNAcb1-3Galb1-3GlcNAcb-Sp0	3	1.41421	47.1405
486	Neu5Aca2-3Galb1-3GlcNAcb1-6GalNAca-Sp14	5	1.1547	23.094																316	Neu5Aca2-6Galb1-4GlcNAcb1-2Mana1-6(Neu5Aca2-3Galb1-4GlcNAcb1-2Mana1-3)Manb1-4GlcNAcb1-4GlcNAcb-Sp12	3	0.816497	27.2166
487	(3S)Galb1-3(Fuca1-4)GlcNAcb-Sp0	6.5	3.51188	54.029																323	Neu5Aca2-3Galb1-4GlcNAcb1-2Mana1-6(Neu5Aca2-6Galb1-4GlcNAcb1-2Mana1-3)Manb1-4GlcNAcb1-4GlcNAcb-Sp12	3	1.41421	47.1405
488	Galb1-4(Fuca1-3)GlcNAcb1-6(Neu5Aca2-6(Neu5Aca2-3Galb1-3)GlcNAcb1-3)Galb1-4Glc-Sp21	25	0.816497	3.26599																325	Neu5,9Ac2a2-3Galb1-4GlcNAcb-Sp0	3	0.816497	27.2166
489	Fuca1-2Galb1-4GlcNAcb1-6GalNAca-Sp14	13.5	4.12311	30.5415																377	Galb1-3GalNAca1-3(Fuca1-2)Galb1-4GlcNAc-Sp0	3	0	0
490	Gala1-3Galb1-4GlcNAcb1-6GalNAca-Sp14	1.75	0.5	28.5714																457	Neu5Aca2-3Galb1-4GlcNAcb1-6(Neu5Aca2-3Galb1-4GlcNAcb1-2)Mana1-6(GlcNAcb1-4)(Neu5Aca2-3Galb1-4GlcNAcb1-2Mana1-3)Manb1-4GlcNAcb1-4GlcNAcb-Sp21	3	1.82574	60.8581
491	Galb1-4(Fuca1-3)GlcNAcb1-2Mana-Sp0	2.25	0.957427	42.5523																482	Neu5Aca2-6Galb1-4GlcNAcb1-6(Fuca1-2Galb1-4(Fuca1-3)GlcNAcb1-3)Galb1-4Glc-Sp21	3	0.816497	27.2166
492	Fuca1-2(6S)Galb1-3GlcNAcb-Sp0	1.5	0.57735	38.49																521	Neu5Aca2-3Galb1-3GlcNAcb1-2Mana-Sp0	3	0.816497	27.2166
493	Gala1-3(Fuca1-2)Galb1-4GlcNAcb1-6GalNAca-Sp14	0.25	0.5	200																89	GalNAca1-3(Fuca1-2)Galb-Sp8	2.75	0.957427	34.8155
494	Fuca1-2Galb1-4GlcNAcb1-2Mana-Sp0	0.75	0.957427	127.657																91	GalNAca1-3GalNAcb-Sp8	2.75	0.957427	34.8155
495	Fuca1-2Galb1-3(6S)GlcNAcb-Sp0	17.5	1	5.71429																136	Neu5Aca2-6(Galb1-3)GalNAca-Sp14	2.75	1.5	54.5455
496	Fuca1-2(6S)Galb1-3(6S)GlcNAcb-Sp0	27.5	7.72442	28.0888																137	Neu5Acb2-6(Galb1-3)GalNAca-Sp8	2.75	2.21736	80.6311
497	Neu5Aca2-6GalNAcb1-4(6S)GlcNAcb-Sp8	1.75	1.5	85.7143																210	Mana1-6(Mana1-2Mana1-3)Mana1-6(Mana1-2Mana1-3)Manb1-4GlcNAcb1-4GlcNAcb-Sp12	2.75	1.89297	68.8353
498	GalNAcb1-4(Fuca1-3)(6S)GlcNAcb-Sp8	4.5	1	22.2222																214	Mana1-2Mana1-2Mana1-6(Mana1-3)Mana-Sp9	2.75	0.957427	34.8155
499	(3S)GalNAcb1-4(Fuca1-3)GlcNAcb-Sp8	4.75	0.957427	20.1564																232	GalNAcb1-4(Neu5Aca2-3)Galb1-4Glcb-Sp0	2.75	0.957427	34.8155
500	Fuca1-2Galb1-3GlcNAcb1-6(Fuca1-2Galb1-3GlcNAcb1-3)GalNAca-Sp14	18.75	7.27438	38.7967																270	Neu5Aca2-6Galb1-4Glcb-Sp0	2.75	0.5	18.1818
501	GalNAca1-3(Fuca1-2)Galb1-3GlcNAcb1-6GalNAca-Sp14	1	0.816497	81.6497																376	Galb1-3GalNAca1-3(Fuca1-2)Galb1-4Glc-Sp0	2.75	0.5	18.1818
[truncated: 99 more rows]

## Sheet: Supplementary Table 6
Supplementary Table 6. Glycan microarray analysis using 200 mg mutant R103Y
[truncated: 601 more rows]
